# Supplementary material for: STING activation in TET2-mutated hematopoietic stem/progenitor cells contributes to the increased self-renewal and neoplastic transformation
Source: Leukemia. 2023 Oct 10;37(12):2457–67. doi: 10.1038/s41375-023-02055-z (PMC10681905; doi:10.1038/s41375-023-02055-z)
Supplement: Supplementary file 10 — Dataset1 [file 41375_2023_2055_MOESM10_ESM.csv]

	gene	T2K2CLP	T2K2CMP	T2K2GMP	T2K2LT	T2K2MEP	T2K2ST	T2K3CLP	T2K3CMP	T2K3GMP	T2K3LT	T2K3MEP	T2K3ST	T2K4CLP	T2K4CMP	T2K4GMP	T2K4LT	T2K4MEP	T2K4ST	T2K5CLP	T2K5CMP	T2K5GMP	T2K5LT	T2K5MEP	T2K5ST	WT2CLP	WT2CMP	WT2GMP	WT2LT	WT2MEP	WT2ST	WT3CLP	WT3CMP	WT3GMP	WT3LT	WT3MEP	WT3ST	WT4CLP	WT4CMP	WT4GMP	WT4MEP	WT5CLP	WT5CMP	WT5GMP	WT5LT	WT5MEP	WT5ST
ENSMUSG00000028180	Zranb2	3865	8357	11673	14712	9998	9408	4934	14100	4986	9256	11092	9013	5067	9242	5971	7974	10722	9205	7115	14005	6731	13567	8464	10943	4559	4392	4828	3945	4967	4861	2735	11685	6781	7938	11032	10805	2205	4605	8823	5759	989	7804	3314	8990	7004	8113
ENSMUSG00000028182	Lrriq3	0	4	88	43	0	5	0	0	25	0	0	50	213	0	26	262	20	0	0	150	36	390	21	12	223	10	34	353	18	138	174	0	0	55	106	101	402	56	14	0	399	70	8	114	0	168
ENSMUSG00000028185	Dnase2b	0	36	0	0	0	0	0	0	0	0	0	0	0	0	0	0	0	0	0	0	12	0	0	0	0	0	0	0	0	0	0	0	0	0	0	0	0	0	0	0	0	0	0	0	0	0
ENSMUSG00000028184	Adgrl2	0	215	303	1374	556	1570	15	236	8	1037	7	1083	629	364	40	622	493	412	1653	148	18	1233	527	828	23	777	412	1389	538	935	1002	1049	438	1295	965	1148	444	187	186	388	404	355	258	935	200	1190
ENSMUSG00000028187	Rpf1	3159	14636	11003	8490	16407	5853	4057	8900	5241	7446	9604	4349	3097	10739	5554	8181	9325	7857	4127	12942	6523	5089	13689	9884	3136	10512	5463	8027	8210	8430	2601	8408	6488	8751	11367	9871	1936	11745	8670	13504	3099	10934	6606	9788	14133	11258
ENSMUSG00000028186	Uox	0	0	0	0	0	0	0	0	0	0	0	0	0	7	0	0	0	0	0	0	2	0	0	0	0	0	0	0	0	0	0	0	0	0	0	0	0	0	0	0	0	5	0	0	0	0
ENSMUSG00000028189	Ctbs	0	2129	1042	524	3745	1526	2509	418	896	1687	1731	587	648	886	1177	960	1346	2064	880	1409	1357	1225	1870	1298	483	752	1150	1388	555	764	516	1275	1088	1330	1506	3120	832	852	764	1872	279	1650	1145	728	1384	1049
ENSMUSG00000028188	Spata1	86	640	216	487	239	940	77	71	148	372	222	263	79	191	271	1362	176	439	4	503	308	635	220	332	185	145	96	748	329	436	521	283	223	403	298	493	0	529	236	310	795	201	158	131	256	565
ENSMUSG00000100726	Gm21497	0	0	0	0	0	0	0	0	0	0	0	0	0	0	0	0	0	0	0	0	0	0	0	0	0	0	0	0	0	0	0	0	0	0	0	0	0	0	0	0	0	0	0	0	0	0
ENSMUSG00000107279	Gm43450	0	0	0	0	0	0	0	0	0	0	0	0	0	0	0	0	0	0	0	0	0	0	0	0	0	0	0	0	0	0	0	0	0	0	0	0	0	0	0	0	0	0	0	0	0	0
ENSMUSG00000111376	Gm47099	0	0	0	0	0	0	0	0	0	0	0	0	0	0	0	0	0	0	0	0	0	0	0	0	0	0	0	0	0	0	0	0	0	0	0	0	0	0	0	0	0	0	0	0	0	0
ENSMUSG00000100529	Gm19261	0	0	0	0	0	0	0	0	0	0	0	0	0	0	4	0	0	0	0	0	0	4	0	0	0	0	0	0	0	0	0	0	0	0	0	0	0	0	0	0	0	0	0	0	0	0
ENSMUSG00000035429	Ptprh	0	0	6	0	0	0	0	0	0	0	0	0	0	0	0	0	0	0	0	0	0	0	0	0	0	0	0	0	0	0	0	0	0	0	0	0	0	0	0	0	0	0	0	0	0	0
ENSMUSG00000035427	Mageb4	0	0	0	0	0	0	0	0	0	0	0	0	0	0	0	0	0	0	0	0	0	11	0	0	0	0	0	0	0	0	0	0	0	0	0	0	0	0	0	0	0	0	0	0	0	0
ENSMUSG00000035420	Fam170a	0	0	0	0	0	0	0	0	0	0	0	0	0	0	0	0	0	0	0	0	0	0	0	0	0	0	2	0	0	0	0	0	0	0	0	0	0	0	0	0	0	0	4	0	0	0
ENSMUSG00000070074	Mir484	0	0	0	0	0	1	0	5	0	3	1	0	0	0	0	1	0	1	2	6	6	0	0	0	0	3	2	0	0	0	0	1	2	0	0	0	0	0	7	0	0	1	2	4	1	3
ENSMUSG00000020755	Sap30bp	389	5797	5132	2370	6006	2312	3076	4120	2915	2168	4198	3130	4431	3727	3194	2469	3610	1576	3659	5041	3972	1986	5218	3556	1153	4185	3299	2726	3066	2853	2384	3237	3378	2176	3628	3994	3396	4212	3207	4749	3784	3655	3712	3580	3410	3252
ENSMUSG00000070076	Mir127	0	0	0	0	0	0	0	0	0	0	0	0	0	0	0	0	0	0	0	0	0	0	0	0	0	0	0	0	0	0	0	0	0	0	0	0	0	0	0	0	0	0	0	0	0	0
ENSMUSG00000070077	Mir491	0	0	5	0	23	0	1	0	0	0	0	0	27	0	3	0	0	12	0	0	3	6	19	0	0	6	3	0	15	0	0	0	0	0	0	0	0	0	0	4	0	0	0	0	4	0
ENSMUSG00000070071	Mir465	0	0	0	0	0	0	0	0	0	0	0	0	0	0	0	0	0	0	0	0	0	0	0	0	0	0	0	0	0	0	0	0	0	0	0	0	0	0	0	0	0	0	0	0	0	0
ENSMUSG00000020752	Recql5	2113	587	1775	310	855	323	1034	840	1064	413	652	291	312	320	1720	161	604	413	461	476	1581	180	780	636	2244	885	937	223	475	775	0	953	1331	200	717	616	289	673	1112	340	444	851	1699	585	437	418
ENSMUSG00000070073	Mir470	0	0	0	0	0	0	0	0	0	0	0	0	0	0	0	0	0	0	0	0	0	0	0	0	0	0	0	0	0	0	0	0	0	0	0	0	0	0	0	0	0	0	0	0	0	0
ENSMUSG00000020758	Itgb4	0	0	66	20	0	0	0	10	26	6	0	0	0	14	87	51	26	37	10	4	53	5	0	55	0	26	56	0	0	0	0	51	35	0	0	106	0	129	52	0	0	50	161	0	12	179
ENSMUSG00000069833	Ahnak	14150	451	382	729	132	1100	11305	145	60	235	62	188	2834	140	7	152	0	99	1932	12	49	401	5	155	3228	254	123	237	133	717	3050	248	433	359	112	1105	5956	359	78	55	3299	259	128	414	110	437
ENSMUSG00000069830	Nlrp1a	0	0	6	0	0	0	471	77	161	0	0	3	0	0	159	0	0	18	87	64	342	48	0	0	0	0	14	0	0	0	0	14	85	0	0	0	0	0	46	0	0	42	38	0	0	0
ENSMUSG00000028238	Atp6v0d2	3840	0	22	0	0	0	0	0	0	0	0	0	0	0	0	0	0	0	0	0	0	0	0	0	0	0	0	0	0	0	0	0	0	0	3	0	0	0	0	0	0	0	40	0	0	0
ENSMUSG00000033862	Cdk10	1142	1293	1505	1071	1184	1370	497	555	1079	797	811	1146	554	470	1649	627	1029	834	64	588	1403	566	820	688	825	847	923	605	656	360	983	833	1149	1189	565	766	626	879	789	1150	287	958	1312	498	705	848
ENSMUSG00000033863	Klf9	1208	1689	1479	5946	3810	3556	582	1796	860	2704	2134	2337	5	1836	700	3650	1528	164	0	1555	797	7661	3020	3051	948	1542	1246	5264	2254	2742	53	2571	1280	9823	4746	4624	1370	1382	2050	2312	724	1677	1542	5474	2472	4147
ENSMUSG00000033860	Fgg	0	0	0	0	0	0	0	0	0	0	0	0	0	0	0	0	0	0	0	0	0	0	0	0	0	0	0	0	0	0	0	0	0	0	0	0	0	0	0	0	0	0	0	0	0	0
ENSMUSG00000069835	Sat2	0	0	57	0	0	0	0	0	16	0	0	0	0	48	28	0	77	240	0	54	0	0	0	0	0	28	32	0	28	0	0	0	0	0	0	0	0	58	8	69	0	0	0	0	49	107
ENSMUSG00000028233	Tgs1	3397	11465	8387	10107	9888	9778	5009	8351	4906	7754	6882	6107	4091	8049	5469	4254	6211	7691	5702	8820	5731	6061	7034	7041	4896	5382	3689	5017	2907	6310	843	4927	4687	7110	5558	8570	706	6881	5899	7166	2136	8064	4468	7854	7542	8733
ENSMUSG00000028232	Tmem68	8	5400	4141	5251	4391	1569	632	3600	2363	5438	3474	5103	1144	3574	2561	2229	3642	3151	1990	4172	2647	1159	2450	4472	2620	2561	2639	1424	1593	2763	2957	3405	2366	4213	2483	4023	1672	2995	2229	2652	1498	3461	2962	3127	2335	4327
ENSMUSG00000028236	Sdr16c5	0	0	0	0	0	0	0	0	0	0	0	0	0	0	0	0	0	0	0	0	0	0	0	0	0	0	0	0	0	0	0	0	0	0	0	0	0	0	0	0	0	0	0	0	0	0
ENSMUSG00000028234	Rps20	46018	112737	70157	90391	114704	78772	20599	64056	29964	70526	68670	67126	28175	62983	33306	86482	76246	95855	50408	83056	46995	86513	80840	92505	29600	51036	33224	57805	48887	59294	13699	42900	41806	54712	86776	54955	20597	68041	57834	66209	16918	53303	30277	74093	62355	102354
ENSMUSG00000114974	Gm21010	0	0	0	0	0	0	0	0	0	0	0	0	0	0	0	0	0	0	0	0	0	0	0	0	0	0	0	0	0	0	0	0	0	0	0	0	0	0	0	0	0	0	0	0	0	0
ENSMUSG00000114975	Gm49090	0	0	0	0	0	0	0	0	0	0	0	0	0	0	0	0	0	0	0	0	0	0	0	0	0	0	0	0	0	0	0	0	0	0	0	0	0	0	0	0	0	0	0	0	0	0
ENSMUSG00000114976	Gm2333	0	0	0	0	0	0	0	0	0	0	0	0	0	0	0	0	0	0	0	0	0	0	0	0	0	0	0	0	0	0	0	0	0	0	0	0	0	0	0	0	0	0	0	0	0	0
ENSMUSG00000114977	Gm9502	0	0	0	0	0	0	0	0	4	0	0	303	0	0	0	0	0	0	0	11	28	0	0	0	0	0	2	0	0	0	0	0	0	0	0	0	0	20	6	0	0	0	0	0	2	0
ENSMUSG00000114970	Gm49069	0	0	0	0	0	0	0	0	0	0	0	0	0	0	0	0	0	0	0	0	0	0	0	0	0	0	0	0	0	0	0	0	0	0	0	0	0	0	0	0	0	0	0	0	0	0
ENSMUSG00000114971	Gm49162	0	0	0	0	0	0	0	0	0	0	0	0	0	0	0	0	0	0	0	0	0	0	0	0	0	0	0	0	0	0	0	0	0	0	0	0	0	0	0	0	0	0	0	0	0	0
ENSMUSG00000114972	Gm49119	0	0	0	0	1	0	0	0	0	0	0	0	0	0	1	0	0	0	0	0	0	0	1	0	0	0	0	0	0	0	0	0	0	0	0	0	0	0	1	0	0	1	0	0	0	0
ENSMUSG00000114973	Gm19156	0	0	0	0	0	0	0	0	0	0	0	0	0	0	0	0	0	0	0	0	0	0	0	0	0	0	0	0	0	0	0	0	0	0	0	0	0	0	0	0	0	0	0	0	0	0
ENSMUSG00000114978	Gm48925	0	0	0	0	0	0	0	0	0	0	0	0	0	0	0	0	0	0	0	0	0	0	0	0	0	0	0	0	0	0	0	0	0	0	0	0	0	0	0	0	0	0	0	0	0	0
ENSMUSG00000114979	Gm31072	0	0	0	0	0	0	0	0	0	0	0	0	0	0	0	0	0	0	0	0	0	0	0	0	0	0	0	0	0	0	0	0	0	0	0	0	0	0	0	0	0	0	0	0	0	0
ENSMUSG00000044537	Olfr779	0	0	0	0	0	0	0	0	0	0	0	0	0	0	0	0	0	0	0	0	0	0	0	0	0	0	0	0	0	0	0	0	0	0	0	0	0	0	0	0	0	0	0	0	0	0
ENSMUSG00000044534	Ackr2	0	0	0	0	0	0	0	0	2	0	0	0	0	8	0	0	0	0	0	49	15	0	0	0	0	0	0	0	0	0	0	0	8	0	0	0	0	24	0	0	0	0	59	0	0	0
ENSMUSG00000068122	Agtr2	0	0	0	0	0	0	0	0	0	0	0	0	0	0	5	0	0	0	0	0	0	0	0	0	0	0	0	0	0	0	0	0	0	0	0	0	0	0	0	0	0	0	0	0	0	0
ENSMUSG00000068120	Gm10231	2330	4658	2924	2207	4796	2185	1060	2711	1256	2310	3032	2141	744	2876	1710	2595	3490	2960	1782	3911	2258	2656	3968	3331	1294	2449	1433	2238	2289	2154	481	2569	1911	2779	3838	2408	538	2543	1979	3280	915	2547	1738	2868	3102	2782
ENSMUSG00000068129	Cst7	6944	17915	34897	242	2189	630	9089	11647	24011	629	3289	1535	3182	12926	23529	84	1924	2249	6573	12954	30318	165	1288	563	7937	9787	21067	62	1471	834	2019	11915	24849	557	3078	963	0	11935	22757	1924	1662	10059	31411	426	1450	774
ENSMUSG00000027405	Nop56	7771	28860	29567	19528	36692	13021	19590	26496	17580	15552	27322	11144	7479	25086	20198	12779	30660	13328	7753	20966	21404	5479	28581	13153	10671	18766	17468	13036	14959	13199	5075	19680	21324	14679	26376	16785	3235	24342	18290	29094	4681	19940	18701	15205	28476	14081
ENSMUSG00000075164	Olfr1106	0	0	0	0	0	0	0	0	0	0	4	0	0	0	0	0	0	0	0	0	0	0	0	0	0	0	0	0	0	0	0	0	0	0	0	0	0	0	0	0	0	0	0	0	0	0
ENSMUSG00000075167	Olfr1101	0	0	0	0	0	0	0	0	0	0	0	0	0	0	0	0	0	0	0	0	0	0	0	0	0	0	0	0	0	0	0	0	0	0	0	0	0	0	0	0	0	0	0	0	0	0
ENSMUSG00000075166	Olfr1104	0	0	0	0	0	0	0	0	0	0	0	0	0	0	0	0	0	0	0	0	0	0	0	0	0	0	0	0	0	0	0	0	0	0	0	0	0	0	0	0	0	0	0	0	0	0
ENSMUSG00000075161	Olfr1109	0	0	0	0	0	0	0	0	0	1	0	0	0	0	0	0	0	0	0	0	0	0	0	0	0	0	0	0	0	0	0	0	0	0	0	0	0	0	0	0	0	0	0	0	0	0
ENSMUSG00000027400	Pdyn	0	0	0	0	0	0	0	0	0	0	0	0	0	0	0	0	0	0	0	0	0	0	0	0	0	0	0	0	0	0	0	0	0	0	0	0	0	0	0	0	0	0	0	0	0	0
ENSMUSG00000027403	Tgm6	0	0	0	0	0	0	0	0	0	0	0	0	0	0	0	0	0	0	0	0	0	0	0	0	0	0	0	0	0	0	0	0	0	0	0	0	0	0	0	0	0	0	0	0	0	0
ENSMUSG00000075162	Gm10812	0	0	0	0	0	0	0	0	0	0	0	0	0	0	0	0	0	0	0	0	0	0	0	0	0	0	0	0	0	0	0	0	0	0	0	0	0	0	0	0	0	0	0	0	0	0
ENSMUSG00000075169	Olfr1098	0	0	0	0	0	0	0	0	0	0	0	0	0	0	0	0	0	0	0	0	0	0	0	0	0	0	0	0	0	0	0	0	0	0	0	0	0	0	0	0	0	0	0	0	0	0
ENSMUSG00000075168	Olfr1099	0	0	0	0	0	0	0	0	0	0	0	0	0	0	0	0	0	0	0	0	0	0	0	0	0	0	0	0	0	0	0	0	0	0	5	0	0	0	0	0	0	0	0	0	0	0
ENSMUSG00000073730	4933415F23Rik	0	0	0	0	0	0	0	0	0	0	0	0	0	0	0	0	0	0	0	0	0	0	0	0	0	0	0	0	0	0	0	0	0	0	0	0	0	0	0	0	0	0	0	0	0	0
ENSMUSG00000108431	Gm42375	0	0	0	0	0	0	0	0	0	0	0	0	0	0	0	0	0	0	0	0	0	0	0	0	0	0	0	0	0	0	0	0	0	0	0	0	0	0	0	0	0	0	0	0	0	0
ENSMUSG00000115353	Gm48968	0	0	0	13	0	0	0	0	0	1	0	0	0	0	0	3	0	9	0	0	0	0	0	6	0	0	0	4	0	6	0	1	0	9	0	3	0	0	0	0	0	1	0	0	0	0
ENSMUSG00000044288	Cnr1	0	0	72	169	0	441	0	0	0	0	0	0	0	0	0	196	0	360	0	26	0	15	0	0	0	0	0	82	0	512	0	0	4	0	0	0	0	0	0	0	0	0	0	752	0	0
ENSMUSG00000083761	Pgam1-ps1	7	4	28	1	1	6	8	5	6	4	0	1	4	8	22	1	0	13	7	13	14	1	0	3	5	10	8	3	0	1	5	7	26	3	1	7	1	10	46	0	14	3	20	4	2	5
ENSMUSG00000044285	Gm1821	37861	43578	27632	40717	26826	37278	22522	29653	13810	38791	22823	45061	18628	31391	17375	45934	22017	42328	29664	39026	20661	35821	23874	55610	25170	26902	16376	27116	14824	28819	19151	33710	20643	48977	28183	57378	17785	29515	19496	21812	31774	28463	19867	43098	19591	46747
ENSMUSG00000044286	Olfr221	0	0	0	0	0	0	0	0	0	0	0	0	0	0	0	0	0	0	0	0	0	0	0	0	0	0	0	0	0	0	0	0	0	0	0	0	0	0	0	0	0	0	0	0	0	0
ENSMUSG00000108435	Gm45051	751	74	167	256	101	209	297	31	129	75	15	21	526	105	191	238	22	130	160	43	114	204	20	206	368	132	187	88	191	70	44	400	279	77	368	94	568	504	436	724	818	564	192	27	517	104
ENSMUSG00000115352	Gm49160	0	0	0	0	0	0	0	0	0	0	0	0	0	0	0	0	0	0	0	0	0	0	0	0	0	0	0	0	0	0	0	0	0	0	0	0	0	0	0	0	0	0	0	0	0	0
ENSMUSG00000006958	Chrd	0	0	0	0	0	0	0	0	0	0	0	0	0	0	0	0	0	0	0	0	0	0	0	0	0	0	0	0	0	0	0	4	0	0	0	0	0	0	0	0	0	0	0	0	0	0
ENSMUSG00000087577	Gm13299	0	0	0	0	0	0	0	0	0	0	0	0	0	0	0	0	0	0	0	0	0	0	0	0	0	0	0	0	0	0	0	0	0	0	0	0	0	0	0	0	0	0	0	0	0	0
ENSMUSG00000087575	Gm12976	0	0	0	0	0	0	0	0	0	14	0	0	0	0	0	0	0	0	0	0	0	0	0	56	0	0	0	0	0	0	0	8	0	32	22	54	0	0	0	0	0	0	0	12	0	0
ENSMUSG00000087574	C030037D09Rik	0	0	0	503	54	397	88	36	16	788	0	307	142	26	25	417	8	95	0	95	0	646	227	433	0	62	28	182	0	379	136	85	28	1219	44	339	0	91	4	8	0	167	30	282	53	341
ENSMUSG00000087571	Gm15202	0	0	0	0	0	0	0	0	0	0	0	0	0	0	0	0	0	0	0	0	0	0	0	0	0	0	0	0	0	0	0	0	0	0	0	0	0	0	0	0	0	0	0	0	0	0
ENSMUSG00000087570	Gm13647	0	0	0	0	0	0	0	0	0	0	0	0	0	0	0	0	0	0	0	0	0	0	0	0	0	0	0	0	0	0	0	0	0	0	0	0	0	0	0	0	0	0	0	0	0	0
ENSMUSG00000087579	Hectd2os	0	0	0	0	0	0	0	0	0	0	0	0	0	0	15	0	3	0	0	0	0	0	0	12	0	0	0	0	0	0	0	0	0	0	0	0	0	0	0	0	0	0	0	0	0	0
ENSMUSG00000087578	Ccdc142os	0	0	163	0	40	211	0	34	109	377	71	0	0	224	127	655	283	46	91	134	82	238	195	137	0	49	82	184	82	0	221	194	49	263	24	175	0	0	60	84	156	64	55	378	48	377
ENSMUSG00000058568	Defb50	0	0	0	0	0	0	0	0	0	0	0	0	0	0	0	0	0	0	0	0	0	0	0	0	0	0	0	0	0	0	0	0	0	0	0	0	0	0	0	0	0	0	0	0	0	0
ENSMUSG00000058569	Tmed9	3055	9290	9992	5798	6391	5062	6229	5784	7091	6928	5813	4760	11471	5996	5975	5201	5036	3921	10298	8078	6856	3966	6121	6121	6876	6771	8450	6601	4439	4866	8310	8684	9391	7458	6201	7610	7244	8099	9027	5541	7689	6008	12135	9411	6613	9112
ENSMUSG00000098011	Gm21232	0	0	0	0	0	0	0	0	0	0	0	0	0	0	0	0	0	0	0	0	0	0	0	0	0	0	0	0	0	0	0	0	0	0	0	0	0	0	0	0	0	0	0	0	0	0
ENSMUSG00000058567	Gm2531	5	10	9	60	8	6	2	4	3	2	3	1	0	62	16	7	13	32	7	12	8	6	4	10	1	1	6	3	19	7	3	17	9	3	40	3	0	4	10	4	8	3	2	2	3	105
ENSMUSG00000073862	Gm5600	0	0	138	7	2	31	0	14	101	238	0	376	0	79	88	424	0	227	0	47	84	393	0	437	0	36	75	177	0	54	0	38	68	346	0	238	0	34	92	0	0	46	125	337	0	131
ENSMUSG00000021583	Erap1	2271	7003	14063	9129	4228	5361	7769	6771	7334	6725	4929	9451	7292	6206	7497	3931	5472	4588	5413	5294	9683	4001	3786	6791	5414	3776	5397	3743	1854	3682	7208	5078	7287	6168	2392	8219	5523	5719	7810	3289	4036	4847	8288	6002	3591	6067
ENSMUSG00000073860	Gm829	0	0	0	0	0	0	0	0	0	0	0	0	0	0	0	0	0	0	0	0	0	0	0	0	0	0	0	0	0	0	0	0	0	0	0	0	0	0	0	25	0	0	0	0	0	0
ENSMUSG00000021587	Pcsk1	0	0	0	0	0	0	0	0	0	0	0	0	0	0	0	0	0	0	0	0	0	0	0	0	0	0	0	0	0	0	0	0	0	0	0	0	0	0	0	0	2466	0	0	0	0	0
ENSMUSG00000116538	Gm49746	0	0	0	0	0	0	0	0	0	0	0	0	0	0	0	0	0	0	0	0	0	0	0	47	0	0	0	0	0	0	0	0	0	0	0	0	0	0	0	0	0	0	0	0	0	0
ENSMUSG00000021585	Cast	1355	8397	5914	6158	6421	7341	5001	7530	2373	3453	3725	5116	1152	5115	2776	4608	3224	4191	6038	5406	4051	6971	5116	6189	2771	3108	2584	4022	2317	4665	3711	3932	3551	6888	3322	7306	4828	4666	3577	4141	3564	4162	3735	4859	4449	8243
ENSMUSG00000116536	Gm2805	24	12	30	30	28	18	19	21	14	21	10	18	7	30	16	12	15	4	1	4	13	9	4	20	12	22	20	44	17	4	20	27	16	26	16	23	11	17	46	11	18	18	17	31	4	39
ENSMUSG00000116537	Gm49698	0	0	0	0	0	0	0	0	0	0	0	0	0	0	0	0	0	0	0	0	0	0	0	0	0	0	0	0	0	0	0	0	0	0	0	0	0	0	0	0	0	0	0	0	0	0
ENSMUSG00000116534	Gm49731	0	0	30	0	0	0	0	0	0	0	0	0	0	47	0	0	0	0	0	0	0	0	0	0	359	0	16	0	0	0	0	0	13	0	0	0	8	0	18	0	0	0	34	0	0	0
ENSMUSG00000021589	Rhobtb3	0	4694	1949	4492	1178	2328	1176	1006	311	2205	230	1597	0	1634	631	3796	732	2121	1107	2968	1198	4294	541	2848	0	2219	506	1694	530	1977	5	1358	421	2672	983	3293	0	1810	690	1226	0	1344	600	3784	476	2746
ENSMUSG00000116532	Gm5232	0	1	0	0	0	0	0	1	0	0	0	0	0	0	0	0	2	0	0	1	0	0	0	1	0	0	0	3	0	0	0	1	0	0	0	0	0	0	1	1	1	1	1	0	0	0
ENSMUSG00000116533	Gm49561	0	0	0	0	0	0	0	0	0	0	0	0	0	0	0	0	0	0	0	0	0	0	0	0	0	0	0	0	0	0	0	0	0	0	0	0	0	0	0	0	0	0	0	0	0	0
ENSMUSG00000079808	AC168977.1	41	3	5	52	12	71	89	21	7	70	8	17	176	19	14	32	0	22	105	0	16	0	9	57	13	18	0	20	0	24	34	0	24	48	0	13	14	17	0	11	41	22	0	0	0	22
ENSMUSG00000116531	Gm19082	0	0	0	0	0	0	0	0	0	0	0	0	0	0	0	0	0	0	0	0	0	0	0	0	0	0	0	0	0	0	0	0	0	0	0	0	0	0	0	0	0	0	0	0	0	0
ENSMUSG00000115350	Gm49079	0	0	0	1	0	1	0	0	1	0	0	1	1	0	0	0	0	0	0	1	0	0	1	1	1	0	0	0	0	0	0	0	1	0	0	0	0	0	0	0	0	0	0	1	1	1
ENSMUSG00000104900	4930596I21Rik	0	6	4	0	35	7	68	0	11	3	0	16	69	0	6	0	5	5	0	21	11	10	2	0	0	5	10	13	0	28	0	15	23	0	11	0	0	36	11	0	0	29	27	0	11	0
ENSMUSG00000104901	Gm42692	0	0	0	0	0	0	0	0	0	0	0	0	0	0	0	0	0	0	0	0	0	0	0	0	0	0	0	0	0	0	0	0	0	0	0	0	0	0	0	0	0	0	0	0	0	0
ENSMUSG00000106513	Gm44348	0	0	0	0	0	0	0	0	0	0	0	0	0	0	0	0	0	0	0	0	0	0	0	0	0	0	0	0	0	0	0	0	0	0	0	0	0	0	0	0	0	0	0	0	0	0
ENSMUSG00000104902	Gm30517	0	0	0	0	0	0	0	0	0	0	0	0	0	0	0	0	0	0	0	0	0	0	0	0	0	0	0	0	0	0	0	0	0	0	0	0	0	0	0	0	0	0	0	0	0	0
ENSMUSG00000118555	AC150312.1	0	1	1	2	2	2	2	26	12	2	3	2	0	5	2	258	1	37	0	13	12	121	17	2	1	22	5	2	15	2	0	2	2	3	37	2	2	2	10	1	0	1	16	2	7	0
ENSMUSG00000022085	Pebp4	0	0	0	0	0	0	0	0	0	36	0	0	0	0	0	0	0	0	0	0	0	0	0	0	0	0	0	0	0	0	0	0	0	0	0	0	0	0	0	0	0	0	0	0	0	0
ENSMUSG00000081343	Gm16071	0	0	0	1	0	1	1	0	37	2	0	0	0	0	0	0	0	0	0	0	0	0	0	0	0	0	0	0	0	0	0	0	0	0	0	0	0	1	1	0	0	1	0	0	0	0
ENSMUSG00000115357	Gm49214	0	0	9	0	0	0	0	0	0	0	0	0	0	10	0	0	0	1	0	0	0	0	0	0	0	0	0	0	0	0	0	0	0	0	0	0	0	0	0	0	0	0	0	0	0	0
ENSMUSG00000079034	Gm8300	0	0	0	0	0	0	0	0	0	0	0	0	0	0	0	0	0	0	0	0	0	0	0	0	0	0	0	0	16	0	0	0	0	0	0	0	0	0	0	0	0	0	0	0	0	0
ENSMUSG00000097264	Rpl31-ps24	0	0	0	0	1	0	0	0	0	0	0	0	0	0	0	0	0	0	0	1	0	0	0	0	0	0	0	0	0	0	0	0	0	0	0	0	0	0	0	0	0	0	0	0	1	53
ENSMUSG00000070075	Mir490	0	0	0	0	0	0	0	0	0	0	0	0	0	0	0	0	0	0	0	0	0	0	0	0	0	0	0	0	0	0	0	0	0	0	0	0	0	0	0	0	0	0	0	0	0	0
ENSMUSG00000088342	Gm22340	0	0	0	0	0	0	0	0	0	0	0	0	0	0	0	0	0	0	0	0	0	22	0	0	0	0	0	0	0	0	0	0	0	0	0	0	0	0	0	0	0	0	0	0	0	0
ENSMUSG00000115356	Gm2581	3	3	1	2	4	1	2	2	0	1	1	1	0	1	1	2	1	4	2	3	1	3	1	3	1	1	1	1	1	1	1	1	1	2	1	1	1	1	2	2	1	2	1	2	1	3
ENSMUSG00000030889	Vwa3a	0	0	0	0	2	0	0	0	0	0	0	0	0	0	0	0	4	0	0	0	0	0	0	0	0	0	0	0	20	0	0	0	0	0	0	0	0	0	0	0	0	0	0	0	3	0
ENSMUSG00000030888	Rrp8	982	4877	5150	2113	4578	1519	1556	5035	2857	2915	3840	363	729	3002	2836	1076	2881	869	569	2962	2400	1134	3757	1502	1802	2454	1627	1259	2967	1702	555	2378	2470	1662	4050	1097	4	3711	2131	2551	973	2471	2067	2840	5299	2065
ENSMUSG00000086190	4930579M01Rik	0	0	0	0	0	0	0	0	0	0	0	0	0	0	0	0	0	0	0	0	0	0	0	0	0	0	0	0	0	0	0	0	0	0	0	0	0	0	0	0	0	0	0	0	0	0
ENSMUSG00000086191	Zfp652os	0	170	51	0	107	151	202	147	58	0	95	38	0	111	43	0	102	344	0	116	58	78	79	79	0	25	93	40	50	122	0	40	60	133	81	113	0	166	8	87	200	111	18	0	38	20
ENSMUSG00000086196	Gm13571	0	0	0	0	0	0	34	0	0	0	0	0	0	0	0	0	0	0	0	0	0	156	0	0	0	0	0	0	0	0	0	0	0	0	0	0	0	0	0	0	0	0	0	74	0	0
ENSMUSG00000086197	Gm13976	0	0	0	0	0	0	0	0	0	0	0	0	0	0	0	0	0	0	0	0	0	0	0	0	0	0	0	0	0	0	0	0	0	0	0	0	0	0	0	0	0	0	0	0	0	0
ENSMUSG00000086194	Gm16329	0	0	0	0	0	0	0	0	0	0	0	0	0	0	0	0	0	0	0	0	0	0	0	0	0	0	0	0	0	0	0	0	0	0	0	0	0	0	0	0	0	0	0	0	0	0
ENSMUSG00000086195	Gm6152	0	0	0	0	0	0	1	1	0	0	1	0	0	0	0	0	1	0	0	0	0	0	0	0	0	0	0	0	0	0	0	2	0	0	0	0	0	0	0	0	0	0	0	0	0	0
ENSMUSG00000030881	Arfip2	2980	1086	2478	744	1166	44	1995	1807	1483	938	781	1395	956	460	1509	602	1433	260	2363	601	1579	558	826	1001	972	974	2160	1288	808	486	880	1095	2053	1380	785	1005	821	1909	1247	871	2953	1342	2028	851	698	1234
ENSMUSG00000026753	Ppp6c	15008	13842	11399	9975	17830	8309	7247	8982	4592	9219	9764	5793	3677	9865	5671	7393	14116	8017	5557	11719	8156	6160	11942	10302	5735	6681	6547	7886	8894	5429	3396	9985	7427	11961	7629	7596	1654	9629	7667	11403	5143	9677	6351	10259	12273	11814
ENSMUSG00000026750	Psmb7	7772	32105	21693	17613	43835	16460	10982	25470	11525	15857	31765	15570	7084	25249	14603	19934	30587	17123	13106	27248	17680	15926	37925	21273	6391	19657	12633	15650	21940	15576	5708	16943	13905	21797	29392	18794	5040	18977	14711	28192	7966	20944	16404	21714	26458	19492
ENSMUSG00000026751	Nr5a1	0	0	0	0	3	0	0	0	0	0	0	0	0	0	0	0	0	0	0	0	0	0	0	0	0	0	0	0	0	0	0	0	0	0	0	0	0	0	0	0	0	0	0	0	0	0
ENSMUSG00000030884	Uqcrc2	7194	36195	27708	22626	46583	17609	12674	30863	15248	17713	40399	19770	8667	25451	17461	18578	42711	15476	10920	29785	19962	8986	40115	19455	11682	17793	14959	16601	22812	14088	5028	19560	17266	23392	33033	19870	4822	17686	17435	34593	9207	20631	19628	21729	35627	22494
ENSMUSG00000026754	Golga1	449	1096	1282	867	977	1574	2525	1274	671	708	553	1477	892	764	409	648	813	1484	1212	1223	773	1299	1403	1172	277	323	466	1285	593	625	1079	349	513	1736	638	1779	450	968	756	1018	768	637	806	1492	810	839
ENSMUSG00000026755	Arpc5l	8739	12141	9008	6795	9527	4961	7601	6506	5269	4316	5715	3384	7866	8034	7398	7316	6147	7496	12574	7727	7178	4994	8487	5975	6937	6354	5402	5240	5136	4482	4342	7757	6376	5816	6852	6557	7823	8007	7226	8606	7027	8883	7226	7775	7763	7293
ENSMUSG00000059218	Gm13084	0	0	0	0	0	0	0	0	0	0	0	0	0	0	0	0	0	0	6	0	0	0	0	0	0	0	0	0	0	0	0	0	0	0	0	0	0	0	0	0	0	0	0	0	0	0
ENSMUSG00000070072	Mir433	0	0	0	0	0	0	0	0	0	0	0	0	0	0	0	0	0	0	0	0	0	0	0	0	0	0	0	0	0	0	0	0	0	0	0	0	0	0	0	0	0	0	0	0	0	0
ENSMUSG00000093363	Gm22002	0	0	4	0	0	0	0	0	4	0	0	0	0	0	0	0	0	0	0	0	0	0	5	0	0	0	5	0	0	0	0	0	0	0	0	0	0	0	0	0	0	0	4	0	0	0
ENSMUSG00000059213	Ddn	0	0	0	0	0	4	0	0	0	0	4	0	0	0	20	0	0	0	0	0	0	0	0	0	0	0	0	0	0	28	0	0	24	0	0	0	0	0	0	0	0	0	0	0	0	0
ENSMUSG00000115355	4930445E18Rik	0	0	0	0	0	0	0	0	0	0	0	0	0	0	0	0	0	0	0	0	0	0	0	0	0	0	0	0	0	0	0	0	0	0	0	0	0	0	0	0	0	0	8	0	0	0
ENSMUSG00000074846	Gm10774	1	1	1	1	1	1	1	1	1	1	1	1	1	1	1	1	1	1	1	1	1	1	1	1	1	1	1	1	1	1	1	1	1	1	1	1	1	1	1	1	1	1	1	1	1	1
ENSMUSG00000093362	Gm22802	0	0	0	0	0	0	0	0	0	0	0	0	0	0	0	0	0	0	0	0	0	0	0	0	0	0	0	0	0	0	0	0	0	0	0	0	0	0	0	0	0	0	0	0	0	0
ENSMUSG00000075833	Gm22003	0	1	0	0	0	0	0	0	0	0	0	0	0	1	0	0	0	0	0	2	0	0	0	0	0	0	0	0	0	0	0	0	0	0	0	0	1	0	1	0	0	0	0	0	0	0
ENSMUSG00000075832	Gm22004	0	0	0	0	0	0	0	0	0	0	0	0	0	0	0	0	0	0	0	0	0	0	0	0	0	0	0	0	0	0	0	0	0	0	0	0	0	0	0	0	0	0	0	0	0	0
ENSMUSG00000075837	Gm22005	0	0	14	57	1	0	0	4	8	0	8	0	30	2	14	0	5	0	0	0	3	0	4	0	0	0	0	0	7	2	0	2	11	0	0	0	0	0	4	0	0	3	8	7	3	0
ENSMUSG00000070078	Mir463	0	0	0	0	0	0	0	0	0	0	0	0	0	0	0	0	0	0	0	0	0	0	0	0	0	0	0	0	0	0	0	0	0	0	0	0	0	0	0	0	0	0	0	0	0	0
ENSMUSG00000115354	Gm49083	0	0	29	75	0	106	0	50	0	0	0	68	0	43	0	0	0	0	0	4	34	26	16	147	0	0	0	0	0	0	0	55	0	67	0	180	0	0	0	0	0	3	31	0	0	0
ENSMUSG00000090996	Gm20458	0	0	0	0	0	0	0	0	0	0	0	0	0	0	0	0	0	0	0	0	0	0	0	0	0	0	15	0	0	0	0	0	0	0	0	0	0	0	0	0	0	1	10	0	0	0
ENSMUSG00000086224	2700069I18Rik	0	0	0	0	0	0	0	0	0	0	0	0	0	0	0	0	0	0	0	0	0	0	0	0	0	0	0	0	0	0	0	0	0	0	0	0	0	0	0	0	0	0	0	0	0	0
ENSMUSG00000086225	Gm8661	0	0	0	0	0	0	0	0	0	0	0	0	0	0	0	0	0	0	0	0	0	0	0	0	0	0	0	0	0	0	0	0	0	0	0	0	0	0	0	0	0	0	0	0	0	0
ENSMUSG00000086226	Gm12660	0	0	0	0	0	0	0	0	0	0	0	0	0	0	0	0	0	0	0	0	0	0	0	0	0	0	0	0	0	0	0	0	0	0	0	0	0	0	0	0	0	0	0	0	0	0
ENSMUSG00000086227	Gm11820	0	0	0	0	0	0	0	0	0	0	0	0	0	0	0	0	0	0	0	0	0	0	0	0	0	0	0	0	0	0	0	0	0	0	0	0	0	0	0	0	0	0	0	0	0	0
ENSMUSG00000086220	Gm16599	0	6	19	0	0	10	0	18	16	0	0	0	0	0	5	0	0	0	9	0	0	101	0	8	0	0	0	0	12	2	0	3	17	0	0	0	0	17	2	17	0	0	0	4	9	0
ENSMUSG00000086221	4930412B13Rik	0	0	0	0	0	8	0	0	0	0	0	0	0	0	0	0	0	0	0	0	0	0	0	0	0	0	0	0	0	0	0	0	0	0	0	0	0	0	0	0	0	0	0	0	0	2
ENSMUSG00000086222	Gm11665	0	0	0	0	0	0	0	0	0	0	0	0	0	0	0	0	0	0	0	0	0	0	0	0	0	0	0	0	0	0	0	0	0	0	0	0	0	0	0	0	0	0	0	0	0	0
ENSMUSG00000083954	Gm12179	0	0	0	0	0	0	0	0	0	0	0	0	0	0	0	0	4	0	0	0	0	0	0	0	0	0	0	0	0	0	0	0	0	0	0	0	0	0	0	0	0	0	0	0	0	0
ENSMUSG00000086228	Ubap1l	0	0	0	0	0	0	0	0	0	0	0	31	0	0	0	0	0	0	0	0	3	0	0	0	0	0	0	0	0	0	0	0	0	0	0	0	0	0	0	0	0	0	4	0	0	0
ENSMUSG00000003824	Syce2	2028	13724	10360	4565	11420	4805	2261	6649	4471	4455	7352	2594	1710	9613	6283	6927	7453	9905	2923	12576	6716	7131	8997	9182	1278	8613	5262	4174	5469	4538	254	7670	5612	4878	6284	5350	6	7915	6818	7099	1377	8397	5770	8245	8160	6709
ENSMUSG00000081643	Gm11605	276	209	219	135	229	78	152	178	89	91	152	84	61	159	115	106	123	142	137	228	178	66	191	141	139	142	105	98	113	89	68	186	275	178	223	130	64	113	253	133	116	141	163	148	168	165
ENSMUSG00000081642	Gm13532	52	23	11	9	43	25	12	9	4	18	11	7	2	16	14	21	11	37	15	37	6	34	24	25	6	11	6	15	14	24	6	14	13	18	18	17	8	17	42	9	13	3	16	18	9	9
ENSMUSG00000081641	Gm9439	0	0	0	0	0	0	0	0	0	0	0	0	0	0	0	0	0	0	0	0	0	0	0	0	0	0	0	0	0	0	0	0	0	0	0	0	0	0	0	0	0	0	0	0	0	0
ENSMUSG00000081640	Rplp0-ps1	222	200	168	130	337	123	113	179	55	371	160	69	46	180	95	161	165	218	194	335	96	141	314	257	134	373	155	443	165	249	46	179	121	186	275	164	95	129	324	226	286	153	111	154	704	440
ENSMUSG00000081647	Gm13022	0	19	0	4	3	0	0	0	8	1	0	0	0	0	8	0	0	0	0	0	0	0	4	0	0	0	1	6	0	0	183	0	0	0	0	0	0	10	7	10	0	13	10	0	0	0
ENSMUSG00000081646	Gm15060	0	0	0	0	0	0	0	0	0	0	0	0	0	0	0	0	0	0	0	0	0	0	0	0	0	0	0	0	0	0	0	0	0	0	0	0	0	0	0	0	0	0	0	0	0	0
ENSMUSG00000081649	Olfr213	0	0	0	0	0	0	0	0	0	0	0	0	0	0	0	0	0	0	0	0	0	0	0	0	0	0	0	0	0	0	0	0	0	0	0	0	0	0	0	0	0	0	0	0	0	0
ENSMUSG00000081648	Gm13423	0	0	24	111	4	0	0	13	17	0	0	0	0	0	0	13	0	0	0	0	0	0	0	0	33	10	8	42	0	1	0	0	9	0	0	0	0	0	8	0	0	0	3	0	0	0
ENSMUSG00000085553	Gm14808	0	0	0	0	8	0	0	0	0	0	0	0	0	0	0	0	0	0	0	0	0	0	0	0	0	0	0	0	0	0	0	0	0	0	0	0	0	0	0	0	0	0	0	0	0	0
ENSMUSG00000085552	Gm21990	0	0	0	0	0	0	0	0	0	0	0	0	0	0	0	0	0	0	0	0	0	0	0	0	0	0	0	0	0	0	0	0	0	0	0	0	0	0	0	0	0	0	0	0	0	0
ENSMUSG00000085551	1810063I02Rik	0	0	0	0	0	0	0	0	0	0	0	0	0	0	0	0	9	0	0	0	0	0	7	0	0	0	0	0	14	0	0	0	0	0	0	0	0	0	0	0	0	0	0	0	0	0
ENSMUSG00000085556	Gm15020	0	0	0	0	0	0	0	0	0	0	0	0	0	0	0	0	0	0	0	0	0	0	0	0	0	0	0	0	0	0	0	0	0	0	0	0	0	0	0	0	0	0	0	0	0	0
ENSMUSG00000085555	2610035F20Rik	0	0	0	0	0	0	0	0	0	0	0	0	0	0	0	0	0	0	0	0	0	0	0	0	0	0	0	0	0	0	0	0	0	0	0	0	0	0	0	0	0	0	0	0	0	0
ENSMUSG00000004446	Bid	1063	16236	23850	6123	14800	5462	3532	8267	6746	3256	9807	5040	9644	8226	11666	3070	11480	2776	7641	11101	17631	1852	12977	4384	5095	8278	11655	3842	6180	5376	5679	10377	16347	4445	9706	8756	1113	11428	12446	11927	2239	9251	15762	4325	10900	4789
ENSMUSG00000098550	Mir7079	1	1	1	1	1	1	1	1	1	1	1	1	1	1	1	1	1	1	1	1	1	1	1	1	1	1	1	1	1	1	0	1	1	1	1	1	1	1	1	1	0	1	1	1	1	1
ENSMUSG00000094672	Vmn2r25	0	0	0	0	0	0	0	0	0	0	0	0	0	0	0	0	0	0	0	0	0	0	0	0	0	0	0	0	0	0	0	0	0	0	12	0	0	0	0	0	0	0	0	0	0	0
ENSMUSG00000094673	Olfr1354	0	0	0	0	0	0	0	0	0	0	0	0	0	0	0	0	0	0	0	0	0	0	0	0	0	0	0	0	0	0	0	0	0	0	0	0	0	0	0	0	0	0	0	0	0	0
ENSMUSG00000098555	Mir6341	0	0	0	0	0	0	0	0	0	0	0	0	0	0	0	0	0	0	0	0	0	0	0	0	0	0	0	0	0	0	0	0	0	0	0	0	0	0	0	0	0	0	0	0	0	0
ENSMUSG00000094675	Astx4b	0	0	0	0	0	0	0	0	0	0	0	0	0	0	0	0	0	0	0	0	0	0	0	0	0	0	0	0	0	0	0	0	0	0	0	0	0	0	0	0	0	0	0	0	0	0
ENSMUSG00000098557	Kctd12	8664	5412	4143	4532	1244	12083	0	4194	1548	3945	482	7949	1169	3480	1642	2937	464	8634	6147	4068	1520	7010	272	9003	4078	2903	1300	2786	454	5254	2700	5757	1778	4927	491	12394	2544	0	0	716	2415	3425	1419	2967	444	10720
ENSMUSG00000094677	Gm22008	0	0	0	0	0	0	0	0	0	0	0	0	0	0	0	0	0	0	0	0	0	0	0	0	0	0	0	0	0	0	0	0	0	0	0	0	0	0	0	0	0	0	0	0	0	0
ENSMUSG00000028937	Acot7	15318	8285	15437	12160	2168	4992	6917	7588	10465	5051	2503	5614	7778	7945	11633	5561	1263	4171	8401	7024	13180	5264	1960	6044	4683	7973	10493	6504	1760	3463	3613	9410	12902	8847	2942	7760	1427	10610	10353	2199	6868	10724	13639	7557	1696	8960
ENSMUSG00000108628	Gm5037	0	51	45	9	33	13	21	19	29	4	2	9	25	21	37	11	14	4	34	38	31	25	22	19	47	105	62	8	103	7	31	81	56	2	217	16	19	60	68	155	28	84	45	22	176	4
ENSMUSG00000089416	Gm22116	0	0	0	0	0	0	0	0	0	0	0	0	0	0	0	0	0	0	0	0	0	0	0	0	0	0	0	0	0	0	0	0	0	0	0	0	0	0	0	0	0	0	0	0	0	0
ENSMUSG00000089417	Gm22009	0	0	10	0	0	3	6	0	0	0	0	72	0	4	0	0	0	0	4	12	0	19	16	0	0	0	0	0	0	0	0	0	0	58	0	35	0	0	0	0	0	0	0	0	0	0
ENSMUSG00000089414	Gm22010	0	0	0	0	0	0	0	0	0	0	0	0	0	0	0	0	0	0	0	0	0	0	0	0	0	0	0	0	0	0	0	0	0	0	0	0	0	0	0	0	0	0	0	0	0	0
ENSMUSG00000089415	Gm22011	0	0	0	0	0	0	0	0	0	0	0	0	0	0	0	0	0	0	0	0	0	0	0	0	0	0	0	0	0	0	0	0	0	0	0	0	0	0	0	0	0	0	0	0	0	0
ENSMUSG00000089413	Gm22013	0	0	0	0	0	0	0	0	0	0	0	0	0	0	0	0	0	0	0	0	0	0	0	0	0	0	0	0	0	0	0	0	0	0	0	0	0	0	0	0	0	0	0	0	0	0
ENSMUSG00000089410	Gm22014	0	0	0	0	0	0	0	0	0	0	0	0	0	0	0	0	0	0	0	0	0	0	0	0	0	0	0	0	0	0	0	0	0	0	0	0	0	0	0	0	0	0	0	0	0	0
ENSMUSG00000047161	Chst9	0	0	0	0	0	0	0	0	0	0	0	0	0	0	0	0	0	0	0	0	0	0	0	0	0	0	0	0	0	0	0	0	0	0	0	0	0	0	0	0	0	0	0	0	0	0
ENSMUSG00000077090	Gm22117	0	0	0	0	0	0	0	0	0	0	0	0	0	0	0	0	0	0	0	0	0	0	0	0	0	0	0	0	0	0	0	0	0	0	0	0	0	0	0	0	0	0	0	0	0	0
ENSMUSG00000077096	Gm22015	0	0	0	0	0	0	0	0	0	0	0	0	0	0	0	0	0	0	0	0	0	0	0	0	0	0	0	0	0	0	0	0	0	0	0	0	0	0	0	0	0	0	0	0	0	0
ENSMUSG00000089418	Gm22016	0	0	0	0	0	0	0	0	0	0	0	0	0	0	0	0	0	0	0	0	0	0	0	0	0	0	0	0	0	0	0	0	0	0	0	0	0	0	0	0	0	0	0	0	0	0
ENSMUSG00000085885	Gm11906	0	0	0	0	0	17	0	0	0	0	0	0	0	8	4	0	0	0	0	0	0	0	0	0	0	0	0	0	0	0	0	0	0	0	0	0	0	0	0	0	0	4	0	0	0	0
ENSMUSG00000085884	Gm15342	0	0	0	82	0	0	0	0	0	0	0	0	0	0	14	0	0	0	0	0	20	0	0	0	0	0	29	0	0	64	0	0	0	0	0	4	0	12	16	5	0	0	0	0	0	0
ENSMUSG00000085887	Arhgap27os3	535	124	33	0	0	81	0	32	97	57	0	162	95	11	27	59	5	0	0	7	3	115	0	186	41	8	54	183	0	145	0	26	84	26	0	35	0	62	15	0	41	146	69	0	0	154
ENSMUSG00000085886	D030047H15Rik	158	0	7	0	0	0	12	30	0	6	0	49	0	20	0	11	0	0	38	0	7	0	4	0	22	7	0	0	4	8	0	8	10	10	0	25	0	0	0	0	0	4	18	8	4	0
ENSMUSG00000085881	Gm15912	0	0	0	0	0	0	0	71	4	0	64	58	0	0	0	0	22	0	0	0	0	0	0	0	0	0	35	0	0	0	0	0	0	0	52	0	0	0	0	0	0	0	0	0	48	0
ENSMUSG00000085880	Gm15229	0	0	0	0	0	0	0	0	22	0	0	0	0	0	0	0	0	0	0	0	0	0	0	0	0	0	0	0	0	0	0	0	0	0	0	0	0	0	0	0	0	0	0	0	0	0
ENSMUSG00000085883	Gm3848	0	0	0	0	0	0	0	0	0	0	0	0	0	0	0	0	0	0	0	0	0	0	0	0	0	0	0	0	0	0	0	0	0	0	0	0	0	0	0	0	0	0	0	0	0	0
ENSMUSG00000085882	2610507I01Rik	0	231	1600	653	442	274	1548	568	832	90	88	320	433	384	988	127	228	233	70	483	1066	332	174	562	722	109	665	80	143	48	100	195	913	556	228	555	260	187	914	367	0	428	1090	134	187	207
ENSMUSG00000085889	1700054M17Rik	0	39	0	85	0	0	0	6	3	114	17	164	0	10	4	12	0	42	0	0	11	123	0	198	0	0	0	22	0	0	0	0	9	46	0	0	0	8	0	0	0	0	0	36	0	0
ENSMUSG00000085888	Gm12224	0	0	0	0	0	0	0	0	0	0	0	0	0	0	0	0	0	0	0	0	0	0	0	0	0	0	0	0	0	0	0	0	0	0	0	0	0	0	0	0	0	0	0	0	0	0
ENSMUSG00000029919	Hpgds	0	318	190	727	159	2033	131	282	54	1464	44	1111	155	167	57	1303	84	1869	675	157	194	533	94	2068	398	34	127	824	84	443	57	37	86	678	30	1607	475	51	18	93	606	26	108	436	12	1737
ENSMUSG00000029918	Mrps33	6245	16928	10394	11351	18117	10365	2838	9813	4446	12059	10055	10664	2063	10932	5243	12801	10051	16311	4568	14961	6761	13702	12882	12182	2851	8243	4998	9304	7360	9720	1677	8777	5818	13701	10080	13548	1656	8722	6676	9419	2040	7831	5537	12096	10062	10942
ENSMUSG00000083271	Gm12384	0	0	0	0	0	0	0	0	0	0	0	0	0	0	0	0	0	0	0	0	0	0	0	0	0	0	0	0	0	0	0	0	0	0	0	0	0	0	0	0	0	0	0	0	0	0
ENSMUSG00000029915	Clec5a	0	318	4441	0	4	0	3533	166	3729	0	13	0	0	48	2509	0	0	0	678	126	3483	0	0	4	848	213	1849	0	0	0	4	123	2451	0	10	0	0	195	2671	0	0	220	3275	0	0	0
ENSMUSG00000029917	Qrfprl	0	0	0	0	0	0	0	0	0	0	0	0	0	0	0	0	0	0	0	0	0	0	0	0	0	0	0	0	0	0	0	0	0	0	0	0	0	0	0	0	0	0	0	0	0	0
ENSMUSG00000029916	Agk	2588	8657	6725	5100	4093	3230	3819	6157	4252	5474	4534	3573	1018	5414	4883	4914	4262	4250	4920	5776	5945	2799	5236	7497	259	4946	4234	3317	2683	3239	475	4923	4610	4067	3783	5622	505	6018	4368	4227	2308	4786	4638	5147	3821	5470
ENSMUSG00000029911	Ssbp1	11187	16446	12725	9196	15267	9687	4298	9527	5423	4763	9771	6046	4367	9582	8382	7529	9568	9568	8526	14315	9603	7315	12973	10160	5969	8478	7010	6460	7475	5555	3029	8764	8341	10011	11531	10930	3480	8584	8844	10999	3481	8247	8058	10061	10727	12814
ENSMUSG00000029910	Mad2l1	4389	32571	17245	7805	30945	3157	7075	18384	7728	7944	24109	4386	3190	23135	10762	12938	20525	9090	7385	28462	13181	7322	24039	18467	9027	16110	8710	8426	12609	6837	2406	13617	10243	8113	18009	10650	962	12406	9734	18480	3403	14094	12192	13114	17213	12575
ENSMUSG00000029913	Prdm5	0	2438	1411	1872	602	1945	943	1184	1228	1796	145	1185	585	1084	1116	1076	139	2305	6	1467	1213	3062	220	2541	0	1078	1068	2032	202	658	3	910	870	922	43	733	4	1381	876	338	237	1082	947	1025	241	1444
ENSMUSG00000077549	Snord71	0	16	11	0	0	12	14	0	3	0	0	0	0	0	1	0	0	0	0	0	1	0	0	0	0	0	2	0	0	20	10	0	6	0	0	0	0	0	0	8	0	5	3	0	0	0
ENSMUSG00000070527	Mkrn3	0	0	36	0	0	0	0	0	44	8	0	0	0	67	81	0	0	71	0	5	48	1164	32	864	0	0	132	0	30	78	333	3	39	16	79	114	0	52	102	0	0	48	32	4	48	210
ENSMUSG00000077545	Gm22018	0	0	6	0	0	0	0	0	0	0	0	0	0	2	8	0	0	0	0	0	5	0	0	0	0	0	2	0	0	5	0	0	4	0	0	0	0	0	2	0	0	9	2	0	0	0
ENSMUSG00000077547	Gm22019	0	0	0	0	0	0	0	0	0	0	0	0	0	0	0	0	0	0	0	0	0	0	0	0	0	0	0	0	0	0	0	0	0	0	0	0	0	0	0	0	0	0	0	0	0	0
ENSMUSG00000077546	Gm22020	0	0	0	0	0	0	0	0	0	0	0	0	0	0	0	0	0	0	0	0	0	0	0	0	0	0	0	0	0	0	0	0	0	0	0	0	0	0	0	0	0	0	0	0	0	0
ENSMUSG00000077541	Gm22021	0	0	0	0	0	0	0	0	0	0	0	0	0	0	0	0	0	0	0	0	0	0	0	0	0	0	0	0	0	0	0	0	0	0	0	0	0	0	0	0	0	0	0	0	0	0
ENSMUSG00000077543	Gm22022	0	0	0	0	0	0	0	0	0	0	0	0	0	0	0	0	0	0	0	0	0	0	0	0	0	0	0	0	0	0	0	0	0	0	0	0	0	0	0	0	0	0	0	0	0	0
ENSMUSG00000077542	Gm22023	0	0	0	0	0	0	0	0	0	0	0	0	0	0	0	0	0	0	0	0	0	0	0	0	0	0	0	0	0	0	0	0	0	0	0	0	0	0	0	0	0	0	0	0	0	0
ENSMUSG00000095108	Gm17467	0	0	0	0	0	0	0	0	0	0	0	0	0	0	0	0	0	0	0	0	0	0	0	0	0	0	0	0	0	0	0	0	0	0	0	0	0	0	0	0	0	0	0	0	0	0
ENSMUSG00000084682	Gm22024	0	0	0	0	0	0	0	0	0	0	0	0	0	0	0	0	0	0	0	0	0	0	0	0	0	0	0	0	0	0	0	0	0	0	0	0	0	0	0	0	0	0	0	0	0	0
ENSMUSG00000084683	Gm22025	0	0	0	0	0	0	0	0	0	0	0	0	0	0	0	0	0	0	0	0	0	0	0	0	0	0	0	0	0	0	0	0	0	0	0	0	0	0	0	0	0	0	0	0	0	0
ENSMUSG00000084684	Gm22026	0	0	0	0	0	0	0	0	0	0	0	0	0	0	0	0	0	0	0	0	0	0	0	0	0	0	0	0	0	0	0	0	0	0	0	0	0	0	0	0	0	0	0	0	0	0
ENSMUSG00000084686	Gm22027	0	3	68	103	5	1	0	47	15	34	26	27	0	4	41	0	2	0	0	55	54	46	12	7	59	14	14	17	29	0	0	18	25	0	5	14	0	17	28	8	85	36	27	15	7	86
ENSMUSG00000084688	n-R5s43	0	0	0	0	0	0	0	0	0	0	0	0	0	0	0	0	0	0	0	0	0	0	0	0	0	0	0	0	0	0	0	0	0	0	0	0	0	0	0	0	0	0	0	0	0	0
ENSMUSG00000006179	Prss16	0	15	373	0	4	0	772	0	451	23	0	0	0	16	632	0	0	64	174	91	847	167	0	0	0	0	610	17	0	0	172	54	1129	74	0	0	0	164	399	0	0	167	1456	0	0	0
ENSMUSG00000095103	Gm21171	0	0	0	0	0	0	0	0	0	0	0	0	0	0	0	0	0	0	0	0	0	0	0	0	0	0	0	0	0	0	0	0	0	0	0	0	0	0	0	0	0	0	0	0	0	0
ENSMUSG00000095102	n-R5s167	0	0	0	0	0	0	0	0	0	0	0	0	0	0	0	0	0	0	0	0	0	0	0	0	0	0	0	0	0	0	0	0	0	0	0	0	0	0	0	0	0	0	0	0	0	0
ENSMUSG00000095105	Edaradd	541	67	319	182	40	139	546	194	577	165	0	62	0	261	243	15	14	22	0	116	133	0	0	117	0	288	209	0	0	66	0	170	238	0	0	409	247	210	296	0	314	123	135	0	0	12
ENSMUSG00000095104	Esp15	0	0	0	0	0	0	0	0	0	0	0	0	0	0	0	0	0	0	0	0	0	0	0	0	0	0	0	0	0	0	0	0	0	0	0	0	0	0	0	0	0	0	0	0	0	0
ENSMUSG00000095107	Vmn2r-ps10	0	0	0	0	0	0	0	0	0	0	0	0	0	0	0	0	0	0	0	0	0	0	0	0	0	0	0	0	0	0	0	0	0	0	0	0	0	0	0	0	0	0	0	0	0	0
ENSMUSG00000115111	Gm4632	0	0	0	13	0	0	0	3	1	0	0	0	0	0	19	24	0	0	0	0	9	16	2	0	0	0	16	0	10	0	0	0	0	0	2	0	0	0	4	0	0	0	6	0	0	0
ENSMUSG00000098083	Gm8957	0	0	0	0	0	0	0	0	0	93	0	0	0	0	0	0	0	0	0	0	0	0	0	0	0	0	0	0	0	48	0	0	0	0	0	0	0	0	0	0	0	0	0	0	0	0
ENSMUSG00000098082	Gm20574	0	0	0	0	0	0	0	0	0	0	0	0	0	0	0	0	0	0	0	0	0	0	0	0	0	0	0	0	0	0	0	0	0	0	0	0	0	0	0	0	0	0	0	0	0	0
ENSMUSG00000098081	Gm26913	0	0	0	0	0	0	0	0	0	0	0	0	0	0	0	0	0	0	0	0	0	0	0	0	0	0	0	0	0	0	0	0	0	0	0	0	0	0	3	0	0	0	0	0	0	0
ENSMUSG00000098080	Gm5732	0	0	0	0	0	0	0	0	0	0	0	0	0	0	0	0	0	0	0	0	0	0	0	0	0	0	0	0	0	0	0	0	0	0	0	0	0	0	4	0	0	0	0	0	0	0
ENSMUSG00000098087	Gm17750	0	0	0	0	0	0	0	0	0	0	0	0	0	0	0	0	0	0	0	0	0	0	0	0	0	0	0	0	0	0	0	0	0	0	0	0	0	0	0	0	0	0	0	0	0	0
ENSMUSG00000026848	Tor1b	66	876	1244	151	4060	2853	1934	581	851	178	268	278	671	311	805	1103	352	219	622	299	1095	164	1185	230	2440	1437	844	236	275	1868	1329	241	946	280	1235	353	485	438	658	511	603	365	981	328	788	1869
ENSMUSG00000098085	Gm8919	0	0	0	0	0	1	0	0	0	0	0	0	1	0	0	0	0	0	0	0	0	0	0	0	0	1	0	0	0	0	0	0	0	0	0	0	0	0	0	0	0	0	0	0	0	0
ENSMUSG00000098084	Gm26914	0	0	0	0	0	0	0	0	0	0	0	0	0	0	0	0	0	0	0	0	0	0	0	0	0	0	0	0	0	0	0	0	0	0	0	0	0	0	0	0	0	0	0	0	0	0
ENSMUSG00000043263	Ifi209	8046	1913	6889	13	21	14	10932	1853	4813	12	16	700	3222	883	3531	0	3	0	8705	926	5204	12	0	301	10635	1809	4968	10	14	183	5017	1984	6877	28	11	69	3647	4213	5606	0	3353	1904	5325	12	48	5
ENSMUSG00000043262	Uevld	0	2300	2229	1503	1094	1452	1314	1314	1169	1308	890	1338	328	1516	1006	1248	608	962	230	1412	1945	1877	860	1116	0	1493	758	669	452	121	721	1063	1061	1183	640	1270	0	1338	1105	694	486	1207	1242	180	891	1472
ENSMUSG00000098089	Gm26915	0	0	0	0	0	0	0	0	0	0	0	0	0	0	0	0	0	0	0	0	0	0	0	0	0	0	0	0	0	0	0	0	0	0	0	0	0	0	0	0	0	0	0	0	0	0
ENSMUSG00000098088	Gm26916	0	0	0	0	0	0	0	0	0	0	0	0	0	0	0	0	0	0	0	0	0	0	0	0	0	0	0	0	0	0	0	0	0	5	0	0	0	0	0	0	0	0	0	0	0	0
ENSMUSG00000043267	Olfr1031	0	0	0	0	0	0	0	0	0	0	0	0	0	0	0	0	0	0	0	0	0	0	0	0	0	0	0	0	0	0	0	0	0	0	0	0	0	0	0	0	0	0	0	0	0	0
ENSMUSG00000080590	Gm22029	0	0	0	0	0	0	0	0	0	0	0	0	0	0	0	0	0	0	0	0	0	0	0	0	0	0	0	0	0	0	0	0	0	0	0	0	0	0	1	0	0	1	0	0	0	0
ENSMUSG00000080592	Gm22030	0	0	0	0	0	0	0	0	0	0	0	0	0	0	0	0	0	0	0	0	0	0	0	0	0	0	0	0	0	0	0	0	0	0	0	0	0	0	0	0	0	0	0	0	0	0
ENSMUSG00000080594	Mir669h	0	0	0	0	0	0	0	0	0	0	0	0	0	0	0	0	0	0	0	0	0	0	0	0	0	0	0	0	0	0	0	0	0	0	0	0	0	16	0	0	0	0	0	0	0	0
ENSMUSG00000080595	Gm22031	0	0	0	0	0	0	0	0	0	0	0	0	0	0	0	0	0	0	0	0	0	0	0	0	0	0	0	0	0	0	0	0	0	0	0	0	0	0	0	0	0	0	0	0	0	0
ENSMUSG00000115110	Gm49269	0	0	0	0	0	0	0	0	0	0	0	0	0	0	0	0	0	0	36	0	0	0	0	0	0	0	0	0	0	0	0	0	0	0	0	0	0	0	0	0	0	0	0	0	0	0
ENSMUSG00000080597	Gm22033	0	0	0	0	0	0	0	0	0	0	0	0	0	0	0	0	0	0	0	0	0	0	0	0	0	0	0	0	0	0	0	0	0	0	0	0	0	0	0	0	0	0	0	0	0	0
ENSMUSG00000026047	Poglut2	603	9803	9763	6623	7282	2535	2241	7153	3957	4284	5675	4435	1181	6438	5169	4047	6080	3648	2768	6281	6766	3798	6020	4379	431	4663	3653	3416	2611	1792	0	4834	4975	4326	4587	5444	0	4923	5563	5801	5	5087	6010	4741	5255	5324
ENSMUSG00000073245	Gm14819	0	0	0	0	0	0	0	0	0	0	0	0	0	0	0	0	0	0	0	0	0	0	0	0	0	0	0	0	0	0	0	0	0	0	0	0	0	0	0	2	0	0	0	0	0	0
ENSMUSG00000035279	Ssc5d	0	0	0	0	0	0	0	0	0	0	0	0	0	0	0	0	0	0	0	0	0	0	0	0	0	0	0	0	0	0	0	0	0	0	0	0	0	0	0	0	0	0	0	0	0	0
ENSMUSG00000035278	Plekhj1	2128	3106	2660	1353	3260	1183	1643	2110	1403	1902	1108	748	2174	1974	2365	975	1374	835	2371	2454	2155	660	1520	909	2751	2216	3442	1089	2018	623	2263	1776	1941	1975	2810	1884	1519	3133	2504	4777	2299	3472	2178	1752	3600	1619
ENSMUSG00000031609	Sap30	170	736	546	403	716	279	16	557	273	220	212	369	1314	167	278	151	300	486	342	446	178	971	499	738	974	1224	1157	375	1281	187	0	2180	1377	352	2100	230	0	2579	991	2025	71	1662	899	581	1878	515
ENSMUSG00000044533	Rps2	51798	55028	75997	13566	46383	16329	64631	30554	74924	10283	19645	9001	61550	21467	95479	14842	12867	16397	93120	32373	112079	20411	23984	11509	54360	100058	84518	10570	120341	6391	24480	96168	73400	10101	155320	20288	16025	125184	75888	184082	28265	118911	111215	13970	147962	10954
ENSMUSG00000034435	Tmem30b	0	0	0	0	0	0	0	0	0	0	0	0	0	0	0	0	0	0	0	0	0	0	0	0	0	0	0	0	0	0	0	0	0	144	0	0	0	0	0	0	0	0	0	0	0	0
ENSMUSG00000034437	Gm9761	1153	4200	2968	1793	4463	1911	1035	2642	1214	1816	3303	1406	643	2519	1418	2076	3029	2220	1180	3396	1538	1133	3627	2360	793	2145	1252	1351	2142	1607	389	2003	1659	1899	3062	1803	352	2153	2105	2788	625	2019	1350	1921	2433	1945
ENSMUSG00000034430	Zxdc	0	423	1303	1519	1014	652	335	580	636	1570	997	849	118	714	589	904	793	584	1115	1396	478	1872	1062	1026	0	889	590	841	496	863	0	955	275	2134	1189	2280	0	949	257	361	4	683	583	707	581	672
ENSMUSG00000083489	Gm11784	0	0	0	0	0	0	0	0	0	0	0	0	0	0	0	0	0	0	0	0	0	0	0	0	0	0	0	0	0	0	0	0	0	0	0	0	0	0	0	0	0	0	0	0	0	0
ENSMUSG00000083488	Gm8534	1	0	1	0	1	0	0	1	0	0	0	0	0	1	0	1	0	0	1	0	1	0	0	1	0	0	0	1	0	0	0	1	0	1	0	1	1	0	1	1	1	1	0	1	1	0
ENSMUSG00000083487	Gm13888	0	0	0	0	0	0	0	0	0	0	0	0	0	0	0	0	0	0	0	0	0	0	0	0	0	0	0	0	0	0	0	0	0	0	0	0	0	0	0	0	0	0	0	0	0	0
ENSMUSG00000083486	Gm14521	0	0	0	0	0	0	0	0	0	0	0	0	0	0	0	0	0	0	1	0	0	0	0	0	0	0	0	0	0	0	0	0	0	0	1	0	0	0	1	0	0	0	0	0	0	0
ENSMUSG00000083485	Gm12308	0	1	0	0	0	0	0	0	0	0	1	0	0	0	0	0	0	0	0	1	0	0	0	0	0	0	0	1	0	0	0	0	0	0	0	0	0	0	0	0	0	0	0	0	0	0
ENSMUSG00000083484	Gm14574	0	0	0	0	0	0	0	0	0	0	0	0	0	0	0	0	0	0	0	0	0	0	0	0	0	0	0	0	0	0	0	0	0	0	0	0	0	0	0	0	0	0	0	0	0	0
ENSMUSG00000034438	Gbp8	9259	4	4	3355	7	261	3109	22	0	2136	28	596	2274	0	0	2492	0	172	973	0	4	1349	5	416	2308	5	4	649	0	473	1123	108	19	1154	8	337	1347	0	0	0	3815	5	0	1058	0	370
ENSMUSG00000083482	Gm14706	0	2	1	0	0	1	1	1	1	0	0	0	1	1	1	0	1	0	1	2	2	2	2	4	0	1	1	3	4	1	1	0	0	0	3	0	1	0	5	0	0	0	0	0	0	1
ENSMUSG00000083481	Rps8-ps2	593	1089	769	714	1362	696	403	942	318	526	817	473	195	945	544	970	968	1401	474	1524	648	1209	1452	1170	218	512	336	674	697	669	114	706	611	896	1245	710	165	648	860	882	327	588	468	833	1018	690
ENSMUSG00000074011	Gm7682	0	0	0	0	0	0	0	0	0	0	0	0	0	0	0	0	0	0	0	0	0	0	0	0	0	0	0	0	0	0	0	0	0	0	0	0	0	0	0	0	0	0	0	0	0	0
ENSMUSG00000023057	Fabp2	0	0	0	0	0	0	0	0	0	0	0	0	0	0	0	0	0	0	0	0	0	0	0	0	0	0	0	0	0	0	0	0	0	0	0	0	0	0	0	0	0	0	0	0	0	0
ENSMUSG00000112988	Gm35298	0	0	0	0	0	0	0	0	0	0	0	0	0	0	0	0	0	0	0	0	0	0	0	0	0	0	0	0	0	0	0	0	0	0	0	0	0	0	0	0	0	0	0	0	0	0
ENSMUSG00000100628	Gm29648	0	0	0	0	0	0	0	0	0	0	0	0	0	0	0	0	0	0	0	0	0	0	0	0	0	0	0	0	0	0	0	0	0	0	0	0	0	0	0	0	0	0	0	0	0	0
ENSMUSG00000044538	Obox3-ps8	0	0	0	0	0	0	0	0	0	0	0	0	0	0	0	0	0	0	0	0	0	0	0	0	0	0	0	0	0	0	0	0	0	0	0	0	0	0	0	0	0	0	0	0	0	0
ENSMUSG00000087908	Gm22034	0	0	0	0	0	0	0	0	0	0	0	0	0	0	0	0	0	0	0	0	0	0	0	0	0	0	0	0	0	0	0	0	0	0	0	0	0	0	0	0	0	0	0	0	0	0
ENSMUSG00000087909	Gm22035	0	0	0	0	0	0	0	0	0	0	0	0	0	0	0	0	0	0	0	0	0	0	0	0	0	0	0	0	0	0	0	0	0	0	0	0	0	0	0	0	0	0	0	0	0	0
ENSMUSG00000087904	Gm22036	0	0	0	0	0	0	0	0	0	0	0	0	0	0	0	0	0	0	0	0	0	0	0	0	0	0	0	0	0	0	0	0	0	0	0	0	0	0	0	0	0	0	0	0	0	0
ENSMUSG00000087905	Gm22037	0	0	0	0	0	0	0	0	0	0	0	0	0	0	0	0	0	0	0	0	0	0	0	0	0	0	0	0	0	0	0	0	0	0	0	0	0	0	0	0	0	0	0	0	0	0
ENSMUSG00000087902	Gm22038	0	0	0	0	0	0	0	0	0	0	0	0	0	0	0	0	0	0	0	0	0	0	0	0	0	0	0	0	0	0	0	0	0	0	0	0	0	0	0	0	0	0	0	0	0	0
ENSMUSG00000087903	Gm22039	0	0	2	0	0	0	0	0	0	0	0	0	0	0	0	0	0	0	0	0	0	0	0	0	0	0	0	0	0	0	0	0	4	0	0	0	0	0	0	0	0	0	0	0	0	0
ENSMUSG00000113490	Gm18620	0	0	0	0	0	0	0	0	0	0	0	0	0	0	0	0	0	0	0	0	0	0	0	0	0	0	0	0	0	0	0	0	0	0	5	0	0	0	0	0	0	0	0	0	0	0
ENSMUSG00000053914	Kdm4d	0	0	18	36	0	0	812	0	8	0	28	0	491	0	25	0	27	0	15	48	31	0	40	0	0	14	15	200	19	18	35	7	33	32	63	0	59	8	23	78	72	0	35	27	0	0
ENSMUSG00000053916	Nanp	880	6103	2997	3223	8682	2918	2132	3735	1602	3094	5991	4153	855	3909	1800	3490	6030	3960	783	4978	2070	2917	7806	4077	987	3030	1472	1804	3355	1564	0	2794	1565	3082	6712	4496	0	2710	1721	5942	0	3028	1655	4612	5554	4010
ENSMUSG00000017723	Wfdc2	0	0	0	652	20	1031	0	0	20	1708	0	1142	0	24	0	1931	0	540	0	44	0	1543	0	181	0	53	28	1811	12	710	0	292	0	2543	32	290	0	0	0	0	0	86	0	2289	0	1610
ENSMUSG00000017721	Pigt	0	409	1681	271	314	47	1771	332	1302	267	131	72	19	542	1186	152	251	0	175	137	1467	74	133	223	0	227	1325	207	95	44	0	344	1667	536	17	19	385	182	664	312	19	402	1239	43	184	206
ENSMUSG00000017720	Trp53tg5	0	0	0	0	0	0	0	0	0	0	0	0	62	0	0	0	0	0	0	0	0	0	0	0	0	0	0	0	0	0	0	0	0	25	0	0	0	0	0	0	0	0	2	0	0	0
ENSMUSG00000112981	5033424D13Rik	0	0	0	0	0	0	0	0	0	0	0	0	0	0	0	0	0	0	0	0	0	0	0	0	0	0	0	0	0	0	0	0	0	0	0	0	0	0	0	0	0	0	0	0	0	0
ENSMUSG00000017724	Etv4	0	0	0	0	0	0	0	0	0	0	0	0	0	0	4	0	0	0	0	0	0	0	0	0	0	7	17	0	0	0	0	0	0	0	0	0	149	0	0	0	0	16	0	12	0	0
ENSMUSG00000009356	Lpo	0	0	63	0	0	0	0	0	43	0	0	0	0	0	64	0	0	0	0	0	18	0	0	0	0	0	17	0	0	0	0	0	39	0	0	0	0	0	51	0	0	0	29	0	0	0
ENSMUSG00000009350	Mpo	131	208233	2313570	354	2936	7024	549197	193524	1392939	544	3637	3201	80639	160794	1536431	370	2263	5330	153926	142944	1977849	507	734	8406	95191	130557	1179758	342	1466	4995	30634	179213	1558941	493	1992	7693	88	230300	1336773	2466	1327	179838	2026287	242	515	5207
ENSMUSG00000110899	Gm48840	0	43	0	0	0	4	68	0	4	0	0	0	0	0	0	0	0	0	0	0	0	0	0	0	0	0	9	0	0	0	0	0	0	0	0	0	0	0	7	0	0	0	0	3	0	0
ENSMUSG00000095335	Igkv3-5	0	0	0	0	0	0	0	0	0	0	0	0	0	0	0	0	0	0	0	0	0	0	0	0	4	0	0	0	0	0	7977	0	0	0	0	0	0	0	0	0	436	0	0	0	0	0
ENSMUSG00000015474	Ppt2	1705	884	1441	1161	554	239	1155	628	1104	663	298	140	697	556	1300	396	567	405	268	383	1469	1060	618	568	467	523	1064	380	254	281	286	605	1039	402	420	451	302	457	908	591	963	854	1001	359	420	260
ENSMUSG00000011267	Zfp296	1530	909	1544	1004	185	499	2189	1096	573	741	321	1250	364	394	795	695	341	360	1105	680	715	282	181	537	808	550	599	158	522	136	773	238	540	422	200	457	464	544	426	414	27	436	721	736	232	176
ENSMUSG00000078816	Prkcg	0	0	0	0	0	0	0	0	0	0	0	0	0	0	0	2	0	0	0	0	0	0	0	0	0	7	43	0	0	0	0	0	0	0	0	0	0	0	0	0	0	0	0	0	0	2
ENSMUSG00000078817	Nlrp12	0	0	283	0	0	0	0	0	282	0	2	0	0	0	119	0	0	0	0	0	213	0	0	0	0	0	21	0	0	0	0	0	149	0	0	0	0	0	52	0	0	0	236	0	0	0
ENSMUSG00000078815	Cacng6	0	0	0	0	0	0	0	0	0	0	0	0	0	0	0	0	0	0	0	0	0	0	0	0	0	0	0	0	0	0	0	0	0	0	0	0	0	0	0	0	0	0	0	0	0	0
ENSMUSG00000078812	Eif5a	68087	114808	162342	62102	128822	51211	104201	73296	123308	42690	87399	27561	69899	84069	129150	37915	57791	31702	70794	101603	146801	24167	92466	36032	61026	127414	169141	59372	139951	27725	49559	152253	173329	57281	167056	77799	25918	131225	155263	210533	61565	128710	176566	52136	190769	58691
ENSMUSG00000015478	Rnf5	231	7044	5896	3938	7058	2941	3861	5636	3157	1654	4712	1751	3097	4292	3902	2873	5852	2077	3449	4824	4541	1581	5259	2697	5722	3992	3523	1977	3789	1589	3390	3902	4295	2901	4986	2034	1679	3933	3279	6297	3296	4266	4959	2228	5629	2472
ENSMUSG00000078810	Gp6	0	189	0	0	0	0	0	0	0	0	0	0	0	0	23	0	0	0	0	190	32	0	0	0	0	0	0	0	0	0	0	0	42	0	0	0	0	0	0	0	0	0	0	0	0	0
ENSMUSG00000099758	Gm10830	0	0	0	0	0	0	0	0	0	0	0	0	0	0	0	0	0	0	0	0	0	0	0	0	0	0	0	0	0	0	0	0	0	0	0	0	0	0	0	0	0	0	0	0	0	0
ENSMUSG00000099759	1700030C10Rik	0	0	0	0	0	0	0	0	0	0	0	0	0	0	4	0	0	51	0	0	0	0	0	0	0	0	0	0	0	0	0	0	20	0	0	0	0	0	0	0	0	0	0	0	0	0
ENSMUSG00000110894	Gm48335	0	3	0	5	0	3	0	6	16	0	0	0	0	0	0	0	0	0	0	0	24	66	1	3	0	0	0	0	0	0	0	16	0	0	0	0	0	8	0	0	0	0	0	0	0	0
ENSMUSG00000048787	Dcun1d3	194	229	273	586	51	367	615	106	96	213	44	230	0	141	125	99	38	296	4	133	181	566	46	434	0	90	121	55	86	403	356	223	280	90	131	371	218	274	207	143	285	130	184	589	72	126
ENSMUSG00000099750	Gm18827	0	0	0	0	0	0	0	0	0	0	0	0	0	0	0	0	0	0	0	0	0	0	0	0	0	0	0	0	0	0	0	0	1	0	0	0	0	0	1	0	0	0	0	0	0	0
ENSMUSG00000099751	1700022A22Rik	0	0	0	0	0	0	0	0	0	0	0	0	0	0	0	0	0	0	0	0	0	0	0	0	0	0	0	0	0	0	0	0	0	0	0	0	0	0	0	0	0	0	0	0	0	0
ENSMUSG00000099752	Gm29018	0	0	0	0	0	0	0	0	0	0	0	0	0	0	0	0	0	0	0	0	0	0	0	0	0	0	0	0	0	0	0	0	0	0	0	0	0	0	0	0	0	0	0	0	0	0
ENSMUSG00000099753	Gm28058	0	0	0	0	0	0	0	0	0	0	0	0	0	0	0	0	0	0	0	0	0	0	0	0	0	0	0	0	0	0	0	0	0	0	0	0	0	0	0	0	0	0	0	0	0	0
ENSMUSG00000099754	Vmn1r-ps34	0	0	0	0	0	0	0	0	0	0	0	0	0	0	0	0	0	0	0	0	0	0	0	0	0	0	0	0	0	0	0	0	0	0	0	0	0	0	0	0	0	0	0	0	0	0
ENSMUSG00000099755	Gm21114	0	0	0	0	0	0	0	0	0	0	0	0	0	0	0	0	0	0	0	0	0	0	0	0	0	0	0	0	0	0	0	0	0	0	0	0	0	0	0	0	0	0	0	0	0	0
ENSMUSG00000099756	Gm28763	0	0	0	0	0	0	0	0	0	0	0	0	0	0	0	0	0	0	0	0	0	0	0	0	0	0	0	0	0	0	0	0	0	0	0	0	0	0	0	0	0	0	0	0	0	0
ENSMUSG00000099757	BE692007	208	876	2032	21	19	318	2616	1140	145	16	10	14	545	137	847	0	147	4	362	1281	1974	4	0	210	225	696	1045	105	2	85	85	983	1235	62	8	361	42	1201	1130	0	0	854	1456	48	4	98
ENSMUSG00000097004	4731419I09Rik	0	4	36	0	0	0	26	4	32	0	0	0	0	0	0	0	0	0	0	0	14	0	0	0	39	0	55	0	0	0	0	0	123	0	0	0	0	28	20	0	0	26	70	0	12	0
ENSMUSG00000050296	Abca12	0	0	0	0	0	0	0	0	0	0	0	0	0	0	0	0	0	0	0	0	0	0	0	0	0	0	0	0	0	0	0	7	0	0	0	0	0	0	0	0	0	0	0	0	0	0
ENSMUSG00000075165	Olfr1105	0	0	0	0	0	0	0	0	0	0	0	0	0	0	0	0	0	0	0	0	0	0	0	0	0	0	0	0	0	0	0	0	0	0	0	0	0	0	0	0	0	0	0	0	0	0
ENSMUSG00000050295	Foxc1	0	0	0	0	0	88	0	0	5	0	0	0	0	0	0	0	0	0	0	0	0	0	0	0	0	0	0	6	0	0	0	0	0	0	0	0	0	0	0	16	0	0	0	0	0	0
ENSMUSG00000093509	Obox3-ps3	0	0	0	0	0	0	0	0	0	0	0	0	0	0	0	0	0	0	0	0	0	0	0	0	0	0	0	0	0	0	0	0	0	0	0	0	0	0	0	0	0	0	0	0	0	0
ENSMUSG00000027404	Snrpb	16768	67447	50085	41034	73347	34558	27922	51018	27708	36209	63796	29229	17650	59118	39398	44904	64661	30935	28341	53299	37579	26352	61369	38657	27151	41806	31405	26551	37449	23479	14906	36507	32972	31504	47220	24232	9726	45665	26392	57371	15564	49188	37367	44274	48273	35093
ENSMUSG00000093507	Gm20627	0	42	0	0	0	85	0	0	0	0	13	0	0	0	0	0	0	0	142	0	15	0	5	0	0	25	0	0	0	0	0	0	21	0	0	92	0	27	0	0	265	0	14	0	15	0
ENSMUSG00000093505	Gm20691	0	0	24	0	0	0	0	0	0	4	0	0	0	0	6	0	0	0	0	0	0	0	0	0	0	0	0	0	0	0	2	0	4	0	0	0	0	0	6	0	0	0	2	0	0	0
ENSMUSG00000093504	Vmn1r-ps24	0	0	0	0	0	0	0	0	0	0	0	0	0	0	0	0	0	0	0	0	0	0	0	0	0	0	0	0	0	0	0	0	0	0	0	0	0	0	0	0	0	0	0	0	0	0
ENSMUSG00000093503	Vmn2r-ps4	0	0	0	0	0	0	0	0	0	0	0	0	0	0	0	0	0	0	0	0	0	0	0	0	0	0	0	0	0	0	0	0	0	0	0	0	0	0	0	0	0	0	0	0	0	0
ENSMUSG00000093502	Gm20700	0	0	0	0	0	3	0	0	0	0	0	0	0	0	0	0	0	0	0	0	0	0	0	0	0	0	0	0	0	0	0	0	0	0	0	0	0	0	0	0	0	0	0	0	0	0
ENSMUSG00000050299	Gm9843	13466	19778	11634	22660	19687	20744	7751	12938	7283	20459	15343	21049	7766	13339	7335	23085	13786	22010	10062	14735	8689	23078	14555	22129	7072	12814	8530	12200	10597	12567	5525	11622	7364	16043	15854	14295	3498	14285	8540	13805	4604	12731	8068	16625	10530	17489
ENSMUSG00000027406	Idh3b	18301	25056	19428	23902	33935	17018	11095	20938	11353	23607	24871	18358	7693	21594	13796	20155	29335	14427	11204	24343	16548	14183	32825	23182	10364	15071	13847	14112	15661	12991	3525	18545	13655	25409	25187	21570	4344	17974	10719	26930	6610	18555	16525	22341	22240	22878
ENSMUSG00000097619	4833422M21Rik	0	0	0	0	0	0	0	0	0	0	0	0	0	0	0	0	0	0	0	0	0	0	0	0	0	0	0	13	0	0	0	0	0	0	0	0	0	0	10	0	0	0	0	0	0	0
ENSMUSG00000097617	Gm10687	0	0	0	0	0	0	0	0	0	0	0	0	0	0	0	0	0	0	0	0	0	0	0	0	0	0	0	0	0	0	0	0	0	0	0	0	0	0	0	0	0	0	0	0	0	0
ENSMUSG00000097616	1110019D14Rik	0	989	506	1303	1192	1361	104	372	163	892	361	464	55	451	146	1169	700	335	197	774	257	600	699	1417	0	498	279	767	574	895	0	546	259	1034	688	929	600	209	314	511	0	435	238	1061	521	739
ENSMUSG00000097615	Gm2061	0	0	0	0	0	0	0	0	0	0	0	0	0	0	0	0	0	0	0	0	0	0	0	0	0	0	0	0	0	0	0	0	0	0	0	0	0	0	0	0	0	0	0	0	0	0
ENSMUSG00000097613	Gm17597	0	0	0	0	24	0	0	76	0	0	0	16	0	26	30	175	69	0	0	43	0	0	21	247	0	0	0	0	0	0	0	0	10	191	0	0	0	38	0	0	0	0	28	0	0	164
ENSMUSG00000097612	Gm26509	0	0	0	0	0	83	0	0	0	0	4	0	0	0	0	0	0	0	0	0	0	0	0	0	0	28	0	0	0	0	0	0	0	0	0	0	0	71	2	0	0	0	0	0	0	0
ENSMUSG00000100231	Gm29554	0	0	0	0	0	0	0	0	0	0	0	0	0	0	0	0	0	0	0	0	0	0	0	0	0	0	0	0	0	0	0	0	0	0	0	0	0	0	0	0	0	0	0	0	0	0
ENSMUSG00000075160	Olfr259	0	0	0	0	0	0	0	0	0	0	0	0	0	0	0	0	0	0	0	0	0	0	0	0	0	0	0	0	0	0	0	0	0	0	4	0	0	0	0	0	0	0	0	0	0	0
ENSMUSG00000075163	Olfr1107	0	0	0	0	0	0	0	0	0	0	0	0	0	0	0	0	0	0	0	0	0	0	0	0	0	0	0	0	0	0	0	0	0	0	0	0	0	0	0	0	0	0	0	0	0	0
ENSMUSG00000112028	1700113B09Rik	0	0	0	0	0	0	0	0	0	0	0	0	0	0	0	0	0	0	0	0	0	0	0	0	0	0	0	0	0	0	0	0	0	0	0	0	0	0	0	0	0	0	0	0	0	0
ENSMUSG00000041138	Nme8	0	0	0	0	0	0	0	0	0	0	14	0	0	0	0	0	0	0	0	0	0	0	0	0	0	0	0	0	0	0	0	0	0	0	0	0	0	0	0	0	0	0	0	0	0	0
ENSMUSG00000112020	Gm48532	0	0	0	0	0	0	0	0	0	0	0	0	0	0	0	0	0	0	0	0	0	0	0	0	0	0	0	0	0	0	0	0	0	0	0	0	0	0	0	0	0	0	0	0	0	0
ENSMUSG00000000003	Pbsn	0	0	0	0	0	0	0	0	0	0	0	0	0	0	0	0	0	0	0	0	0	0	0	0	0	0	0	0	0	0	0	0	0	0	0	0	0	0	0	0	0	0	0	0	0	0
ENSMUSG00000041133	Smc1a	18548	23356	24339	24976	18994	13759	10027	17344	11690	19463	14014	11057	6469	14041	14532	15065	15124	13073	9802	17464	15864	17373	16727	21804	10949	10081	10196	10326	8086	11421	2833	10805	13544	12576	10759	12076	2709	10216	12040	12073	4503	13445	15130	13886	10877	16063
ENSMUSG00000112023	Lilr4b	5503	242	283	0	46	5	3555	361	319	0	4	7	341	197	508	5	5	11	847	383	189	178	0	11	4980	315	360	1	10	90	566	268	599	5	0	166	576	711	814	26	1522	350	234	0	11	97
ENSMUSG00000112024	Gm47394	0	0	0	0	0	0	0	0	0	0	0	0	0	0	0	0	0	0	0	0	0	0	0	0	0	0	0	0	0	0	0	0	0	0	0	0	0	0	0	0	0	0	0	0	0	0
ENSMUSG00000041134	Cyyr1	4785	0	10	888	415	284	0	149	39	597	482	489	0	355	0	833	609	417	6	558	12	494	781	1231	0	149	0	896	296	286	0	456	38	648	1119	959	0	559	0	689	0	262	18	599	711	989
ENSMUSG00000112026	Gm6653	0	345	0	0	0	0	0	0	0	0	0	0	0	3	18	0	0	0	0	28	8	0	0	0	0	2	0	0	0	0	0	0	0	0	0	0	0	8	0	20	0	0	4	0	0	0
ENSMUSG00000112027	Gm9045	9	50	65	31	42	19	33	53	23	28	35	27	18	42	34	23	29	35	32	46	41	17	48	49	14	37	35	22	21	20	23	43	46	39	40	26	20	33	65	38	30	34	48	32	47	37
ENSMUSG00000027409	1700020A23Rik	0	0	0	0	0	0	0	0	0	0	0	0	0	0	0	0	0	0	0	0	0	0	0	0	0	0	0	0	0	0	0	0	0	0	0	0	0	0	0	0	0	0	0	0	0	0
ENSMUSG00000016921	Srsf6	12932	19855	10737	24677	20764	21072	2545	12498	6049	15198	10216	14492	16204	12367	5591	11536	9365	13969	11294	15202	5262	18237	14353	17917	15927	30257	40007	12524	19394	15908	13455	36218	48921	15731	38138	22879	1719	39955	33733	37492	5423	34957	32817	15155	36146	19180
ENSMUSG00000027408	Cpxm1	0	159	484	1433	45	988	0	78	95	945	118	554	0	176	168	1297	18	195	47	320	272	1080	55	762	0	426	219	755	69	651	0	871	93	1063	15	737	0	322	136	121	0	201	165	1366	12	938
ENSMUSG00000037583	Nr0b2	0	1307	986	164	96	140	637	403	504	652	0	1288	0	521	572	1112	4	1046	0	183	435	376	0	693	0	479	560	124	12	386	0	771	356	221	6	316	0	490	422	125	0	430	650	665	0	431
ENSMUSG00000064923	Gm22042	1	6	3	0	1	2	0	1	0	0	1	0	0	1	1	1	0	0	1	1	0	0	2	0	1	0	0	0	1	1	0	1	0	0	0	0	0	0	2	0	4	0	0	1	1	0
ENSMUSG00000014402	Tsg101	8429	12762	4692	9113	8015	5705	5985	5693	4480	7204	5543	6466	2788	7892	4510	4501	4959	6035	6427	7108	4315	7712	6919	8166	7648	9035	5224	5616	6491	5767	3983	11217	6518	10197	11251	11627	2806	9805	4579	9915	6874	11218	6340	7633	7869	8395
ENSMUSG00000058603	Rpl28-ps1	1835	8452	5401	6055	11096	5036	2218	5449	3017	5400	7299	4684	1990	5548	3152	6708	7682	6269	3039	6872	3668	5169	7827	5803	1653	4885	3416	4756	5062	4043	907	4299	3011	5227	6825	4842	882	5580	3561	6924	927	5129	3110	6168	6009	5597
ENSMUSG00000064927	Gm22043	0	0	3	0	19	4	39	12	13	23	8	77	62	29	2	0	24	5	178	0	6	66	20	0	0	17	4	15	27	35	0	10	4	11	21	0	0	0	0	25	0	0	0	24	7	31
ENSMUSG00000064926	Gm22044	0	0	0	0	0	0	0	0	0	0	0	0	0	0	0	0	0	0	0	0	0	0	0	0	0	0	0	0	0	0	0	0	0	0	0	0	0	0	0	0	0	0	0	0	0	0
ENSMUSG00000058607	Rpl31-ps20	2	3	1	3	1	2	2	1	3	1	6	4	1	4	2	3	1	7	1	3	2	1	3	4	0	2	1	1	1	2	0	1	3	5	1	1	1	0	2	1	9	0	1	2	1	2
ENSMUSG00000090346	Vmn1r5	0	0	0	0	0	0	0	0	2	0	0	0	0	0	0	0	0	0	0	0	10	0	0	0	0	0	0	0	0	0	0	0	0	0	0	0	0	0	0	0	0	0	0	0	0	0
ENSMUSG00000064928	Gm22045	0	0	0	0	0	0	0	0	0	0	0	0	0	0	0	0	0	0	0	0	0	0	0	0	0	0	0	0	0	0	0	0	0	0	0	0	0	0	0	0	0	0	0	0	0	0
ENSMUSG00000090341	Gm17217	0	0	0	0	0	0	0	0	0	0	0	0	0	0	0	0	0	0	0	0	0	0	0	0	0	0	0	0	0	0	0	0	0	0	0	0	0	0	0	0	0	0	0	0	0	0
ENSMUSG00000090342	Vmn2r46	0	0	0	0	0	0	0	0	0	0	0	0	0	0	0	0	0	0	0	0	0	0	0	0	0	0	0	0	0	0	0	0	0	0	0	0	0	0	0	0	0	0	0	0	0	0
ENSMUSG00000055401	Fbxo6	1674	3786	1995	4609	3869	3509	1016	3316	1164	7045	3463	4418	1880	2933	1436	5314	3876	3149	1276	3935	1976	3436	3447	4813	1041	2600	1324	3323	1789	2152	1721	2377	1420	3950	3320	5174	1203	3373	1441	3120	1193	2823	1690	4474	2419	4679
ENSMUSG00000055403	4933427D06Rik	0	0	0	0	0	0	0	0	0	0	0	0	0	0	0	0	0	0	0	0	0	0	0	0	0	0	0	0	0	0	0	0	0	0	0	0	0	0	0	0	0	0	0	0	0	0
ENSMUSG00000055407	Map6	0	0	0	0	0	0	0	0	0	88	8	4	0	0	0	0	0	0	0	0	0	0	0	0	0	0	0	0	4	0	0	0	4	0	50	0	0	0	0	0	0	0	0	0	0	0
ENSMUSG00000055408	Hottip	0	0	0	0	0	0	0	0	0	0	0	0	0	0	0	0	0	0	0	0	0	0	0	0	0	0	0	0	0	0	0	0	0	0	0	0	0	0	0	0	0	0	0	0	0	0
ENSMUSG00000055409	Nell1	0	0	0	0	0	0	0	0	0	0	0	0	0	0	0	0	0	0	0	0	0	0	0	0	0	0	0	0	4	0	0	0	0	0	0	0	0	0	0	0	0	0	0	0	0	0
ENSMUSG00000050439	Enthd1	0	0	0	0	0	0	47	0	0	0	0	0	0	0	0	0	0	1	111	0	0	0	0	0	0	0	0	0	0	0	41	0	0	0	1	0	0	0	0	0	0	0	11	0	0	0
ENSMUSG00000115559	Gm49170	0	0	0	0	0	0	0	0	0	0	0	0	0	0	0	0	0	0	0	0	0	0	0	0	0	0	0	0	0	0	0	0	0	0	0	0	0	0	0	0	0	0	0	0	0	0
ENSMUSG00000115558	Gm49000	0	0	0	0	0	0	0	0	0	0	0	0	0	0	0	0	0	0	0	0	0	0	0	0	0	0	0	0	0	0	0	0	0	0	0	0	0	0	0	0	0	0	0	0	0	0
ENSMUSG00000115551	Gm49115	0	0	0	0	0	0	0	0	0	0	0	0	0	0	0	0	0	0	0	0	0	0	0	0	0	0	0	0	0	0	0	0	0	0	0	0	0	0	0	0	0	0	0	0	0	0
ENSMUSG00000115550	Gm49225	0	0	0	0	0	0	0	0	0	0	0	0	0	0	0	0	0	0	0	0	0	0	0	0	0	0	0	0	0	0	0	0	0	0	0	0	0	0	0	0	0	0	0	0	0	0
ENSMUSG00000115553	Gm49124	0	0	0	0	17	0	0	23	18	0	0	90	0	0	0	10	0	0	0	9	0	0	20	0	0	0	0	25	0	0	0	0	0	0	0	0	0	0	0	0	0	0	0	0	0	0
ENSMUSG00000115552	Gm48959	0	0	0	0	0	0	0	0	0	0	0	0	0	0	0	0	0	0	0	0	0	0	0	0	0	0	0	0	0	0	0	0	0	0	0	0	0	0	0	0	0	0	0	0	0	0
ENSMUSG00000115555	Gm49307	0	0	8	0	0	0	374	0	20	14	0	0	0	42	11	0	0	0	0	0	90	0	0	0	0	0	10	0	0	0	0	0	16	0	0	0	0	32	26	0	0	0	8	0	0	0
ENSMUSG00000115554	Gm19111	0	0	0	0	0	0	0	0	0	0	0	0	0	0	0	0	0	0	0	0	0	0	0	0	0	0	0	0	0	0	0	0	0	0	0	0	0	0	0	0	0	0	0	0	0	0
ENSMUSG00000115557	Gm40318	0	0	0	0	0	0	0	0	0	0	0	0	0	0	0	0	0	0	0	0	0	0	0	0	0	0	0	0	0	0	0	0	0	0	0	0	0	0	0	0	0	0	0	0	0	0
ENSMUSG00000115556	Gm49133	0	0	0	0	0	0	0	0	0	0	0	0	0	0	0	0	0	0	0	0	0	0	0	0	0	0	0	0	0	0	0	0	0	0	0	0	0	0	0	0	0	0	0	0	0	0
ENSMUSG00000051527	Usp29	0	0	0	0	0	0	0	0	0	0	0	0	0	0	0	0	28	0	0	0	0	0	0	0	0	0	0	0	0	0	0	0	0	0	0	0	0	0	0	0	0	0	0	0	0	0
ENSMUSG00000095562	Gm21887	404	251	255	70	0	97	0	115	74	28	64	0	168	95	112	0	0	0	1384	0	264	92	242	148	0	507	787	175	519	0	288	741	552	0	465	269	0	1641	1722	1452	475	1749	1417	143	646	0
ENSMUSG00000051528	Olfr424	0	0	0	0	0	0	0	0	0	0	0	0	0	0	0	0	0	0	0	0	0	0	0	0	0	0	0	0	7	0	0	0	0	0	0	0	0	2	0	0	0	0	0	0	0	0
ENSMUSG00000109165	Gm45148	0	0	18	0	0	0	0	6	0	0	0	0	0	8	0	0	0	0	0	0	4	0	0	0	0	0	0	0	0	0	0	0	11	0	0	0	0	16	2	4	0	0	0	0	0	0
ENSMUSG00000109164	Gm45085	0	0	0	0	0	10	0	0	0	0	0	0	0	0	0	0	0	0	0	0	0	0	0	0	0	0	0	0	0	0	0	0	0	0	0	0	0	0	0	0	0	0	0	0	0	0
ENSMUSG00000109167	Gm44652	0	0	16	0	0	0	0	0	0	0	0	0	0	0	0	0	0	0	0	0	0	0	0	0	0	0	0	0	0	0	0	0	0	0	2	0	0	0	0	0	0	0	0	0	0	0
ENSMUSG00000109166	Gm5890	0	0	0	0	0	0	0	0	0	0	0	0	0	0	0	0	0	0	0	0	0	0	0	0	0	0	0	0	0	0	0	0	0	0	0	0	0	0	0	0	0	0	0	0	0	0
ENSMUSG00000109161	Gm39033	0	0	0	0	0	0	0	0	0	0	0	0	0	0	0	0	0	0	0	0	0	0	0	0	0	0	0	0	0	0	0	0	0	0	0	0	0	0	0	0	0	0	0	0	0	0
ENSMUSG00000109160	4930598N05Rik	0	0	1	1	0	15	0	0	0	0	0	0	0	2	1	0	0	0	0	5	0	0	0	1	0	2	0	0	2	0	0	4	0	10	0	2	0	0	0	2	0	0	0	0	0	0
ENSMUSG00000109163	3110009M11Rik	0	0	0	0	0	0	0	0	0	0	0	0	0	0	0	0	0	0	0	0	0	0	0	0	0	0	0	0	0	0	0	0	0	0	0	0	0	0	0	0	0	0	0	0	0	0
ENSMUSG00000109162	2900027M19Rik	0	0	0	0	0	0	0	0	0	0	0	0	0	0	0	0	0	0	0	0	0	81	0	0	0	0	0	0	0	0	0	0	0	0	0	0	0	1	2	0	0	0	0	0	0	0
ENSMUSG00000109169	Gm18061	0	0	0	0	0	0	0	0	0	0	0	0	0	0	0	0	0	0	0	0	0	0	0	0	0	0	0	0	0	0	0	0	0	0	0	0	0	0	0	0	0	0	0	0	0	0
ENSMUSG00000043415	Otud1	669	156	285	997	317	991	0	320	129	344	158	414	0	265	179	449	234	765	108	570	159	995	218	633	102	549	180	786	258	390	0	276	52	291	256	938	370	337	107	424	0	200	130	516	219	578
ENSMUSG00000113863	Gm7126	0	0	0	0	0	0	0	0	0	0	0	0	0	0	0	0	0	0	0	0	0	0	0	0	0	0	0	0	0	0	0	0	0	0	0	0	0	0	0	0	0	0	0	0	0	0
ENSMUSG00000113862	Gm7537	0	0	4	0	0	0	0	0	0	0	0	0	0	0	0	0	0	0	0	0	1	0	0	0	0	0	0	0	0	0	0	0	0	0	0	0	0	0	2	0	0	0	0	0	0	0
ENSMUSG00000113861	Gm6190	0	4	0	0	0	0	0	0	0	0	0	15	2	0	2	0	0	0	0	0	0	2	0	0	0	0	0	0	0	0	0	0	5	0	15	20	0	0	4	2	0	4	0	0	5	3
ENSMUSG00000113860	Gm45949	0	0	0	0	0	0	0	0	0	0	0	0	0	0	0	0	0	0	0	0	0	0	0	0	0	0	0	0	0	0	0	0	0	0	0	0	0	0	0	0	0	0	0	0	0	0
ENSMUSG00000113867	Gm47456	0	0	0	0	0	0	0	0	0	0	0	0	0	0	0	0	0	0	0	0	0	0	0	0	0	0	0	0	0	0	0	0	0	0	0	0	0	0	0	0	0	0	0	0	0	0
ENSMUSG00000113866	Gm47450	0	0	0	0	0	0	0	0	0	0	0	0	0	0	0	0	0	0	12	7	0	26	31	50	0	0	0	30	0	0	0	14	0	41	12	29	0	15	0	0	0	32	0	9	9	48
ENSMUSG00000113865	Selenok-ps6	3	4	1	2	1	3	1	5	0	1	0	2	1	1	1	1	0	7	1	1	2	3	1	1	7	1	0	1	1	2	1	1	1	1	1	5	4	1	0	0	3	1	0	1	0	1
ENSMUSG00000113864	Gm48381	0	0	0	0	0	0	0	0	0	0	0	0	0	0	8	0	0	0	0	0	0	0	0	0	0	0	0	0	0	38	0	0	0	0	0	0	0	0	0	0	0	0	8	0	0	0
ENSMUSG00000113869	Gm48869	0	0	0	0	0	0	0	0	0	0	0	0	0	0	0	0	0	0	0	0	0	0	0	0	0	0	0	0	0	0	0	0	0	0	0	0	0	0	0	0	0	0	0	0	0	0
ENSMUSG00000113868	Gm34719	0	0	0	0	0	0	0	0	0	0	0	0	0	0	0	0	0	0	0	0	0	0	0	0	0	0	0	0	0	0	0	0	0	0	0	0	0	0	0	0	0	0	0	0	0	0
ENSMUSG00000045678	Olfr1489	0	0	0	0	0	0	0	0	0	0	8	0	0	0	0	0	0	0	0	0	0	0	0	0	0	0	0	0	0	15	0	0	0	0	0	0	0	0	0	0	0	0	0	0	0	0
ENSMUSG00000094995	Pate3	0	0	0	0	0	0	0	0	0	0	0	0	0	0	0	0	0	0	0	0	0	0	0	0	0	0	0	0	0	0	0	0	0	0	0	0	0	0	0	0	0	0	0	0	0	0
ENSMUSG00000040771	Oard1	4843	9871	5471	6513	10079	4487	1597	5825	2589	8751	8024	6547	2904	7041	3192	9929	6827	6794	3238	9738	3921	11173	10842	8482	3281	5650	3875	5207	5331	5288	2302	6744	3437	8717	8816	7882	1369	6350	3913	7483	1248	5738	4800	8196	5967	8610
ENSMUSG00000094997	Gm22047	0	0	0	0	0	0	0	0	0	0	0	0	0	0	0	0	0	0	0	0	0	0	0	0	0	0	0	0	0	0	0	0	0	0	0	0	0	0	0	0	0	0	0	0	0	0
ENSMUSG00000115080	Gm5212	0	0	0	0	1	0	0	0	0	0	0	0	0	1	0	0	1	0	0	0	0	0	1	0	0	1	0	0	0	0	0	0	0	0	0	0	0	0	0	0	0	0	0	0	0	0
ENSMUSG00000040774	Cept1	6127	6634	8619	6938	9175	3879	9510	6488	5427	5883	9214	6448	3895	7593	5081	9224	4105	4497	7140	4842	3737	5744	7997	7222	4275	5130	4709	4315	5037	4884	2812	3118	5384	9604	8170	4869	3081	4773	5918	7208	2827	5128	6845	4687	6544	7590
ENSMUSG00000115086	Gm49177	0	0	0	0	0	0	0	0	0	0	0	0	0	0	0	0	0	0	0	0	0	0	0	0	0	0	0	0	0	0	0	0	0	0	0	0	0	0	0	0	0	0	0	0	0	0
ENSMUSG00000094993	Igkv4-51	0	0	0	0	0	0	0	0	0	0	0	0	0	0	0	0	0	0	0	0	0	0	0	0	4048	0	0	0	0	0	0	0	0	0	0	0	0	0	0	0	0	0	0	0	0	0
ENSMUSG00000100196	Gm20827	0	0	0	0	0	0	0	0	0	0	0	0	0	0	0	0	0	0	0	0	0	0	0	0	0	0	0	0	0	0	0	0	0	0	0	0	0	0	0	0	0	0	0	0	0	0
ENSMUSG00000115089	Gm4350	0	0	0	0	0	0	0	0	0	0	0	0	0	0	0	0	0	0	0	0	0	0	0	0	0	0	0	0	0	0	0	0	0	0	0	0	0	0	0	0	0	0	0	0	0	0
ENSMUSG00000115088	Gm49165	0	0	0	0	0	0	0	0	0	0	0	0	0	0	0	0	0	0	0	0	0	0	0	0	0	0	0	0	0	0	0	0	0	0	0	0	0	0	0	0	0	0	0	0	0	0
ENSMUSG00000094999	Gm17412	0	0	0	0	0	0	0	0	0	0	0	0	0	0	0	0	0	0	0	0	0	0	0	0	0	0	0	0	0	0	0	0	0	0	0	0	0	0	0	0	0	0	0	0	0	0
ENSMUSG00000094998	Gm22050	0	0	0	0	0	0	0	0	0	0	0	0	0	0	0	0	0	0	0	0	0	0	0	0	0	0	0	0	0	0	0	0	0	0	0	0	0	0	0	0	0	0	0	0	0	0
ENSMUSG00000111708	Olfr929-ps1	0	0	0	0	0	0	0	0	0	0	0	0	0	0	0	0	0	0	0	0	0	0	0	0	0	0	0	0	0	0	0	0	0	0	0	0	0	0	0	0	0	0	0	0	0	0
ENSMUSG00000111709	Gm3776	0	0	0	0	0	0	0	0	0	0	0	0	0	0	0	0	0	0	0	0	0	0	0	0	0	0	0	0	0	0	0	0	0	0	0	0	0	0	0	0	0	0	0	0	0	0
ENSMUSG00000001657	Hoxc8	0	0	0	0	0	0	0	0	0	0	0	0	0	0	0	0	0	0	0	0	0	0	0	0	0	0	0	0	0	0	0	0	0	0	0	0	0	0	0	0	0	0	0	0	0	0
ENSMUSG00000056174	Col8a2	0	5	0	0	0	0	0	0	0	12	0	0	0	0	0	0	0	0	0	0	0	0	0	26	0	2	0	12	0	0	0	0	0	0	0	18	0	0	0	0	0	7	0	0	0	0
ENSMUSG00000109252	Gm18453	0	0	0	0	0	0	0	0	0	0	0	0	0	0	0	0	0	0	0	0	0	0	0	0	0	0	0	0	0	0	0	0	0	0	0	0	0	0	0	0	0	0	0	0	0	0
ENSMUSG00000111700	Gm49385	0	0	0	0	0	0	0	0	0	0	0	0	0	0	0	0	0	0	0	0	0	0	0	0	0	0	0	0	0	0	0	0	0	0	0	0	0	0	0	0	0	0	0	0	0	0
ENSMUSG00000100193	Gm29079	0	0	0	0	0	0	0	0	0	0	0	0	0	0	0	0	0	0	0	0	0	0	0	0	0	0	0	0	0	0	0	0	0	0	0	0	0	0	0	0	0	0	0	0	0	0
ENSMUSG00000111702	Gm47945	0	0	0	0	0	0	0	0	0	0	0	0	0	0	0	0	0	0	0	0	0	0	0	0	0	0	0	0	0	0	0	0	0	0	0	0	0	0	0	0	0	0	0	0	0	0
ENSMUSG00000111703	Gm47161	4	0	0	0	0	0	0	0	0	0	0	0	0	0	0	0	0	0	0	0	0	0	0	0	0	0	0	0	0	0	0	0	0	0	0	0	0	0	0	0	0	0	0	0	0	0
ENSMUSG00000111704	Gm47379	0	0	0	0	0	0	0	0	0	0	0	0	0	0	0	0	0	0	0	0	0	0	0	0	0	0	0	0	0	0	0	0	0	0	0	0	0	0	0	0	0	0	0	0	0	0
ENSMUSG00000113277	Gm18116	0	0	0	0	0	0	0	0	0	0	0	0	0	0	0	0	0	1	0	0	0	0	0	0	0	0	0	0	0	0	0	0	0	0	0	0	0	0	0	0	0	0	0	0	0	0
ENSMUSG00000064574	Gm25797	0	0	0	0	0	0	0	0	0	0	0	0	0	0	0	0	0	0	0	0	0	0	0	0	0	0	0	0	0	0	0	0	0	0	0	0	0	0	0	0	0	0	0	0	0	0
ENSMUSG00000100191	Gm7740	0	0	0	0	0	0	0	0	0	0	0	0	0	0	0	0	0	0	0	0	0	0	0	0	0	0	0	0	0	0	0	0	0	0	0	0	0	0	0	0	0	0	0	0	0	0
ENSMUSG00000103360	Gm38156	0	0	0	20	0	128	0	86	22	6	4	0	0	16	36	0	0	298	0	0	8	34	43	0	0	49	43	146	0	87	377	29	10	12	26	0	0	103	22	8	0	0	32	0	95	0
ENSMUSG00000109257	Gm45200	0	0	0	0	0	0	0	0	0	0	0	0	0	0	0	0	0	0	0	28	0	0	3	0	0	0	0	0	0	0	0	0	0	0	0	0	0	0	0	88	0	0	0	0	0	0
ENSMUSG00000100190	Krtap28-10	0	0	0	0	0	0	0	0	0	0	0	0	0	0	0	0	0	0	0	0	0	0	0	0	0	0	0	0	0	0	0	0	0	0	0	0	0	0	0	0	0	0	0	0	0	0
ENSMUSG00000109256	Gm44681	0	92	0	0	0	0	0	0	0	95	0	0	0	0	0	0	0	0	0	0	0	175	0	137	0	0	0	48	0	97	0	0	0	0	0	0	0	51	0	8	0	19	0	0	0	0
ENSMUSG00000105806	Gm43345	0	0	0	0	0	0	0	0	0	0	0	0	0	0	0	0	0	0	0	0	0	0	0	0	0	0	0	0	0	0	0	0	0	0	0	0	0	0	0	0	0	0	0	0	0	0
ENSMUSG00000105807	Gm42622	0	0	0	0	0	0	0	0	0	0	0	0	0	0	0	0	0	0	0	0	0	0	0	0	0	0	0	0	0	0	0	0	0	0	0	0	0	0	0	0	0	0	0	0	0	0
ENSMUSG00000105804	Gm43654	0	0	20	0	0	177	0	0	70	12	12	0	0	7	156	0	0	0	0	0	10	19	0	0	0	0	0	0	0	0	0	0	25	0	0	0	0	0	0	0	0	35	28	0	0	0
ENSMUSG00000105805	Gm44498	0	0	0	0	0	0	0	0	0	0	0	0	0	0	0	0	0	0	0	0	0	0	0	0	0	0	0	0	0	0	0	0	0	0	0	0	0	0	0	0	0	0	0	0	0	0
ENSMUSG00000105802	Gm43012	0	0	0	0	0	0	0	0	0	0	4	0	0	0	0	0	0	0	0	0	0	0	0	0	0	0	0	0	0	0	0	0	0	0	0	8	0	0	5	51	0	0	2	0	0	0
ENSMUSG00000105803	Gm43526	0	0	0	0	0	0	0	0	0	0	0	0	0	0	0	0	0	0	0	0	0	0	0	0	0	0	0	0	0	0	0	0	0	0	0	0	0	0	0	0	0	0	0	0	0	0
ENSMUSG00000105800	Gm18985	0	0	0	0	0	0	0	0	0	0	0	0	0	0	0	0	0	0	0	0	0	0	0	0	0	0	0	0	0	0	0	0	0	0	0	0	0	0	0	0	0	0	0	0	0	0
ENSMUSG00000105801	C430019N01Rik	0	3	45	4	0	637	0	0	16	102	0	64	0	0	0	0	0	342	0	0	20	0	0	0	0	0	0	0	5	0	40	0	39	0	0	235	0	2	4	6	0	0	0	0	0	0
ENSMUSG00000057802	Gm10030	0	0	0	0	0	0	0	0	0	0	0	0	0	0	0	0	0	0	0	0	0	0	0	0	0	0	0	0	0	0	0	0	0	0	0	0	0	0	0	0	0	0	0	0	0	0
ENSMUSG00000103365	Gm36929	0	0	0	0	0	0	0	0	0	0	0	0	0	0	0	0	0	0	0	0	0	0	0	0	0	0	0	0	0	0	0	0	0	0	0	0	0	0	0	0	0	0	0	0	0	0
ENSMUSG00000057801	Olfr135	4	0	0	0	0	0	0	0	0	0	0	3	0	0	0	0	0	0	0	0	0	0	0	0	0	0	0	0	0	0	0	0	0	0	0	0	0	0	0	0	0	0	0	0	0	0
ENSMUSG00000105808	Gm42627	0	0	1	0	0	0	0	3	0	0	0	0	0	0	0	2	0	0	4	0	0	0	0	4	0	0	0	2	0	0	2	0	0	0	2	2	4	0	7	0	0	0	0	3	0	0
ENSMUSG00000105809	Gm42626	0	0	0	0	0	0	0	0	0	0	0	0	0	0	0	0	0	0	0	0	0	0	0	0	0	0	0	0	0	0	0	0	0	0	0	0	0	0	0	0	0	4	0	0	0	0
ENSMUSG00000012126	Ubxn11	1179	763	1112	552	340	393	3121	857	627	33	289	322	1141	1136	755	0	256	133	464	590	1250	0	429	250	55	595	696	190	169	456	756	557	1129	89	313	773	158	879	554	218	901	529	591	98	465	139
ENSMUSG00000012123	Crybg2	0	92	0	161	0	0	0	0	39	0	0	0	19	0	16	0	0	64	4	113	99	0	0	0	60	63	37	31	44	0	276	0	76	0	12	312	0	7	83	0	0	0	45	0	0	195
ENSMUSG00000025269	Apex2	2646	1391	1259	908	649	23	260	928	605	727	610	1251	870	740	422	313	629	418	0	753	846	302	584	1003	930	1134	755	325	682	607	499	574	1043	200	711	956	0	1105	951	1047	317	701	1196	337	555	374
ENSMUSG00000025268	Maged2	0	1281	974	5975	151	1352	2671	835	583	1905	70	1424	564	1031	546	1267	8	924	1175	1331	580	1006	150	1646	212	204	448	1418	96	434	356	1282	396	2830	32	1855	1380	677	578	138	1009	663	1178	2500	75	1973
ENSMUSG00000025266	Gnl3l	9446	8806	6715	5277	248	2231	4465	5693	3150	2273	5215	2551	1243	5429	3836	3630	5324	3021	3981	8844	4835	5814	7813	5079	2671	5801	3599	2545	4366	4470	1911	5876	4149	7562	6565	8082	787	5479	4111	6244	2334	5728	5192	6780	6028	6745
ENSMUSG00000025265	Fgd1	0	216	140	80	9	75	0	4	262	73	12	0	0	86	160	19	30	0	0	62	85	0	0	82	0	13	127	52	8	12	0	6	8	0	24	0	0	339	33	98	260	122	150	42	7	23
ENSMUSG00000025264	Tsr2	4778	9701	6524	4866	11133	5852	1584	7289	2424	3429	6095	3615	1871	5847	4306	10617	8487	4486	2694	7184	4765	3968	8272	4251	2568	3142	4899	4362	3517	5211	882	6333	4667	9563	7959	10437	369	6731	4127	6306	3918	6988	4474	5418	6444	7629
ENSMUSG00000109259	Gm18055	0	0	0	0	0	0	0	0	0	0	0	0	0	0	0	0	0	0	0	0	0	0	0	0	0	0	0	0	0	0	0	0	0	0	0	0	0	0	0	0	0	0	0	0	0	0
ENSMUSG00000025261	Huwe1	3710	11378	16237	14867	12254	11542	10235	10579	11760	7947	8000	7170	7012	7820	11224	4177	7330	5100	5915	8235	9890	10312	7585	9656	1668	6179	6917	6680	4790	6512	1740	6788	7484	8267	6405	8649	1300	8646	7068	6399	2607	6400	10310	7903	6233	9285
ENSMUSG00000025260	Hsd17b10	11102	17727	11663	20856	21721	17468	4740	11129	5321	18855	16323	15007	6685	12069	5921	27270	16668	18234	4811	15144	8567	23821	19369	20497	4306	10391	5352	16701	8793	14476	2701	10978	7146	28584	17468	19386	2268	8008	5276	12525	5015	10593	6383	27203	13770	22072
ENSMUSG00000082602	Gm15021	0	0	0	0	0	0	0	0	0	0	0	0	0	0	0	0	0	0	0	0	0	0	0	0	0	0	0	0	0	0	0	0	0	0	0	0	0	0	0	0	0	0	0	0	0	0
ENSMUSG00000091123	Gm17181	1	1	2	0	0	0	0	0	1	1	0	1	0	0	0	0	0	0	1	0	0	0	0	1	1	1	1	0	0	0	1	0	0	0	0	0	1	0	5	1	2	0	0	0	1	0
ENSMUSG00000091122	Gm8247	0	0	0	0	0	0	0	0	0	0	0	0	0	0	0	4	0	0	0	0	0	0	0	0	0	0	0	0	0	0	0	0	0	0	0	0	0	0	0	0	0	0	0	0	0	0
ENSMUSG00000094337	Gm3286	0	0	0	0	0	0	0	0	0	0	0	0	0	0	0	0	0	0	0	0	0	0	0	0	0	0	0	0	0	0	0	0	0	0	0	0	0	0	0	0	0	0	0	0	0	0
ENSMUSG00000094336	Gm13693	0	8	17	6	8	6	9	7	2	6	3	6	0	5	9	4	5	5	4	6	10	1	6	2	1	3	8	3	2	7	5	3	7	4	6	1	7	5	4	3	7	3	9	1	7	4
ENSMUSG00000094338	Hist1h2bl	1	548	261	60	116	30	23	303	140	146	120	5	59	391	319	114	91	239	294	848	450	253	381	375	5	250	136	4	108	52	3	163	196	104	127	17	77	367	215	292	245	510	187	178	201	143
ENSMUSG00000088167	Gm23535	0	0	0	0	0	0	0	0	0	0	0	0	0	0	0	0	0	0	0	0	0	0	0	0	0	0	0	0	0	0	0	0	0	0	0	0	0	0	0	0	0	0	0	0	0	0
ENSMUSG00000091129	Iqcf6	0	0	0	0	0	0	0	0	0	0	0	0	0	0	0	0	0	0	0	0	0	0	0	0	0	0	0	0	0	0	0	0	0	0	0	0	0	0	0	0	0	0	0	0	0	0
ENSMUSG00000065328	Gm22053	0	0	0	0	0	0	0	0	0	0	0	0	0	0	0	0	0	0	0	0	0	0	0	0	0	0	0	0	0	0	0	0	0	0	0	0	0	0	0	0	0	0	0	0	0	0
ENSMUSG00000065329	Gm22054	0	0	0	0	0	0	0	0	0	0	0	0	0	0	0	0	0	0	0	0	0	0	0	0	0	0	0	0	0	0	0	0	0	0	0	0	0	0	0	0	0	0	0	0	0	0
ENSMUSG00000065322	Gm22055	0	0	0	0	0	0	0	0	0	0	0	0	0	0	0	0	0	0	0	0	0	0	0	0	0	0	0	0	0	0	0	0	0	0	0	0	0	0	0	0	0	0	0	0	0	0
ENSMUSG00000060131	Atp8b4	10694	9757	51044	12	60	814	21178	4783	26607	8	187	25	1333	3072	25794	0	0	240	1607	6795	36805	0	7	279	6918	4475	14944	19	0	672	2589	2870	22496	4	4	659	669	8255	24212	126	2069	5093	30340	0	17	1383
ENSMUSG00000065320	Gm22056	0	0	0	0	0	0	0	0	0	0	0	0	0	0	0	0	0	0	0	0	0	0	0	0	0	0	0	0	0	0	0	0	0	0	0	0	0	0	0	0	0	0	0	0	0	0
ENSMUSG00000065321	Gm22057	0	0	0	0	0	0	0	0	0	4	0	0	0	0	0	0	0	0	0	0	0	0	0	0	0	0	0	0	0	0	0	0	0	0	0	0	0	0	0	0	0	0	0	0	0	0
ENSMUSG00000065327	Gm22058	0	0	0	0	0	0	0	0	0	0	0	0	0	0	0	0	0	0	0	1	0	0	0	0	0	0	0	0	0	0	0	0	0	0	1	0	0	0	0	1	0	0	0	0	0	1
ENSMUSG00000109999	Gm35368	0	0	0	0	0	0	0	0	0	0	0	0	0	0	0	0	0	0	0	0	0	0	0	0	0	0	0	0	0	0	0	0	0	0	0	0	0	0	0	0	0	0	0	0	0	0
ENSMUSG00000047203	Vmn1r54	0	0	2	0	0	0	0	0	0	0	0	0	0	0	0	0	0	0	0	0	0	0	0	0	0	0	0	0	0	0	0	0	4	0	0	0	0	0	0	0	0	0	0	0	0	0
ENSMUSG00000047205	Dusp18	16	325	317	1455	0	311	2156	358	370	33	16	134	997	221	628	419	32	235	0	198	392	504	0	135	711	219	478	807	0	209	42	226	962	421	0	416	0	564	473	57	793	440	1037	679	0	105
ENSMUSG00000047207	Olfr1495	0	0	0	0	0	0	0	0	0	0	0	0	0	0	0	0	0	0	0	0	0	0	0	0	0	0	0	0	0	0	0	0	0	0	0	0	0	0	0	0	0	0	0	0	0	0
ENSMUSG00000024725	Ostf1	20347	2879	5834	2789	718	2589	8477	1788	4585	941	300	1955	7295	850	5747	521	333	641	12910	1206	8526	1975	417	565	6759	6638	9727	1611	3425	300	6903	9537	12092	920	4324	1757	2090	13298	8654	7279	7797	11781	15916	802	5376	1864
ENSMUSG00000097979	Gm4691	0	29	29	10	16	18	16	32	30	14	12	23	7	18	12	6	14	10	28	12	14	11	6	35	0	10	30	14	16	8	6	7	16	17	10	19	8	10	16	29	10	10	25	5	4	9
ENSMUSG00000109995	B020031H02Rik	0	0	0	0	0	0	0	0	0	0	0	0	0	0	0	0	0	0	0	0	0	0	0	0	0	0	0	0	0	0	0	0	0	0	0	0	0	0	0	0	0	0	0	0	0	0
ENSMUSG00000097972	Scgb2b15	0	0	0	0	0	0	0	0	0	0	0	0	0	0	0	0	0	0	0	0	0	0	0	0	0	0	0	0	0	0	0	0	0	0	0	0	0	0	0	0	0	0	0	0	0	0
ENSMUSG00000097973	Gm4929	0	5	4	2	0	3	4	4	0	6	0	0	0	0	0	0	0	0	2	0	4	4	4	0	0	1	0	0	0	0	0	4	12	0	3	4	0	0	0	0	4	6	5	0	0	0
ENSMUSG00000097970	Gm27028	0	0	0	0	0	0	0	0	0	0	0	0	0	0	0	0	0	0	0	0	0	0	0	0	0	0	0	0	0	0	0	0	0	0	0	0	0	0	0	0	0	0	0	5	0	0
ENSMUSG00000097971	Gm26917	39003	27178	179531	48472	26512	17012	104440	44173	130153	13146	26670	5691	50777	47688	152823	4547	48668	5024	31611	15545	126718	4040	15363	12433	39286	19808	111876	3999	10394	4395	21237	14138	122153	4526	11918	3992	18767	19245	97244	27252	44850	30289	145547	5983	20737	6939
ENSMUSG00000097976	Gm26918	0	0	0	0	0	0	0	0	0	0	0	0	0	0	0	0	0	0	0	0	0	0	0	0	0	0	0	0	0	0	0	0	0	0	0	0	0	0	0	0	0	0	0	0	0	0
ENSMUSG00000067787	Blcap	0	2723	2895	2764	2449	2889	2379	3302	1720	3108	1872	2910	1663	2273	2125	944	2020	726	2639	2573	3280	773	1361	1929	1052	1903	2392	1520	1319	1339	1801	2759	2472	2618	1274	4046	2035	2883	1516	1553	1816	1884	2276	2523	1905	2112
ENSMUSG00000097974	Gm10605	0	87	0	0	0	34	0	0	0	165	0	98	0	0	0	0	1	0	0	0	0	0	0	0	0	0	0	0	0	0	0	0	76	0	0	0	0	0	0	0	0	0	0	0	36	0
ENSMUSG00000097975	Gm8079	0	0	0	0	0	0	0	0	0	0	0	0	0	0	0	0	0	0	0	0	0	0	0	0	0	0	0	0	0	0	0	0	0	0	0	0	0	0	0	0	0	0	0	0	0	0
ENSMUSG00000082609	Gm15464	112	70	68	44	66	51	26	51	21	36	28	38	7	76	29	71	41	192	40	110	31	116	95	187	15	30	18	72	36	49	11	43	58	56	73	39	26	25	173	61	73	32	20	54	60	61
ENSMUSG00000109990	Gm45543	0	0	0	0	0	0	0	0	0	0	0	0	0	0	0	0	0	0	0	0	0	0	0	0	0	0	0	0	0	0	0	0	0	0	0	0	0	0	0	0	0	0	0	0	0	0
ENSMUSG00000053279	Aldh1a1	0	6080	113	17047	12521	686	0	9914	85	11691	14629	1223	0	6388	411	12624	13432	2364	1288	7515	501	13655	11735	5887	0	2651	96	9240	5584	2051	333	2287	113	14782	9197	2136	20	2264	89	14083	4	2727	16	11816	11250	1074
ENSMUSG00000088168	Gm23540	0	0	0	0	0	0	0	0	0	0	0	0	0	0	0	0	0	0	37	0	6	0	0	0	0	0	0	0	0	0	0	0	0	0	0	0	0	0	0	0	0	0	0	0	0	0
ENSMUSG00000109839	Gm45677	0	0	0	0	0	0	0	0	0	0	0	0	0	0	0	0	0	0	0	0	0	0	0	0	0	0	0	0	0	0	0	0	0	0	0	0	0	0	0	0	0	0	0	0	0	0
ENSMUSG00000109838	Gm45341	0	0	0	0	0	0	0	0	0	0	0	0	0	0	0	0	0	0	0	0	0	0	0	0	0	0	0	0	0	0	0	0	0	0	0	0	0	0	0	0	0	0	0	0	0	0
ENSMUSG00000102500	Gm37371	0	1	0	1	0	0	0	0	0	1	0	0	1	0	1	0	0	0	0	0	0	1	0	0	0	0	0	1	0	1	0	0	0	0	0	1	0	0	0	0	0	0	0	0	0	0
ENSMUSG00000108022	Gm7298	0	0	0	0	0	0	0	0	0	0	0	0	0	0	0	0	0	0	0	0	0	0	0	0	0	0	0	0	0	0	0	0	0	0	0	0	0	0	0	0	0	0	0	0	0	0
ENSMUSG00000109833	Gm40193	0	0	0	0	0	0	0	0	0	0	0	0	0	0	0	0	0	0	0	0	0	0	0	0	0	0	0	0	0	0	0	0	0	0	0	0	0	0	0	0	0	0	0	0	0	0
ENSMUSG00000109832	Olfr662-ps1	0	0	0	0	0	0	0	0	0	0	0	0	0	0	0	0	0	0	0	0	0	0	0	0	0	0	0	0	0	0	0	0	0	0	0	0	0	0	0	0	0	0	0	0	0	0
ENSMUSG00000109831	Gm36431	0	0	0	0	0	0	0	0	0	0	0	0	0	0	0	0	0	0	0	0	0	0	0	0	0	0	0	0	0	0	0	0	0	0	0	0	0	0	0	0	0	0	0	0	0	0
ENSMUSG00000046490	Rnf222	0	0	0	0	0	0	0	32	0	0	0	0	0	0	0	0	0	0	0	0	0	0	0	0	0	0	0	0	0	0	0	0	0	0	0	0	0	0	0	0	0	0	0	0	0	0
ENSMUSG00000109837	Gm45655	0	0	0	0	0	0	0	0	0	0	0	0	0	0	0	0	0	0	0	0	0	0	0	0	0	0	0	0	0	0	0	0	0	0	0	0	0	0	0	0	0	0	0	0	0	0
ENSMUSG00000109835	Olfr730	0	0	0	0	0	0	0	0	0	0	0	0	0	0	0	0	0	0	0	0	0	0	0	0	0	0	0	0	0	0	0	0	0	0	0	0	0	0	0	0	0	0	0	0	0	0
ENSMUSG00000109834	Gm5650	0	0	0	0	0	0	0	0	0	0	0	0	0	0	0	0	0	0	0	0	0	0	0	0	0	0	0	0	0	0	0	0	0	0	0	0	0	0	0	0	0	0	0	0	0	0
ENSMUSG00000068324	Gm10029	1380	1060	685	600	1085	465	455	705	237	458	540	477	169	911	573	999	654	1613	541	1626	739	1815	1367	1761	321	527	387	709	522	674	168	720	682	930	1048	679	264	642	1618	872	683	641	505	1000	899	914
ENSMUSG00000068327	Tlx2	0	0	0	0	0	0	0	0	0	0	0	0	0	0	0	0	0	0	0	0	0	0	0	0	0	0	0	0	0	0	0	0	0	0	0	0	0	0	0	0	0	0	0	0	0	0
ENSMUSG00000068323	Slc4a5	0	301	164	0	0	0	0	0	0	0	0	0	0	0	0	0	64	0	0	0	4	0	0	0	0	0	0	0	0	0	0	0	0	0	0	0	0	0	70	0	0	36	0	0	0	0
ENSMUSG00000046999	1110032F04Rik	0	16	0	0	134	0	0	0	4	0	3	0	0	36	0	0	102	0	0	4	0	0	138	0	0	36	0	0	162	0	0	32	0	4	0	0	0	0	0	52	0	126	0	0	28	0
ENSMUSG00000068329	Htra2	0	3643	6277	3404	6704	949	3544	3481	3589	1128	4478	522	1519	2862	4394	1118	5269	1205	484	3770	5557	1602	4254	1809	1475	2504	3889	1219	3864	1197	1366	3264	5010	1866	5210	1783	1374	2212	3412	6380	1725	2840	5346	1043	4903	2019
ENSMUSG00000068328	Aup1	3912	3984	6163	3242	4732	1495	5821	4573	4977	1167	1775	1056	6100	2535	5841	678	1554	534	4651	3127	6399	841	1984	740	5903	2794	5122	1096	2698	659	7043	3676	5627	1611	3323	2134	4326	4257	3910	5485	4787	4602	6016	1371	3692	1298
ENSMUSG00000110079	Gm45292	603	51	51	0	3	0	0	71	92	0	90	0	0	0	21	0	0	160	0	4	96	3	59	268	0	0	24	5	30	0	0	0	32	24	23	0	0	0	53	84	0	50	10	0	12	241
ENSMUSG00000110078	Gm45241	0	0	0	0	0	0	0	0	0	0	0	0	0	0	0	0	0	0	0	0	0	0	0	0	0	0	0	0	0	0	0	0	0	0	0	0	0	0	0	0	0	0	0	0	0	0
ENSMUSG00000106388	Rhox7-ps2	0	0	0	0	0	0	0	0	0	0	0	0	0	0	0	0	0	0	0	0	0	0	0	0	0	0	0	0	0	0	0	0	0	0	0	0	0	0	0	0	0	0	0	0	0	0
ENSMUSG00000106389	Gm21006	0	0	0	0	0	0	0	0	0	0	0	0	0	0	0	0	0	0	0	0	0	0	0	0	0	0	0	0	0	0	0	0	0	0	0	0	0	0	0	0	0	0	0	0	0	0
ENSMUSG00000106384	Gm43188	0	26	0	66	0	0	113	0	0	0	0	0	0	0	34	28	0	0	0	0	24	0	0	0	0	0	0	0	0	0	0	70	0	0	0	0	0	8	50	0	0	0	0	0	0	0
ENSMUSG00000110070	Gm45619	0	0	0	0	0	0	0	7	0	0	0	0	0	0	0	0	0	0	0	0	0	0	4	0	0	8	0	0	0	0	0	32	0	0	0	0	0	0	3	0	0	0	0	8	6	0
ENSMUSG00000110073	Gm2875	0	0	0	0	0	0	0	0	0	0	0	0	0	0	0	0	0	0	0	0	0	0	0	0	0	0	0	0	0	0	0	0	0	0	0	0	0	0	0	0	0	0	0	0	0	0
ENSMUSG00000110072	Gm45327	0	0	0	0	0	0	0	0	0	0	0	0	0	0	0	0	0	0	0	0	0	0	0	0	0	0	0	0	0	0	0	0	0	0	0	0	0	0	0	0	0	0	0	0	0	0
ENSMUSG00000106380	Gm3519	0	0	0	0	0	0	0	0	0	0	0	0	0	0	0	0	0	0	0	0	10	0	0	0	0	0	0	0	0	0	0	0	0	0	0	0	0	0	0	0	0	0	0	0	0	0
ENSMUSG00000106381	Igkv2-95-1	0	0	0	0	0	0	0	0	0	0	0	0	0	0	0	0	0	0	0	0	0	0	0	0	0	0	0	0	0	0	0	0	0	0	0	0	0	0	0	0	0	0	0	0	0	0
ENSMUSG00000106382	Trav4-1	0	0	0	0	0	0	0	0	0	0	0	0	0	0	0	0	0	0	0	0	0	0	0	0	0	0	0	0	0	0	0	0	0	0	0	0	0	0	0	0	0	0	0	0	0	0
ENSMUSG00000106383	E330034L11Rik	0	37	75	261	1	2	0	52	9	99	8	35	0	21	2	88	81	143	134	36	3	224	14	59	9	19	17	16	8	0	0	23	9	47	30	21	0	8	2	26	0	22	57	84	5	3
ENSMUSG00000099906	Gm28653	0	0	0	0	0	0	0	4	0	0	0	0	0	0	0	0	0	0	0	0	0	0	0	0	0	0	0	0	0	0	0	0	0	0	0	0	0	0	0	0	0	0	0	0	0	0
ENSMUSG00000064493	Snora28	2	2	2	2	1	2	2	2	2	2	1	2	2	2	2	2	2	2	2	2	2	2	2	2	2	2	2	2	2	2	2	2	2	2	2	2	2	2	2	2	2	2	2	2	2	2
ENSMUSG00000064492	Gm22060	254	18	35	70	0	54	80	30	9	16	6	18	1	19	22	24	1	15	0	7	12	26	0	38	43	7	14	20	2	22	2	33	11	0	5	24	0	30	12	0	0	25	21	26	0	11
ENSMUSG00000064491	Gm22061	0	0	0	0	0	0	0	0	0	0	0	0	0	0	0	0	0	0	0	0	0	0	0	0	0	0	0	0	0	0	0	0	0	0	0	0	0	0	0	0	0	0	0	0	0	0
ENSMUSG00000063442	Gm7117	3	5	1	1	8	2	0	1	0	1	1	2	2	4	1	3	1	2	2	3	0	3	2	5	0	1	1	1	2	1	1	1	1	1	2	2	1	1	2	2	2	1	1	1	4	1
ENSMUSG00000063445	Nmral1	282	13597	7775	5722	11992	4124	3695	9959	4780	4505	10028	4502	3347	13107	5556	6996	12993	8948	4696	9178	7042	1641	10783	6592	3573	7438	4532	4525	6558	4479	1632	7028	5351	3333	7604	7924	1010	10396	5603	13403	2764	8103	5558	6671	8828	7275
ENSMUSG00000064496	DQ267101	0	0	0	0	0	0	0	0	0	0	0	0	0	0	0	0	0	0	0	0	0	0	0	0	0	0	0	0	0	0	0	0	0	0	0	0	0	0	0	0	0	0	0	0	0	0
ENSMUSG00000064495	Gm24313	0	0	20	0	2	6	33	11	5	11	0	0	0	0	0	0	7	0	16	4	4	0	0	0	0	1	0	0	8	0	0	0	3	0	0	0	0	0	0	0	0	0	3	22	0	0
ENSMUSG00000063446	Plppr1	0	0	0	0	0	0	0	0	0	0	0	0	0	0	0	0	0	0	0	0	0	0	0	0	0	0	0	0	0	0	0	0	0	0	0	0	0	0	0	0	0	0	0	0	0	0
ENSMUSG00000076946	Mir582	0	0	0	0	0	0	0	0	0	0	0	0	0	0	11	0	0	0	0	0	3	0	0	0	0	0	0	0	0	0	0	0	6	0	0	0	0	0	2	0	0	0	0	0	0	0
ENSMUSG00000076944	Gm22064	0	0	0	0	0	0	0	0	0	0	0	0	0	0	0	0	0	0	0	0	0	0	0	0	0	0	0	0	0	0	0	0	0	0	0	0	0	0	0	0	0	0	0	0	0	0
ENSMUSG00000076940	Iglv2	101	0	0	0	0	0	37	0	0	0	4	0	760	0	65	0	15	0	252	14	58	0	16	0	371355	0	0	0	0	0	190930	4	10	0	0	10	206519	0	63	6	579	31	54	0	12	4
ENSMUSG00000076941	Gm22065	0	0	1	0	0	0	0	0	0	0	0	0	0	0	0	0	0	0	0	0	3	0	0	0	0	0	0	0	0	0	0	0	0	0	0	0	0	0	0	0	0	0	0	0	0	0
ENSMUSG00000070522	Gm6505	188	197	44	209	189	139	151	131	32	125	161	168	61	187	47	265	192	66	59	264	36	109	309	227	28	103	33	101	176	83	91	67	53	244	176	144	43	57	19	182	161	126	55	159	171	119
ENSMUSG00000076948	Mir467e	0	0	0	0	0	0	0	0	0	0	0	0	0	0	0	0	0	0	0	0	0	0	0	0	0	0	0	0	0	0	0	0	0	0	0	0	0	0	0	0	0	0	0	0	0	0
ENSMUSG00000076949	Gm22066	0	0	0	0	0	0	0	0	0	0	0	0	0	0	0	0	0	0	0	0	0	0	0	0	0	0	0	0	0	0	0	0	0	0	0	0	0	0	0	0	0	0	0	0	0	0
ENSMUSG00000100979	Gm29347	0	0	0	0	0	0	0	0	0	0	0	0	0	0	0	0	0	0	0	0	0	0	0	0	0	0	0	0	0	0	0	0	0	0	0	0	0	0	0	0	0	0	0	0	0	0
ENSMUSG00000100978	Gm20912	0	0	0	0	0	0	0	0	0	0	0	0	0	0	0	0	0	0	0	0	0	0	0	0	0	0	0	0	0	0	0	0	0	0	0	0	0	0	0	0	0	0	0	0	0	0
ENSMUSG00000066438	Plekhd1	0	0	0	0	0	0	0	0	0	0	0	0	0	0	0	0	0	0	0	0	0	0	0	0	0	0	0	0	0	0	0	0	0	0	0	0	0	0	0	0	0	0	0	0	0	0
ENSMUSG00000100971	Gm28824	0	0	0	0	0	0	0	0	0	0	0	0	0	0	0	0	0	0	0	0	0	0	0	0	0	0	0	0	0	0	0	0	0	0	0	0	0	0	0	0	0	0	0	0	0	0
ENSMUSG00000100970	Gm29270	0	0	0	0	0	0	0	0	0	0	0	0	0	0	0	0	0	0	0	0	0	0	0	0	0	0	0	0	0	0	0	0	0	0	0	0	0	0	0	0	0	0	0	0	0	0
ENSMUSG00000100973	Gm29299	0	0	0	0	0	0	0	0	0	0	0	0	0	0	0	0	0	0	0	0	0	0	0	0	0	0	0	0	0	0	0	0	0	0	0	0	0	0	0	0	0	0	0	0	0	0
ENSMUSG00000100972	Gm28553	0	0	0	0	0	0	0	0	0	0	0	0	0	0	0	0	0	0	0	0	0	0	0	0	0	0	0	0	0	0	0	0	0	0	0	0	0	0	0	0	0	0	0	0	0	0
ENSMUSG00000100975	Gm28875	7155	7276	8443	5629	4078	3567	9929	5893	4806	3105	3081	4108	4796	6789	7533	2640	3508	1684	6918	6068	8542	3002	3212	4595	3232	6751	5873	3923	1732	3579	7876	8913	6108	8406	4179	11709	1161	8994	4787	3900	5320	12235	10883	5008	2758	7287
ENSMUSG00000100974	Gm28459	0	0	0	0	0	0	0	0	0	0	0	0	0	0	0	0	0	0	0	0	0	0	0	0	0	0	0	0	0	0	0	0	0	0	0	0	0	0	0	0	0	0	0	0	0	0
ENSMUSG00000100977	Gm29334	0	0	0	0	0	0	0	0	0	0	0	0	0	0	0	0	0	0	0	0	0	0	0	0	0	0	0	0	0	0	0	0	0	0	0	0	0	0	0	0	0	0	0	0	0	0
ENSMUSG00000100976	Gm29134	0	0	0	0	0	0	0	0	0	0	0	0	0	0	0	0	0	0	0	0	0	0	0	0	0	0	0	0	0	0	0	0	0	0	0	0	0	0	0	0	0	0	0	0	0	0
ENSMUSG00000092474	Gm20478	115	4	6	24	4	0	24	4	10	18	0	3	32	10	0	15	0	3	0	2	4	32	0	18	0	6	7	18	0	7	55	0	11	74	0	32	0	10	0	0	94	6	13	28	0	17
ENSMUSG00000118167	Gm50216	0	0	0	0	0	0	0	0	0	0	0	0	0	0	0	0	0	0	0	0	0	0	0	0	0	0	0	0	0	0	0	0	0	0	0	0	0	0	0	0	0	0	0	0	0	0
ENSMUSG00000092476	Vmn1r-ps65	0	0	0	0	0	0	0	0	0	0	0	0	0	0	0	0	0	0	0	0	0	0	0	0	0	0	0	0	0	0	0	0	0	0	0	0	0	0	0	0	0	0	0	0	0	0
ENSMUSG00000092477	Gm18808	0	0	0	0	0	0	0	0	0	0	0	0	0	0	0	0	0	0	0	0	0	0	0	0	0	0	0	0	0	0	0	0	0	0	0	0	0	0	0	0	0	0	0	0	0	0
ENSMUSG00000092470	Gm20518	0	93	65	0	51	32	0	0	70	0	57	137	0	0	0	0	0	0	0	0	0	0	41	0	0	0	0	0	0	0	0	0	43	0	60	0	7	1	18	0	232	0	33	111	14	0
ENSMUSG00000092471	Cyp21a2-ps	0	0	0	0	0	0	0	0	0	0	0	0	0	0	0	0	0	0	0	0	0	0	0	0	0	0	0	0	0	0	0	0	0	0	0	0	0	0	0	0	0	0	0	0	0	0
ENSMUSG00000092472	Gm20473	0	0	0	0	0	0	0	0	0	0	0	0	0	0	0	0	0	0	0	0	0	0	0	0	0	0	0	0	0	0	0	0	0	0	0	0	0	0	0	0	0	0	0	0	0	0
ENSMUSG00000092473	Vmn1r180	0	0	0	0	0	0	0	0	0	0	0	0	0	0	0	0	0	0	0	0	0	0	0	0	0	0	0	0	0	0	0	0	0	0	0	0	0	0	0	0	0	0	0	0	0	0
ENSMUSG00000092313	Gm20415	0	0	0	0	0	0	0	0	0	0	0	0	0	0	0	0	0	0	0	0	0	0	0	0	0	0	0	0	0	0	0	0	0	0	0	0	0	0	0	0	0	0	0	0	0	0
ENSMUSG00000019932	Kera	0	0	0	0	0	0	0	0	0	0	0	0	0	0	0	0	0	0	0	0	0	0	0	0	0	0	0	0	0	0	0	0	0	0	0	0	0	0	0	0	0	0	0	0	0	0
ENSMUSG00000019933	Mrln	0	0	0	0	0	0	0	0	0	22	12	0	0	0	0	0	0	0	0	12	0	0	0	0	0	10	0	0	0	0	0	0	0	0	0	0	0	0	0	0	0	0	8	0	0	12
ENSMUSG00000019935	Slc17a8	0	0	0	1038	0	245	0	0	0	789	0	219	0	0	8	405	0	4	0	0	34	55	0	0	0	0	0	769	0	0	0	0	0	1723	16	0	0	0	5	0	0	0	0	187	0	0
ENSMUSG00000019936	Epyc	0	0	0	0	0	0	0	0	0	0	0	0	0	0	0	0	0	0	0	0	0	0	0	0	0	0	0	0	2	0	0	0	0	0	0	0	0	0	0	0	0	0	0	0	0	0
ENSMUSG00000100888	Gm29567	0	0	0	0	0	0	0	0	0	0	0	0	0	0	0	0	0	0	0	0	0	0	0	0	0	0	0	0	0	0	0	0	0	0	0	0	0	0	0	0	0	0	0	0	0	0
ENSMUSG00000107596	Gm18913	2	2	2	3	4	16	0	4	4	0	0	0	2	0	0	0	0	0	3	3	1	2	0	0	0	4	4	0	3	0	2	2	5	0	12	0	1	7	18	17	6	7	6	6	10	0
ENSMUSG00000070469	Adamtsl3	0	0	0	0	0	0	0	0	0	0	0	0	0	0	0	0	0	0	0	0	0	0	0	10	0	0	6	0	0	1	0	0	4	0	0	0	0	0	0	0	0	0	49	0	0	0
ENSMUSG00000103779	Gm36931	301	23	4	0	1	2	2	1	2	0	0	1	2	2	2	0	0	1	2	2	10	0	0	1	470	2	2	0	1	0	2	14	23	0	2	4	2	23	2	0	155	2	91	0	0	2
ENSMUSG00000064145	Arih2	6117	2861	2711	3205	1500	4268	5893	2389	2084	2926	1293	2845	1736	2679	2144	2375	1321	2380	2289	1875	2298	2539	1713	2502	5841	2982	3310	606	2167	873	2517	3304	4393	5657	2648	5525	1228	2250	2547	2599	1514	2761	4024	2116	2207	2907
ENSMUSG00000020346	Mgat1	4407	1909	1147	2836	2101	1400	894	300	1280	989	1820	97	1059	3102	1041	662	1645	883	1569	1796	1398	516	1541	610	3065	1867	1011	1042	901	1041	2242	4414	1226	1137	1589	2863	712	465	3954	1372	1050	373	899	710	2082	1748
ENSMUSG00000064147	Rab44	955	5316	13497	5	401	0	15893	4674	12718	120	210	134	1503	1686	11373	204	117	272	876	3687	12173	377	198	184	227	1532	6353	0	375	28	698	6504	13827	404	343	1512	0	3123	8157	409	0	7521	14454	0	470	415
ENSMUSG00000070464	Ccl26	0	0	0	0	0	0	0	0	0	0	0	0	0	0	0	0	0	0	0	0	0	0	0	0	0	0	0	0	0	0	0	0	0	0	0	0	0	0	0	0	0	0	0	0	0	0
ENSMUSG00000103772	Gm36933	0	32	87	4	0	14	818	194	256	0	0	0	886	32	280	0	105	4	0	30	195	64	20	40	1235	80	167	0	4	0	0	0	143	0	44	92	348	33	233	0	548	20	95	45	29	0
ENSMUSG00000064140	Trim38	0	0	0	0	0	0	0	0	0	0	0	0	0	0	0	0	0	0	0	0	0	0	0	0	0	0	18	0	0	0	0	0	0	0	0	0	0	0	0	0	0	0	0	0	0	0
ENSMUSG00000103770	Pcdha9	0	0	0	0	0	0	0	0	0	0	0	0	0	0	0	0	0	0	0	0	0	0	0	0	0	0	0	0	0	0	0	0	0	0	0	0	0	0	31	0	0	0	0	0	0	0
ENSMUSG00000070460	Olfr291	0	0	0	0	0	0	0	0	0	0	0	0	0	0	0	0	0	0	0	0	0	0	0	0	0	0	0	0	0	0	0	0	0	0	0	0	0	0	0	0	0	0	0	0	0	0
ENSMUSG00000053490	Trim60	0	0	0	0	0	0	0	0	0	0	0	0	0	0	0	0	0	0	0	0	0	0	0	0	0	0	0	0	0	0	0	0	0	0	0	0	0	0	0	0	0	0	0	0	0	0
ENSMUSG00000107595	Gm44441	0	0	0	0	0	0	0	0	0	0	0	0	0	0	0	0	0	0	0	0	0	0	0	0	0	0	0	0	0	0	0	0	0	0	0	0	0	0	0	0	0	0	0	0	0	0
ENSMUSG00000118161	Rps2-ps8	1846	2610	2915	829	2506	1026	895	737	1125	239	422	230	780	478	1214	396	399	421	1470	716	1636	545	603	303	1796	3815	2819	640	4534	495	828	4051	3360	678	6354	1017	540	3684	2569	6615	945	4180	3832	798	6126	725
ENSMUSG00000053499	Gm5444	0	0	0	0	0	0	0	0	0	0	0	0	0	0	0	0	0	0	0	0	0	0	0	0	0	0	0	0	0	0	0	0	0	0	0	0	0	0	0	0	0	0	0	0	0	0
ENSMUSG00000107593	Gm44097	0	0	0	0	17	0	0	0	0	0	0	0	0	0	13	0	0	0	0	0	0	0	0	0	0	0	0	0	4	0	0	0	0	0	0	0	0	0	0	0	0	0	0	0	0	0
ENSMUSG00000107479	2610300M13Rik	0	0	0	147	0	0	0	0	0	0	0	0	0	40	0	9	71	0	0	0	0	0	0	0	0	0	8	15	0	0	0	0	0	0	0	100	0	0	14	0	0	27	0	0	0	0
ENSMUSG00000084732	Gm25807	0	0	0	0	0	0	0	0	0	0	0	0	0	0	0	0	0	0	0	0	0	0	0	0	0	0	0	0	0	0	0	0	0	0	0	0	0	0	0	0	0	0	0	0	0	0
ENSMUSG00000107475	Gm19177	0	0	0	0	0	0	0	0	0	0	0	0	0	0	0	0	0	0	0	0	0	0	0	0	0	0	0	0	0	0	0	0	0	0	0	1	0	0	0	0	0	0	0	0	0	0
ENSMUSG00000102643	Gm37547	0	0	0	0	0	0	0	0	0	0	0	0	0	0	0	0	0	0	0	0	0	0	0	0	0	0	0	0	0	0	0	0	0	0	0	0	0	0	0	0	0	0	0	0	0	0
ENSMUSG00000107477	Gm44366	0	0	0	0	0	0	0	0	0	0	0	0	0	0	8	0	0	0	0	0	0	0	0	13	0	0	0	0	0	0	9	2	1	0	0	0	0	0	0	0	0	3	0	0	0	0
ENSMUSG00000107476	Zfp862-ps	1645	2573	1778	906	1705	1215	827	1290	722	2368	1207	693	700	1722	799	1424	1985	857	1026	2017	825	924	1633	1451	1456	1917	962	1513	1474	1260	459	1640	1448	1621	2130	1524	503	1794	1402	1864	1019	1847	1305	1560	1919	2224
ENSMUSG00000107471	Gm44147	0	0	0	0	0	0	0	0	0	0	0	0	0	0	0	0	0	0	0	0	0	0	0	0	0	0	0	0	0	0	0	0	0	0	0	0	0	0	0	0	0	0	0	0	0	0
ENSMUSG00000107470	Gm3375	495	630	575	361	731	226	474	572	365	337	508	308	138	609	466	491	569	437	321	784	594	402	772	532	262	440	400	370	376	253	160	563	478	367	612	394	281	587	624	559	593	414	476	429	539	438
ENSMUSG00000107473	Gm44255	0	0	0	0	0	0	0	0	0	0	0	0	0	0	0	0	0	0	0	0	0	0	0	0	0	0	0	0	0	0	0	0	0	0	0	0	0	0	0	0	0	0	0	0	0	0
ENSMUSG00000107472	Gm44265	0	0	4	0	0	0	0	0	12	0	0	0	0	0	0	0	0	0	0	0	0	0	0	0	0	0	0	0	0	0	0	0	0	0	0	0	0	0	4	0	0	0	10	0	0	0
ENSMUSG00000054728	Phactr1	0	6	10	369	0	271	0	0	45	95	10	131	0	17	0	100	0	34	7	0	19	166	0	194	0	0	0	105	0	0	0	0	46	172	62	117	0	0	0	38	0	0	17	99	0	41
ENSMUSG00000054723	Vmac	1274	1377	1214	1694	647	1052	75	887	865	1235	938	592	1939	558	1027	879	483	380	1264	709	1131	605	543	666	1236	669	1273	218	518	311	2871	783	1021	958	681	901	394	973	1044	673	369	1028	1539	345	613	391
ENSMUSG00000054720	Lrrc8c	2645	5363	2634	4078	9103	2464	2272	4511	1261	2448	6131	1608	766	3200	1325	1905	6008	2332	3875	5412	1278	2696	6562	2483	3619	3247	2450	1408	5080	1979	1932	4442	2840	1670	9236	1798	2267	3300	2275	7779	1921	5013	2370	2685	8198	2244
ENSMUSG00000054727	1700013H16Rik	0	0	0	0	0	0	0	0	0	0	0	0	0	0	0	0	0	0	0	0	0	0	0	0	0	0	0	0	0	0	0	0	0	0	0	0	0	0	0	0	0	0	0	0	0	0
ENSMUSG00000079806	Gm21719	0	0	0	0	0	0	0	0	0	0	0	0	0	0	0	0	0	0	0	0	0	0	0	0	0	0	0	0	0	0	0	0	0	0	0	0	0	0	0	0	0	0	0	0	0	0
ENSMUSG00000117939	Gm9067	21	8	26	18	14	5	14	10	5	11	10	14	8	8	11	14	10	5	26	23	12	4	23	17	7	15	10	3	3	10	0	13	16	10	19	13	9	2	52	63	31	15	8	14	15	18
ENSMUSG00000117938	Gm50112	0	0	0	0	0	0	0	0	0	0	0	0	0	0	0	0	0	0	0	0	0	0	0	0	0	0	0	0	0	0	0	8	0	0	0	0	0	0	0	0	0	0	0	0	0	0
ENSMUSG00000117935	Gm8717	5	63	45	35	51	6	53	75	60	25	44	6	7	47	51	2	14	27	35	47	52	7	21	29	14	10	42	15	51	6	10	9	71	50	12	30	7	50	75	63	27	29	18	26	23	31
ENSMUSG00000117934	Gm50342	0	0	0	0	0	0	0	0	0	0	0	0	0	0	0	0	0	0	0	0	0	0	0	0	0	0	0	0	0	0	0	0	0	0	0	0	0	0	0	0	0	0	0	0	0	0
ENSMUSG00000117937	Gm8157	2	3	2	1	2	2	0	4	0	2	2	1	0	2	2	1	1	4	1	2	3	3	4	3	1	2	3	3	1	1	3	1	1	1	1	1	1	2	4	1	2	1	1	2	1	2
ENSMUSG00000117936	Gm18978	0	0	0	0	0	0	0	0	0	0	0	0	0	0	0	0	0	0	0	0	0	0	0	22	0	0	0	0	0	31	0	0	0	0	0	0	0	0	0	0	0	0	0	0	0	0
ENSMUSG00000117931	Gm50444	0	0	0	0	0	0	0	0	0	0	0	0	0	0	0	0	0	0	0	0	0	0	0	0	0	0	0	0	0	0	0	0	0	0	0	0	0	0	0	0	0	0	0	0	0	0
ENSMUSG00000117930	Gm50436	0	0	0	0	0	0	0	0	0	0	0	0	0	0	0	0	0	0	0	0	0	0	0	0	0	0	0	0	0	0	0	0	0	0	0	0	0	0	0	0	0	0	0	0	0	0
ENSMUSG00000117933	Gm50193	0	0	0	0	0	0	0	0	0	0	0	0	0	0	0	0	0	0	0	0	0	0	0	0	0	0	0	0	0	0	0	0	0	0	0	0	0	0	0	0	0	0	0	0	0	0
ENSMUSG00000054622	D730045B01Rik	0	265	129	6	102	32	123	165	99	2	14	225	1	73	6	65	11	205	43	91	92	191	63	254	0	62	17	32	0	20	0	58	45	0	30	0	0	97	39	27	0	109	44	131	0	123
ENSMUSG00000036744	Olfr701	0	0	0	0	0	0	0	42	0	0	0	0	0	0	0	0	0	0	0	0	0	0	0	0	0	0	0	0	0	0	0	0	0	0	0	0	0	0	0	0	0	0	0	0	0	0
ENSMUSG00000036745	Ttll7	0	0	0	666	0	0	0	5	0	50	4	0	176	0	0	169	0	104	0	18	0	989	0	764	0	12	10	110	42	124	0	46	0	346	0	47	0	0	0	18	0	0	32	780	0	541
ENSMUSG00000099253	Gm7863	1	0	1	0	0	1	0	1	0	0	0	0	1	0	1	0	1	0	0	1	0	0	0	1	0	1	0	0	0	0	0	0	0	0	0	0	1	0	2	0	0	0	0	0	0	0
ENSMUSG00000099252	Gm27265	0	1	0	0	0	0	0	0	0	0	0	0	0	0	0	0	0	2	0	0	0	0	0	0	0	0	0	0	1	0	0	0	0	0	0	0	0	0	0	0	0	0	0	0	0	0
ENSMUSG00000099255	Gm27266	0	0	0	0	0	0	30	0	2	0	0	0	0	0	3	0	0	0	0	5	2	0	0	0	0	0	0	0	0	0	0	0	0	0	0	0	0	0	0	0	0	0	0	0	0	0
ENSMUSG00000096202	Gm22069	0	0	0	0	0	0	0	0	0	0	0	0	0	0	0	0	0	0	0	0	0	0	0	0	0	0	0	0	0	0	0	0	0	0	0	0	0	0	0	0	0	0	0	0	0	0
ENSMUSG00000099257	Mir6342	0	0	0	0	0	0	0	0	0	0	0	0	0	0	0	0	0	0	0	0	0	0	0	0	0	0	0	0	0	0	0	0	0	0	0	0	0	0	0	0	0	0	0	0	0	0
ENSMUSG00000036743	Psma8	0	1154	1289	2106	799	1911	8	1591	701	1957	1269	1748	308	1140	730	1559	1064	2154	0	1195	1098	2528	880	2091	0	1206	639	1333	998	1238	390	972	809	2191	1271	2247	0	831	874	1275	407	994	1016	1493	1435	1494
ENSMUSG00000099259	Mir6922	0	0	0	0	1	0	0	0	0	0	0	0	0	0	1	0	0	0	1	0	0	0	0	1	0	0	0	0	0	0	0	0	1	1	0	0	0	0	0	0	0	0	0	0	0	0
ENSMUSG00000099258	Mir7047	0	0	0	0	0	0	0	0	0	0	0	0	0	0	0	0	0	0	0	0	0	0	0	0	0	0	0	0	0	0	0	0	0	0	0	0	0	0	0	0	0	0	0	0	0	0
ENSMUSG00000033510	Otud7a	0	0	0	0	0	0	0	0	0	0	0	0	0	0	0	0	0	0	0	0	0	0	0	0	0	0	0	0	0	0	0	0	0	0	0	0	0	0	0	0	0	0	0	0	0	0
ENSMUSG00000036748	Cuedc2	3029	11161	12552	7679	10915	6735	9682	10360	7882	6258	8995	3955	2951	8445	9662	5712	8548	4029	5029	9415	11212	5283	8950	5765	4923	7928	8891	5044	6371	6497	3062	8594	9291	8624	10227	6316	599	11057	6500	9506	2675	9430	9818	8129	7606	8024
ENSMUSG00000036749	Pramel5	0	0	0	0	0	0	0	0	0	0	0	0	0	0	0	0	0	0	0	0	0	0	0	0	0	0	0	0	0	0	0	0	0	0	0	0	0	0	0	0	0	0	0	0	0	0
ENSMUSG00000096209	Olfr510	0	0	0	0	0	0	0	0	0	0	0	0	0	0	0	0	0	0	0	0	0	0	0	0	0	0	0	0	0	0	0	0	0	0	0	0	0	0	0	0	0	0	0	0	0	0
ENSMUSG00000073867	AA474408	0	526	332	240	338	630	0	291	347	562	130	960	1811	694	425	20	52	727	94	118	465	104	248	527	0	208	337	19	220	148	98	526	323	237	15	567	1	483	273	280	685	403	523	504	237	516
ENSMUSG00000079800	AC125149.3	0	0	0	34	0	0	71	5	0	0	0	0	23	0	0	18	0	0	0	0	0	0	0	0	20	0	0	0	0	0	42	0	0	0	0	0	60	0	0	0	0	0	0	0	0	26
ENSMUSG00000116539	Gm49603	0	0	0	0	0	0	0	0	0	0	0	0	0	0	0	0	0	0	0	0	0	0	0	0	0	0	0	0	0	0	0	0	0	0	0	0	0	0	0	0	0	0	0	0	0	0
ENSMUSG00000113030	Gm48778	0	4	0	0	30	0	19	19	2	0	0	17	0	25	0	35	23	0	0	39	9	5	76	42	0	12	3	0	3	0	0	19	27	0	36	0	0	59	14	57	0	29	21	0	47	6
ENSMUSG00000113031	Gm34552	0	22	0	54	0	38	0	17	3	111	0	0	0	14	42	94	0	93	96	9	32	280	0	83	0	10	20	92	0	26	0	0	8	59	0	36	0	10	28	0	0	10	9	32	0	18
ENSMUSG00000116044	Gm49487	0	0	0	0	0	0	0	0	0	0	0	0	0	0	0	0	0	0	1	0	0	0	0	0	0	0	0	0	0	0	0	0	0	0	0	0	0	0	0	0	0	0	0	0	1	0
ENSMUSG00000113033	Gm47799	0	0	0	0	0	0	0	0	0	0	0	0	0	0	0	0	0	0	0	0	0	0	0	0	0	0	0	0	0	0	0	0	0	0	0	0	0	0	0	0	0	0	0	0	0	0
ENSMUSG00000113034	Gm47812	0	0	0	0	0	0	0	0	0	0	0	0	0	0	0	0	0	0	0	0	0	0	0	0	0	0	0	0	0	0	0	0	0	0	0	0	0	0	0	0	0	0	0	0	0	0
ENSMUSG00000113035	5830428M24Rik	1171	159	0	1464	380	1725	2369	115	73	739	380	694	687	81	2	734	246	495	2065	218	23	1116	166	705	1619	112	20	524	115	622	1723	155	6	1016	260	552	511	176	3	205	1385	123	7	781	110	899
ENSMUSG00000116040	Gm49464	0	0	0	0	0	0	0	0	0	0	0	0	0	0	0	0	0	0	0	0	0	0	0	0	0	0	0	0	0	0	0	0	0	0	0	0	0	0	0	0	0	0	0	0	0	0
ENSMUSG00000116041	Gm20369	87	56	37	54	46	53	32	43	14	44	27	63	9	35	21	78	29	93	44	60	26	101	50	101	24	31	22	33	19	51	16	49	40	64	35	47	29	35	70	35	67	41	22	55	37	60
ENSMUSG00000113038	Gm48491	0	0	0	0	0	0	0	0	0	0	0	0	0	0	0	0	0	0	0	0	0	0	0	0	0	0	0	0	0	0	0	0	0	0	0	0	0	0	0	0	0	0	0	0	0	0
ENSMUSG00000062797	Hikeshi	1177	10348	5339	4607	8749	4266	3367	6134	2775	4935	6772	4675	2422	6473	3087	7478	7433	8884	2673	8104	3692	5563	7566	10448	3131	4423	2676	4413	3697	4047	1310	4338	3021	6419	5056	6156	639	5533	3465	6022	1971	5813	3302	9098	6946	7889
ENSMUSG00000062794	Zfp599	4	756	1040	308	240	329	3461	541	682	124	387	202	0	759	772	286	287	672	720	759	777	541	676	495	0	670	395	318	330	681	0	691	913	639	491	1941	0	515	886	368	881	673	1070	100	834	554
ENSMUSG00000115458	Gm48931	0	4	4	0	6	0	0	6	0	7	4	4	0	0	0	7	0	4	0	0	4	4	0	6	0	0	0	3	4	4	0	0	0	4	12	0	0	1	0	2	0	6	0	5	0	0
ENSMUSG00000062793	Olfr1158	0	0	0	0	0	0	0	0	0	0	0	0	0	0	0	0	0	0	0	0	0	0	0	0	0	0	0	0	0	0	0	0	0	0	0	0	0	0	0	0	0	0	0	0	0	0
ENSMUSG00000116048	2-Sep	0	39139	41706	1633	55193	0	18422	0	17707	0	0	20588	0	27456	19979	20509	24666	18013	25556	49935	28829	0	33512	0	0	0	18473	0	29743	5292	0	0	16489	0	32759	0	5284	12048	27262	38156	5690	31423	25696	0	0	1241
ENSMUSG00000062791	Gm382	0	0	0	0	0	0	0	0	0	0	0	0	0	0	0	0	0	0	0	0	0	0	0	0	0	0	0	0	0	0	0	0	0	0	0	0	0	0	0	0	0	0	0	0	0	0
ENSMUSG00000062421	Arf2	2608	2339	3480	3053	1929	1798	6014	3296	2277	4081	1257	337	1668	2191	2415	3086	1594	1837	1062	3055	3003	816	1104	2557	1120	2738	1778	923	908	2011	330	2268	2536	2327	1410	2341	262	2397	2441	1976	534	2685	3510	2719	1031	2111
ENSMUSG00000116535	Gm5962	1	1	0	1	1	0	1	1	0	1	1	1	0	1	1	1	1	1	0	1	0	1	1	1	0	0	0	0	1	1	0	1	1	1	1	1	0	1	2	1	1	1	0	1	1	1
ENSMUSG00000062426	Olfr304	0	0	0	0	0	0	0	0	0	0	4	0	0	0	0	0	0	0	0	0	0	0	0	0	0	0	0	0	0	0	0	0	0	0	0	0	0	0	0	0	0	0	0	0	0	0
ENSMUSG00000019066	Rab3d	2523	455	5642	1188	492	46	3089	235	4323	1243	277	678	2442	2190	4135	183	367	534	3628	328	5549	198	390	1040	7287	568	4028	286	322	424	948	1538	4926	1230	377	273	2057	320	3507	453	1000	1187	5565	99	346	100
ENSMUSG00000043295	Gm16373	1	0	1	0	2	0	5	2	0	0	1	0	0	2	1	2	0	2	4	2	1	1	3	3	0	2	0	1	2	0	1	1	1	0	0	1	0	0	0	2	0	0	0	1	1	0
ENSMUSG00000116530	Gm32312	0	0	0	0	0	0	0	0	0	0	0	0	0	0	0	0	0	0	0	0	0	0	0	0	0	0	0	0	0	0	0	0	0	0	0	0	0	0	0	0	0	0	0	0	0	0
ENSMUSG00000035498	Cdcp1	0	6	0	1857	153	633	0	254	137	1262	284	1898	660	304	86	974	160	477	0	70	42	1424	387	517	0	4	0	560	76	293	0	251	4	1653	12	810	0	33	0	0	0	0	0	876	0	496
ENSMUSG00000091462	Gm17084	0	8	8	7	7	1026	1	12	12	9	5	11	6	15	11	10	11	15	608	11	11	9	10	10	6	8	6	10	6	7	0	9	9	9	12	10	0	430	11	5	0	12	6	10	8	877
ENSMUSG00000101731	3830432H09Rik	0	0	0	0	0	0	0	0	0	0	0	0	0	0	9	0	0	0	0	0	0	0	0	0	0	0	0	0	0	0	0	0	0	0	0	0	0	0	0	0	0	0	0	0	0	0
ENSMUSG00000091460	Gm7808	0	0	0	0	0	0	0	0	0	0	0	0	0	0	0	0	0	0	0	0	0	0	0	0	0	0	0	0	0	0	0	0	0	0	0	0	0	0	0	0	0	0	0	0	0	0
ENSMUSG00000101733	Gm29189	0	0	0	0	0	0	0	0	0	0	0	0	0	0	0	0	0	0	0	0	0	0	0	0	0	0	0	0	0	0	0	0	0	0	0	0	0	0	0	0	0	0	0	0	0	0
ENSMUSG00000101734	4933400C23Rik	0	0	0	0	0	0	0	0	0	0	0	0	0	0	0	0	0	0	0	0	0	0	0	0	0	0	0	0	0	0	0	0	0	0	0	0	0	0	0	0	0	0	0	0	0	0
ENSMUSG00000101735	Gm18505	1	1	1	1	1	1	0	1	0	0	0	1	0	1	0	1	1	2	1	1	1	1	1	1	0	0	1	1	1	1	1	0	1	1	1	1	0	1	1	1	0	0	0	1	0	1
ENSMUSG00000101736	Gm29335	1	0	2	0	0	0	0	0	0	0	0	0	0	0	0	0	0	0	0	0	0	1	0	0	0	0	0	0	0	0	0	0	0	0	0	0	0	0	0	0	0	0	0	0	0	0
ENSMUSG00000101737	Gm28849	0	0	0	0	0	0	0	0	0	0	0	0	0	0	0	0	0	0	0	0	0	0	0	0	0	0	0	0	0	0	0	0	0	0	0	0	0	0	0	0	0	0	0	0	0	0
ENSMUSG00000101739	Gm5733	0	0	35	0	0	0	284	0	0	0	0	0	0	0	12	0	0	0	155	0	0	0	0	0	0	0	0	0	0	0	0	0	3	0	0	0	0	0	0	0	0	0	0	0	0	29
ENSMUSG00000055891	Ubl4b	0	0	0	0	0	0	0	0	0	0	0	0	0	0	0	0	0	0	0	0	0	0	0	0	0	0	0	0	0	0	0	0	0	0	0	0	0	0	0	0	0	0	0	0	0	0
ENSMUSG00000055897	Ppp4r1l-ps	90	1098	686	1253	1230	1485	177	353	300	596	961	1278	314	536	395	512	932	699	564	805	479	512	1241	828	735	507	365	761	862	605	0	581	554	845	1401	1114	472	755	212	1235	0	684	688	1139	707	1239
ENSMUSG00000055895	Oosp2	0	0	0	0	0	0	0	36	0	0	0	0	429	0	0	0	0	0	869	0	22	0	0	0	1555	0	15	0	15	0	470	0	0	0	0	0	634	26	22	0	363	24	41	0	0	0
ENSMUSG00000108012	Gm44012	0	0	4	0	0	0	26	0	9	0	0	0	0	0	0	0	0	0	0	0	0	0	0	0	0	0	0	0	0	0	0	0	0	0	0	0	0	0	3	0	0	0	0	0	0	0
ENSMUSG00000108013	Gm44052	0	0	0	0	0	0	0	0	0	0	0	0	0	0	0	0	0	0	0	0	0	0	0	0	0	0	0	0	0	0	0	0	0	0	0	0	0	0	0	0	0	0	0	0	0	0
ENSMUSG00000108010	Gm38708	0	0	0	6	0	0	0	8	0	0	0	3	0	6	18	0	0	0	0	0	0	0	0	0	0	37	0	22	0	0	0	0	0	0	0	0	0	0	0	7	0	5	0	42	6	0
ENSMUSG00000108011	Gm44596	0	0	0	0	0	0	0	0	0	0	0	0	0	0	0	0	0	0	0	0	0	0	0	0	0	0	0	0	0	0	0	0	0	0	0	0	0	0	0	0	0	0	0	0	0	0
ENSMUSG00000071738	Cldn34b3	0	0	0	0	0	0	0	0	0	0	0	0	0	0	0	0	0	0	0	0	0	0	0	0	0	0	0	0	0	0	0	0	0	0	0	0	0	0	0	0	0	0	0	0	0	0
ENSMUSG00000108017	Gm18539	0	0	0	0	0	0	0	0	0	0	0	0	0	0	0	0	0	0	0	0	0	0	0	0	0	0	0	0	0	0	0	0	0	0	0	0	0	0	0	0	0	0	0	0	0	0
ENSMUSG00000060491	4930522H14Rik	0	0	0	0	0	0	0	0	0	0	0	0	0	0	0	0	0	0	0	0	0	0	0	0	0	0	0	0	0	0	0	0	0	0	0	0	0	0	0	0	0	0	0	0	0	0
ENSMUSG00000108015	Gm32591	0	0	0	0	0	0	0	0	0	0	0	0	0	0	0	17	0	0	0	0	0	0	5	0	0	0	0	8	0	0	0	0	0	20	0	16	0	0	0	0	0	0	0	0	0	72
ENSMUSG00000108018	Gm43928	0	0	0	0	0	0	0	0	0	0	0	0	0	0	0	0	0	0	0	0	0	0	0	0	0	0	0	0	0	0	0	0	0	0	0	0	0	0	0	0	0	0	0	0	0	0
ENSMUSG00000108019	Gm44108	0	0	0	0	0	0	0	0	0	0	0	0	0	0	2	0	0	0	0	0	0	9	0	0	0	0	0	0	0	0	0	0	0	0	0	0	0	0	0	0	0	0	0	0	0	0
ENSMUSG00000060499	Rpl10l	0	0	0	0	0	0	0	0	0	0	0	0	0	0	0	1	0	0	0	0	0	0	0	0	0	0	0	0	0	0	0	0	0	0	0	0	0	1	0	0	0	0	0	0	0	0
ENSMUSG00000097154	Gm26510	3878	916	459	990	567	1958	54	492	158	752	324	1962	630	969	385	1733	375	1117	1178	1896	822	2545	759	2861	28	522	236	744	392	1110	328	1153	385	3096	654	2216	27	162	33	33	19	32	28	14	25	135
ENSMUSG00000097155	Gm26511	0	0	18	7	42	9	0	7	33	0	0	0	0	22	4	0	6	72	0	8	4	352	25	12	0	81	27	6	15	18	0	38	10	70	0	37	8	16	0	0	51	18	19	26	11	8
ENSMUSG00000097156	Gm3764	0	0	0	0	0	0	0	0	0	0	0	0	0	0	0	0	0	0	0	0	0	0	0	0	0	0	0	0	0	0	0	0	4	0	0	0	0	0	0	0	0	0	0	0	0	0
ENSMUSG00000097157	Gm26512	0	167	363	197	0	746	0	93	45	79	0	810	0	114	110	282	31	79	34	205	198	410	91	105	0	26	122	188	21	459	26	206	286	599	55	381	0	113	246	34	0	94	434	231	0	474
ENSMUSG00000097150	Gm26513	0	43	139	133	55	4	0	108	33	0	50	0	0	147	21	0	12	20	0	78	23	0	54	970	111	40	0	164	22	0	0	29	60	0	20	0	413	36	90	36	0	66	70	42	42	62
ENSMUSG00000111381	Gm34424	0	0	0	0	0	0	0	0	0	0	0	0	0	0	0	0	0	0	0	0	0	0	0	0	0	0	0	0	0	0	0	0	0	0	0	0	0	0	0	0	0	0	0	0	0	0
ENSMUSG00000028444	Cntfr	0	0	0	0	0	0	0	0	0	0	0	0	0	0	0	0	0	0	0	0	0	0	0	0	0	0	0	0	0	0	0	0	0	0	0	0	0	0	0	0	0	0	0	0	0	0
ENSMUSG00000080500	Gm22072	0	0	0	0	0	0	0	0	2	0	0	0	0	0	0	0	0	0	0	0	0	0	0	0	0	0	0	0	0	0	0	0	0	0	0	0	0	0	1	0	0	0	0	0	0	0
ENSMUSG00000114328	Gm48246	0	0	0	0	0	0	0	0	0	0	0	0	0	0	0	0	0	0	0	0	0	0	0	0	0	0	0	0	0	0	0	0	0	0	0	0	0	0	0	0	0	0	0	0	0	0
ENSMUSG00000112341	Gm4796	12	14	9	12	18	6	6	11	3	6	7	3	8	11	5	11	7	18	3	16	3	14	10	16	3	7	3	12	7	15	4	4	6	12	4	15	3	8	20	4	3	5	6	11	5	13
ENSMUSG00000112340	Gm47016	0	0	0	0	0	0	0	0	0	0	0	0	0	0	0	0	0	0	0	0	0	0	0	0	0	0	0	0	0	0	0	0	0	0	0	0	0	0	0	0	0	0	0	0	0	0
ENSMUSG00000112343	Sfta3-ps	0	0	0	0	0	0	0	0	0	0	0	0	0	0	0	0	0	0	0	0	0	0	0	0	0	0	0	0	0	0	0	0	0	0	0	0	0	0	0	0	0	0	0	0	0	0
ENSMUSG00000112342	Gm47031	0	0	0	0	0	0	0	0	0	0	0	0	0	0	0	0	0	0	0	0	0	0	1	0	0	0	0	0	0	0	0	0	0	0	0	0	0	0	0	0	0	0	0	0	0	0
ENSMUSG00000031918	Mtmr2	90	6856	4972	3265	4128	2588	2509	4233	2155	274	96	2244	2589	5334	3262	1952	2835	2195	393	5282	3419	2320	3827	3690	1619	4511	4839	2795	3032	3336	1640	6046	6771	5692	4239	6988	1335	6159	4478	4647	1783	5162	5221	512	3737	5402
ENSMUSG00000031919	Tmed6	0	0	0	12	0	99	0	0	0	0	0	0	0	0	0	0	11	0	0	0	0	0	0	0	0	0	0	0	0	0	0	0	0	0	0	35	0	0	0	0	0	0	0	0	0	0
ENSMUSG00000112347	Gm47257	0	108	38	0	143	0	0	52	30	121	20	144	0	132	59	63	12	31	200	101	31	0	18	0	47	8	24	0	0	16	0	105	22	0	0	0	17	128	46	0	103	78	22	0	11	124
ENSMUSG00000112346	Gm48768	0	60	45	32	12	17	0	79	54	26	36	7	0	192	24	41	0	90	0	37	4	208	4	56	22	18	8	0	2	126	0	11	31	12	40	224	0	49	30	20	0	6	67	22	33	84
ENSMUSG00000112349	Gm48132	0	3	0	0	0	0	0	5	0	0	0	0	0	1	0	0	0	0	0	0	0	0	0	0	0	0	0	0	0	0	0	0	0	0	0	0	0	2	0	0	0	0	0	0	0	0
ENSMUSG00000112348	Gm36634	0	0	0	0	0	0	0	7	0	0	0	0	0	0	8	0	44	0	0	0	0	0	0	0	0	0	0	0	0	0	0	0	0	0	0	0	0	0	0	23	0	0	0	0	29	0
ENSMUSG00000031916	Cog8	639	705	966	870	783	565	2977	417	556	303	343	389	1501	510	822	318	792	274	1192	437	834	659	799	862	2391	1214	1773	493	867	204	1598	1913	2736	668	900	467	693	1939	2381	2232	1444	1886	2426	326	1747	570
ENSMUSG00000031917	Nip7	3322	14815	10827	10154	20248	5863	6226	10171	7136	8658	16297	5409	2526	11941	7678	10594	16595	8801	4858	11275	7363	7094	14542	10695	3159	10954	7568	7238	10861	8352	1035	9001	7143	13943	14538	10231	1717	9368	6556	15045	726	9184	8349	10177	14722	10310
ENSMUSG00000031910	Has3	0	0	0	0	0	0	0	0	0	0	0	0	0	0	68	0	0	0	0	0	0	0	87	0	0	0	0	0	0	0	0	0	0	0	9	0	0	0	0	0	0	0	14	0	0	0
ENSMUSG00000031913	Vps4a	2967	2499	3634	2232	2818	1694	6974	2350	2372	637	1623	1291	1687	1562	2881	1051	1272	718	1806	2889	3058	1491	2160	1942	1948	3097	2879	1201	2058	725	3772	3332	4368	1742	2286	1951	1466	3072	2963	4640	2378	3321	4177	1373	3439	1675
ENSMUSG00000049349	Gm5105	0	0	0	0	0	0	0	0	0	0	0	0	0	0	0	0	0	0	0	0	0	0	0	14	0	0	0	0	0	13	0	0	0	0	0	0	0	0	0	0	0	0	0	0	0	0
ENSMUSG00000038637	Lrrc56	0	20	273	6	390	48	250	181	250	0	48	4	0	127	224	0	0	0	0	0	278	279	37	289	4	4	36	49	0	0	530	0	340	6	0	72	354	183	165	161	0	4	177	24	53	140
ENSMUSG00000001095	Slc13a2	0	0	129	506	0	76	0	0	8	406	0	221	643	0	33	100	0	43	0	0	67	310	0	488	0	0	0	161	0	0	0	0	163	0	0	244	0	129	39	0	0	54	34	383	0	277
ENSMUSG00000038633	Degs1	10558	9737	8187	6474	11934	4357	3297	6624	4776	6129	9278	3821	3217	7435	5382	7088	8172	4457	4769	6832	5458	3920	7975	3724	6121	7005	3581	6820	7592	7085	4145	6879	7541	10722	13319	9307	3452	4221	3414	11267	8133	6956	3146	5303	10183	7673
ENSMUSG00000038630	Zkscan16	0	0	0	0	0	0	0	0	4	0	0	0	0	0	0	0	0	0	0	0	0	0	0	0	0	0	0	0	0	0	0	0	0	0	0	0	0	0	0	0	0	0	8	0	0	0
ENSMUSG00000030359	Pzp	0	0	0	0	0	0	0	0	0	26	3	0	0	2	0	0	4	0	0	0	10	9	0	0	0	0	0	13	9	0	0	0	0	0	0	0	0	0	0	0	0	0	0	0	0	0
ENSMUSG00000030357	Fkbp4	1252	14887	23606	6811	15448	3067	21733	12386	14631	2463	9504	4374	14400	7938	17711	2644	8719	3076	8881	8093	19240	2290	9562	2939	12542	18461	32795	4334	16770	3579	6274	20909	40067	5246	18589	5888	4188	22450	33397	26632	4393	23153	39374	4435	28750	3616
ENSMUSG00000030351	Tspan11	0	0	0	0	0	0	0	0	0	0	0	0	0	0	0	0	0	0	0	0	0	0	0	0	0	0	0	0	0	0	0	0	8	0	0	0	0	0	0	0	0	0	0	0	0	0
ENSMUSG00000030350	Prmt8	0	0	0	0	0	0	0	0	0	0	0	0	0	0	0	0	0	0	0	0	0	0	0	0	0	0	0	0	0	0	0	0	0	0	0	0	0	0	0	0	0	0	0	0	0	0
ENSMUSG00000030353	Tead4	0	0	0	0	0	0	0	0	0	0	0	0	0	0	0	0	13	0	0	0	0	0	0	0	0	0	0	0	0	0	0	0	0	0	0	0	0	0	0	0	0	0	0	0	54	0
ENSMUSG00000030352	Tspan9	0	0	247	651	0	369	0	4	116	46	0	0	0	0	42	90	4	4	0	79	40	329	0	0	0	0	44	24	0	134	275	220	231	508	0	0	0	0	30	0	0	0	295	170	0	131
ENSMUSG00000104818	Gm43661	0	8	58	0	27	7	102	14	19	44	4	0	29	43	8	10	8	0	116	59	18	10	27	21	0	45	54	22	44	6	14	38	5	63	40	0	0	69	19	35	20	38	35	25	49	66
ENSMUSG00000104819	4930515G16Rik	0	0	0	5	0	0	0	0	0	0	0	0	0	0	0	0	0	0	51	0	0	0	0	0	0	0	0	0	0	0	0	0	0	0	0	0	0	0	0	0	0	0	0	13	0	0
ENSMUSG00000104816	Gm43473	0	0	0	0	0	0	0	0	0	0	0	0	0	0	0	0	0	0	0	0	0	0	0	0	0	0	0	0	0	0	0	0	0	0	0	0	0	0	0	0	0	0	0	0	0	0
ENSMUSG00000104817	Gm44358	0	0	0	0	0	0	0	0	0	0	0	0	0	0	0	0	0	0	0	0	0	0	0	0	0	0	0	0	0	0	0	0	0	0	0	0	0	0	0	0	0	0	0	0	0	0
ENSMUSG00000104814	Gm42979	0	677	129	24	168	2	578	158	304	0	44	106	336	119	266	207	150	316	497	37	109	161	118	534	0	144	122	300	56	127	0	264	100	644	282	0	0	175	134	45	0	103	273	568	81	620
ENSMUSG00000104815	Trav5-2	0	0	0	0	0	0	0	0	0	0	0	0	0	0	0	0	0	0	0	0	0	0	0	0	0	0	0	0	0	0	0	0	0	0	0	0	0	0	0	0	0	0	0	0	0	0
ENSMUSG00000104812	Gm44329	0	0	0	0	0	0	0	0	0	0	0	0	0	0	0	0	0	0	0	0	0	0	0	0	0	0	0	0	0	0	0	0	0	0	0	0	0	0	0	0	0	0	0	0	0	0
ENSMUSG00000104813	Mir451b	0	0	0	0	10	0	0	3	0	0	8	0	0	0	0	0	3	0	0	4	0	0	12	0	0	0	0	0	1	3	0	0	0	0	0	0	0	0	0	16	0	0	0	0	7	0
ENSMUSG00000104810	Gm5684	0	0	0	2	0	1	0	0	0	0	0	0	0	0	0	0	0	0	0	0	0	0	0	0	0	0	0	0	0	0	0	0	0	0	0	0	0	0	0	0	0	0	0	0	0	0
ENSMUSG00000104811	Gm33093	0	0	0	0	0	0	0	0	0	0	0	0	0	0	0	0	0	0	0	0	0	0	0	0	0	0	0	0	0	0	0	0	0	0	0	0	0	0	0	0	0	0	0	0	0	0
ENSMUSG00000098332	2310009A05Rik	928	5827	3735	4236	6237	4436	1513	3736	1369	3602	3021	4038	492	3914	1650	6598	3813	6182	2896	5481	2569	5845	5563	5741	856	2627	1770	3371	2544	3902	1318	3692	2432	3920	4299	3355	1024	2735	2811	3672	1425	2679	2120	4966	4504	4662
ENSMUSG00000102722	Gm37935	0	82	69	0	130	0	0	96	0	0	8	0	145	74	32	0	42	253	0	61	22	0	0	4	0	0	0	0	43	0	0	0	13	144	2	0	0	0	6	90	0	0	46	0	36	167
ENSMUSG00000073460	Pnldc1	0	52	17	48	0	0	0	65	35	0	92	0	0	0	10	115	20	24	0	0	77	0	146	61	0	46	65	32	32	183	169	0	38	0	97	124	0	53	117	101	0	0	8	0	45	0
ENSMUSG00000073468	Sft2d1	4021	9555	4433	7677	4902	4858	3156	4451	3188	2912	4642	4904	1645	5966	3902	4015	4054	4164	4250	4813	5957	3817	8048	4678	3281	6050	3641	2409	2785	2383	932	4657	2846	4482	4886	5389	1536	5538	2851	6291	2932	5446	4116	4581	3572	4997
ENSMUSG00000089224	Gm22075	0	0	0	0	0	0	0	0	0	0	0	0	0	0	0	0	0	11	0	0	0	0	0	0	0	0	0	0	0	0	0	0	0	0	0	0	0	0	0	0	0	0	0	0	0	0
ENSMUSG00000070606	Gm10298	0	0	0	0	0	0	0	0	0	0	0	0	0	0	0	0	0	0	0	0	0	0	0	0	0	0	0	0	0	0	0	0	0	0	0	0	0	0	0	0	0	0	0	0	0	0
ENSMUSG00000084611	Gm24371	0	0	0	0	0	0	0	0	0	0	0	0	0	0	0	0	0	0	0	0	0	0	0	0	0	0	0	0	0	0	0	0	0	0	0	0	0	0	0	0	0	0	0	0	0	0
ENSMUSG00000049694	BC048671	0	0	0	0	0	0	0	0	0	0	0	0	0	0	0	0	0	0	0	0	12	0	0	0	0	0	0	0	0	0	0	0	0	0	0	0	0	0	0	0	0	0	0	0	0	0
ENSMUSG00000084610	Gm25052	0	0	0	0	0	0	0	0	0	0	0	0	0	0	0	0	1	0	0	0	0	0	0	0	0	0	0	0	0	0	0	0	0	0	0	0	0	0	0	0	0	0	0	0	0	0
ENSMUSG00000049690	Nckap5	0	0	0	0	0	36	0	0	0	47	0	0	0	0	0	0	0	0	0	0	0	0	0	0	0	0	0	0	0	0	0	0	43	0	6	26	0	0	0	0	0	0	10	0	0	0
ENSMUSG00000049691	Nkx3-2	0	0	0	0	0	0	0	0	0	0	0	0	0	0	0	0	0	0	0	0	0	0	0	0	0	0	0	0	0	0	0	0	0	0	0	0	0	0	0	0	0	0	0	0	0	0
ENSMUSG00000049692	Tmem239	0	0	0	0	0	0	0	0	0	0	0	0	0	0	0	0	0	0	0	0	0	0	0	0	0	0	0	0	0	0	0	0	0	0	0	0	0	0	0	0	0	0	0	0	0	0
ENSMUSG00000106683	Gm43263	0	0	0	0	0	0	0	0	0	0	0	0	0	0	0	0	0	0	0	0	0	0	0	0	0	0	0	0	0	0	0	0	0	0	0	0	0	0	0	0	0	0	0	0	0	0
ENSMUSG00000035329	Fbxo33	2279	1971	1178	1456	2224	4349	563	2156	1522	1338	1257	1531	658	1568	1290	2901	1110	1897	2417	1056	724	4565	1575	2694	1178	1528	638	1733	1947	2640	0	1595	870	3599	2062	4308	52	997	582	1252	545	1395	852	2394	1407	3873
ENSMUSG00000035325	Sec31a	4702	4269	8054	4015	3357	4485	9468	5129	5888	3018	2145	2788	3931	3500	6076	1567	1944	1611	1878	2490	5826	2143	2643	4086	6383	3384	3831	1786	1222	2120	2278	2112	5163	2110	2139	1601	2953	2939	5151	2078	2320	2692	5868	1557	2029	2195
ENSMUSG00000070605	Zfp992	2814	1923	1984	4757	1530	2584	704	2232	1197	1830	2061	3298	151	1655	671	2721	1293	2210	719	1586	1183	4316	1376	3668	440	1333	944	2198	892	1777	193	1042	676	2514	1083	2842	119	2146	1244	1501	468	1438	1289	3058	1902	3539
ENSMUSG00000026950	Neb	0	25	406	676	77	652	13	44	2	11	9	363	321	81	4	177	10	333	49	0	72	392	8	659	0	12	60	328	27	12	24	12	18	339	0	399	428	0	43	108	998	0	0	97	43	509
ENSMUSG00000075704	Txnrd2	0	2908	1554	998	5371	1345	2394	2665	1023	1183	4159	193	1492	1778	1601	732	3592	268	745	2353	1209	1194	4571	631	1263	1808	2247	567	3404	778	1218	1972	3043	1085	4723	897	674	1553	1585	6778	931	2455	2333	292	4614	508
ENSMUSG00000075707	Dio3	0	0	0	0	0	0	0	0	0	0	0	0	0	0	0	0	0	0	0	0	0	0	0	0	0	0	0	0	0	0	0	0	0	0	0	0	0	0	0	0	0	0	0	0	0	0
ENSMUSG00000075706	Gpx4	15403	41995	25383	34456	59641	25019	14176	36547	15075	32113	47729	22164	15485	32314	18483	39504	43957	24579	19853	40109	22040	28778	48366	28958	14271	27156	18081	25188	30652	20476	16974	26804	20648	40554	42853	28942	11662	29162	16352	43490	15475	28723	22173	35530	38062	28862
ENSMUSG00000075701	Selenos	4346	8823	13453	6964	6321	6846	8062	8279	8109	5180	5235	8086	11656	5749	7600	6353	5070	4519	14518	7710	10712	4703	6902	5893	16722	6360	7228	5303	4442	6241	14420	7559	8934	7031	4880	7225	14021	6656	9280	5491	14612	6530	9625	7136	5199	7891
ENSMUSG00000023707	Ogfod2	1843	707	1404	323	709	42	721	466	1111	111	529	15	1477	453	859	74	193	54	669	298	859	121	306	214	774	414	880	230	541	45	1831	483	1258	0	640	181	681	607	603	762	410	1031	1272	302	697	155
ENSMUSG00000026956	Uap1l1	1418	100	856	1102	187	438	1135	734	629	491	209	265	2183	976	852	1026	201	729	1002	546	1043	703	131	411	5240	1980	4413	474	401	526	1914	2174	5366	1062	541	688	711	2875	3781	685	718	2686	5692	923	559	700
ENSMUSG00000075702	Selenom	0	252	1663	3000	102	612	601	347	1099	1931	66	268	283	293	1188	1402	37	307	1056	643	1683	1679	50	483	845	346	857	1226	16	263	568	306	1547	1455	62	176	1134	251	1419	57	1867	392	1763	1738	49	514
ENSMUSG00000026958	Dpp7	4	656	1070	712	1169	201	2337	1071	621	755	916	28	1122	598	991	357	1194	410	1577	486	1017	172	1662	774	1779	645	693	271	575	265	496	821	892	708	1093	825	0	354	502	1173	958	1048	1070	238	1260	774
ENSMUSG00000026959	Grin1	0	0	0	0	0	0	0	0	0	0	0	16	0	0	0	0	0	0	0	0	0	0	0	0	0	0	0	0	0	0	0	0	0	0	0	0	0	0	0	0	0	0	0	27	0	0
ENSMUSG00000056812	St8sia3	0	0	0	0	0	0	0	0	0	0	0	0	0	0	0	0	0	0	0	0	0	0	0	0	0	0	0	0	0	0	0	0	0	0	0	0	0	0	0	0	0	0	0	0	0	0
ENSMUSG00000043068	Fam89a	56	0	16	127	0	0	202	25	16	0	0	0	0	0	13	0	0	0	0	32	36	36	14	0	0	4	20	4	0	0	0	0	22	0	35	0	0	7	6	0	0	0	41	0	0	0
ENSMUSG00000056815	Gm6812	0	0	0	0	0	0	0	0	0	0	0	0	0	0	0	0	0	0	0	0	0	0	0	0	0	0	0	0	0	0	0	0	0	0	0	0	0	0	0	0	0	0	0	0	0	0
ENSMUSG00000043061	Tmem18	0	2919	3286	3245	2201	1202	2967	3565	2127	2089	2785	3020	0	1446	1681	997	2207	1082	4549	2893	2749	2100	2693	2762	1986	1010	2244	1464	883	1013	916	1309	1896	2512	1603	2116	1272	1908	1852	2571	0	2198	2382	3047	1755	3391
ENSMUSG00000043060	Fscb	0	0	0	0	0	0	0	0	0	0	0	0	0	0	0	0	0	0	0	0	0	0	0	0	0	0	0	0	0	0	0	0	0	0	0	0	0	0	0	0	0	0	0	0	0	0
ENSMUSG00000043065	Spice1	3424	2513	2881	626	1688	657	835	1669	920	1053	1250	269	837	1704	1365	513	1290	430	934	1780	1267	858	1518	1576	771	1364	909	698	632	1242	993	1852	1314	767	665	1271	0	867	1399	1182	686	1772	1241	451	958	592
ENSMUSG00000043067	Dpy19l1	0	6630	3494	1996	16371	1297	881	6128	2139	1453	8405	2246	2064	4600	2373	1869	9777	1398	2031	5668	1817	2380	10034	1818	869	3175	1697	1448	5442	1203	0	2674	1964	2122	8428	2164	0	2657	2039	8389	43	3344	2030	2246	7710	2531
ENSMUSG00000043066	Vmn1r66	0	0	0	0	0	0	0	0	0	0	0	0	0	0	0	0	0	0	0	0	0	0	0	0	0	0	0	0	0	0	0	0	0	0	0	0	0	0	0	0	0	0	0	0	0	0
ENSMUSG00000022257	Laptm4b	3626	3304	5201	7664	135	8205	4364	2646	2948	5777	213	7882	3662	2437	1955	4769	76	4820	1600	1850	2729	3163	130	9685	4477	2096	3212	2790	148	5025	1576	4666	4698	6003	4	9279	1288	3882	3355	29	4597	2482	5085	6299	73	12144
ENSMUSG00000022255	Mtdh	7462	4649	10372	16230	3583	6000	6581	4118	2049	5485	1404	9218	10805	2851	2879	7992	2597	5637	18578	15074	2004	11201	2406	14613	6176	2603	3069	6377	5977	4330	7072	6350	7545	16117	10157	3921	8726	3694	5596	8569	8453	9547	4977	2781	8134	4522
ENSMUSG00000029286	Enam	0	0	0	0	0	0	0	0	0	0	0	0	0	0	0	0	0	0	95	0	0	0	0	0	0	0	0	0	0	0	2	0	0	0	0	0	0	0	0	0	0	0	0	0	0	0
ENSMUSG00000022253	Nadk2	1736	2462	2952	1603	17231	4536	633	7160	1550	5240	8888	3791	1220	5234	1710	5215	2549	3101	1426	8053	1731	8519	13159	6866	300	4572	1489	6797	5910	1929	1026	5242	1671	10910	9738	6095	393	3262	1528	8877	904	4107	1779	8859	8447	3462
ENSMUSG00000029280	Smr3a	0	0	0	0	0	0	0	0	0	0	0	0	0	0	0	0	0	0	0	0	0	0	0	0	0	0	0	0	0	0	0	0	0	0	0	0	0	0	0	0	0	0	0	0	0	0
ENSMUSG00000029283	Cdc7	78	6240	5282	2291	4773	1528	3602	3919	3609	1893	5004	1464	3152	4024	3140	1629	3616	308	2340	4551	3990	1736	4366	1528	2236	2469	3720	1419	2245	696	1900	3103	3989	1428	3401	1840	851	3877	3198	4094	2091	4794	5170	3139	3593	1118
ENSMUSG00000029282	Amtn	0	0	0	0	0	0	0	0	0	0	0	0	0	0	0	0	0	0	0	0	0	0	0	0	0	0	0	0	0	0	0	0	0	0	0	0	0	0	0	0	0	0	0	0	0	0
ENSMUSG00000029288	Ambn	0	0	0	0	0	0	0	0	0	0	0	0	0	0	0	0	0	0	0	0	0	0	0	0	0	0	0	0	0	0	0	0	0	0	0	0	0	0	0	0	0	0	0	0	0	0
ENSMUSG00000031007	Atp6ap2	8748	28129	42140	15323	18307	10112	12313	19076	25324	16566	17528	16261	10622	16581	28786	12402	18101	12198	15658	25374	36552	12417	17216	18184	14725	15273	25647	12612	9125	13105	9975	17599	32319	20181	17231	19665	4423	18621	27899	15079	5440	16373	38023	14389	12556	20227
ENSMUSG00000068860	Gm128	0	25	126	0	13	0	0	279	108	377	0	224	0	81	208	189	24	82	0	67	227	162	44	202	286	167	244	92	75	573	0	46	160	258	65	460	0	83	130	44	0	318	45	330	64	475
ENSMUSG00000112634	Gm47737	0	3	13	0	0	0	0	0	0	0	0	0	0	0	0	0	0	0	0	0	4	0	0	0	0	0	0	0	0	0	0	1	5	0	0	0	0	0	0	0	0	0	0	0	0	0
ENSMUSG00000017288	Vps53	899	3336	5813	3671	3563	2481	2910	2465	2559	2128	1570	2131	3167	1853	2959	1454	2598	1610	1836	2369	4564	1367	1896	2441	1067	1964	2037	1749	1559	1572	2469	1935	3592	1904	2073	3410	1997	2462	3483	1840	1351	1940	4366	1944	2296	1635
ENSMUSG00000028882	Ppp1r8	1866	3652	3398	3472	3692	1582	2605	3503	2901	2253	2767	1380	2292	2076	2938	1496	2426	680	2309	2700	3177	1155	2812	1929	2281	2465	2497	1230	1774	772	1751	2960	2900	1046	2223	1192	769	2486	1826	2828	293	3171	3192	1343	2501	1586
ENSMUSG00000028883	Sema3a	0	0	0	0	0	0	4	0	0	0	4	0	0	0	0	0	4	0	214	0	0	0	0	0	23	0	0	0	0	0	0	0	0	0	0	0	0	0	0	0	58	0	0	0	0	0
ENSMUSG00000028884	Rpa2	1677	16576	17676	8828	24579	6142	6162	14544	8914	7450	14423	4906	7460	15170	11423	6619	16636	6503	5947	15626	12666	4660	15665	9435	4207	13336	9193	8007	10218	7636	3234	11201	11092	6347	12436	8398	1158	11287	10008	15254	3469	12289	13203	10324	14981	9008
ENSMUSG00000028885	Smpdl3b	0	136	0	24	49	209	0	0	0	0	20	0	0	0	0	38	3	0	0	7	0	0	0	8	0	0	0	92	0	0	0	28	0	0	79	0	0	3	0	0	0	0	0	0	0	0
ENSMUSG00000028886	Eya3	892	2663	3841	1972	2402	1447	1233	2300	2749	1684	1576	1016	2050	2214	2293	1518	1247	840	905	1491	2489	96	1109	1324	1567	1339	1760	1482	652	736	1506	1457	2108	1330	835	1324	0	1366	1373	1664	140	1242	2515	931	1186	1430
ENSMUSG00000088218	Gm22078	0	0	0	0	0	0	0	0	0	0	0	0	0	0	0	0	0	0	0	0	0	0	0	0	0	0	0	0	0	0	0	0	0	0	0	0	0	0	0	0	0	0	0	0	0	0
ENSMUSG00000088217	Gm22079	0	0	0	0	0	0	0	0	0	0	0	0	0	0	0	0	0	0	0	0	2	0	0	0	0	0	0	0	0	0	0	0	0	0	0	0	0	0	0	0	0	0	0	0	0	0
ENSMUSG00000028889	Yrdc	1256	1673	678	3357	1303	1882	558	1375	396	1160	755	1693	102	1118	447	1880	513	1195	723	610	204	1837	703	1094	511	1402	1413	1318	1436	1200	1298	1226	597	2066	1647	1878	0	1707	624	978	503	1334	525	2306	790	2052
ENSMUSG00000034636	Zyg11b	534	2282	2606	2263	1636	1618	624	1904	1615	2013	769	1763	1003	1207	1475	267	645	1516	589	1739	1761	1526	911	2071	1320	732	955	583	647	1132	971	1695	1967	2184	729	1191	823	1694	1418	950	937	1066	1613	1920	1066	1568
ENSMUSG00000088212	Gm22082	0	0	0	0	0	0	0	0	0	0	0	0	0	8	0	0	0	0	0	0	0	0	0	0	0	0	1	0	0	0	0	0	0	0	0	0	0	0	0	0	0	0	0	0	0	0
ENSMUSG00000088211	Gm22083	0	0	0	29	0	0	0	0	0	0	0	0	0	0	0	0	0	0	0	0	0	0	9	0	0	0	0	0	0	0	0	0	0	0	0	0	0	0	0	0	0	0	0	0	0	0
ENSMUSG00000048562	Sp8	0	0	0	0	0	0	0	0	0	0	0	0	0	0	0	0	0	4	0	0	0	0	0	0	0	0	0	0	0	0	0	0	0	0	0	0	0	0	0	0	0	0	0	0	0	0
ENSMUSG00000102410	Gm36935	0	0	0	0	0	0	0	0	0	0	0	0	0	0	0	0	0	0	0	0	0	0	0	0	0	0	0	0	0	0	0	0	0	0	0	0	0	0	0	0	0	0	0	0	0	0
ENSMUSG00000102411	Gm36936	0	168	117	61	109	65	363	17	28	0	0	226	44	8	9	75	8	0	185	40	47	195	102	35	0	0	43	0	22	0	0	0	0	0	34	84	0	1	17	61	0	23	0	0	9	2
ENSMUSG00000102413	Gm36937	0	0	0	0	0	0	0	0	0	0	4	0	0	0	0	0	0	0	0	0	0	0	0	0	0	0	0	0	0	0	0	0	0	0	0	0	0	0	0	0	0	0	0	0	0	0
ENSMUSG00000102414	Gm36938	0	0	0	0	2	0	0	0	0	0	0	1	0	0	0	0	0	0	0	0	0	0	0	0	0	0	0	0	0	0	0	0	0	1	0	0	0	0	0	0	0	0	0	0	0	0
ENSMUSG00000102415	A430110C17Rik	63	102	245	85	20	877	1010	261	55	86	106	372	0	156	35	90	0	151	0	0	88	1250	41	164	0	61	159	73	66	173	916	57	80	0	4	6	30	208	32	0	0	139	46	0	0	0
ENSMUSG00000102416	4933424G06Rik	0	31	0	0	0	0	0	20	0	68	16	0	0	18	3	10	4	44	0	49	0	122	0	55	0	3	0	0	0	28	0	25	0	0	0	0	0	0	0	0	0	0	0	22	0	0
ENSMUSG00000102417	Gm36939	0	0	0	0	0	0	0	0	0	0	0	0	0	0	0	0	0	0	0	0	0	0	0	0	0	0	0	0	0	0	0	0	0	0	0	0	0	0	0	0	0	0	0	0	0	0
ENSMUSG00000077661	n-R5s51	0	0	0	0	0	0	0	0	0	0	0	0	0	0	0	0	0	0	0	0	0	0	0	0	0	0	0	0	0	0	0	0	0	0	0	0	0	0	0	0	0	0	0	0	0	0
ENSMUSG00000102419	Gm36940	0	0	118	0	28	3	3	0	70	0	0	0	0	29	17	0	0	0	0	0	37	0	66	39	0	0	1	0	38	0	0	0	0	0	0	0	0	0	12	16	0	0	36	0	0	80
ENSMUSG00000029420	Rimbp2	0	0	0	0	2	0	0	0	0	0	0	0	0	0	0	0	0	0	0	0	0	0	0	0	0	0	0	0	0	0	0	0	0	0	0	0	0	0	0	0	0	0	0	0	0	0
ENSMUSG00000029423	Piwil1	0	0	0	0	0	0	0	0	0	0	0	0	0	0	0	0	0	0	0	0	0	0	0	0	0	0	0	0	0	0	0	0	0	0	0	0	0	0	0	0	0	0	0	0	0	0
ENSMUSG00000029422	Rsrc2	12522	14478	10748	17403	13691	18019	6897	10350	4846	12136	8846	14747	4280	10303	5157	13339	8707	17184	7484	13925	5476	17540	11592	18003	6691	9921	5544	12509	7074	16536	5970	10839	7732	16854	10806	26427	5017	9281	8371	9477	5810	9647	6429	16100	10613	20860
ENSMUSG00000029427	Zcchc8	1350	3272	5915	1982	2768	722	4664	3289	4016	1822	2558	1824	2438	2454	4185	1254	3171	1222	2374	2553	3978	1025	3484	3218	2567	2174	3796	1396	1606	1209	342	2659	3853	2302	1293	3010	1626	2208	4723	2575	1200	2277	5671	1029	2157	2138
ENSMUSG00000029426	Scarb2	377	2295	3693	3558	2963	2028	2563	2627	2520	1354	1992	1871	4143	1632	2883	2044	1831	1189	2365	2625	2820	3314	2774	2427	2480	1824	2168	1281	2491	2393	2394	3725	3001	1887	3998	2636	3356	2257	2445	4458	1847	2625	3786	1435	3879	2772
ENSMUSG00000029428	Stx2	270	1960	335	828	6173	67	512	2180	407	402	3830	153	0	1086	388	385	4673	120	528	2288	380	270	5185	849	0	1805	497	275	4259	155	119	2568	935	432	7095	34	326	1211	469	6318	146	2357	719	417	5241	360
ENSMUSG00000070997	1700055D18Rik	0	312	221	344	212	427	156	555	134	49	40	603	88	153	126	547	80	214	0	372	101	309	165	392	0	187	184	38	52	3	3	90	76	4	25	172	0	338	164	78	113	140	180	134	53	401
ENSMUSG00000035582	Gdpd4	0	0	0	0	0	0	0	0	0	0	0	0	0	0	0	0	0	0	0	0	0	0	0	0	0	0	0	0	0	0	0	0	0	0	0	0	0	0	0	0	0	0	0	0	0	0
ENSMUSG00000035580	Kcnh8	0	0	0	0	0	0	0	0	0	0	0	0	0	0	0	0	0	0	0	0	0	0	0	0	0	0	0	0	0	0	0	0	0	0	0	0	0	0	0	0	0	0	0	0	0	0
ENSMUSG00000035585	Tsen34	4850	586	324	929	48	762	1056	287	463	480	182	92	3462	499	381	887	91	771	2195	606	678	841	84	552	1219	515	1085	299	731	341	865	702	2998	230	1089	328	1119	1434	1004	1138	770	3108	1213	391	660	330
ENSMUSG00000025701	Alox5	0	663	452	138	384	0	3932	560	43	65	206	0	4	143	300	164	133	116	831	308	143	0	126	0	3702	362	462	61	149	0	2611	366	627	80	486	77	1480	322	289	250	401	688	407	162	190	0
ENSMUSG00000025702	8-Mar	487	263	697	432	627	403	0	935	446	937	2092	715	1040	743	491	777	1651	858	103	91	470	985	377	15	27	242	535	659	977	824	431	632	635	528	1546	28	191	1012	238	1298	0	571	313	381	1655	831
ENSMUSG00000034987	Hrh2	12	935	188	1104	12	0	85	198	474	343	38	160	0	250	456	248	32	22	0	381	457	92	18	158	1470	351	372	313	40	185	0	567	484	390	89	515	0	208	178	68	0	234	475	12	116	0
ENSMUSG00000034981	Parm1	325	337	20	180	875	209	0	514	4	0	294	24	0	244	49	217	679	0	0	179	0	225	536	36	0	744	4	0	720	8	5	595	46	102	1020	382	0	492	31	1083	0	459	0	226	708	0
ENSMUSG00000021635	Rad17	145	4021	3672	2012	3977	2986	1722	3614	2010	2202	2567	3416	1231	3477	2086	2555	2977	1038	2846	2464	2542	635	4146	3069	509	2713	1882	1328	2568	1978	2755	1766	3048	2114	3507	2310	1243	2583	3131	4679	800	2191	2969	1395	3395	1536
ENSMUSG00000021636	Marveld2	0	66	105	805	148	337	0	73	78	836	0	281	367	284	0	725	0	326	144	16	20	483	0	888	0	164	0	380	0	35	0	9	32	370	4	570	74	185	0	127	435	329	20	346	56	843
ENSMUSG00000032679	Cd59a	63	360	495	1251	1331	752	299	544	125	637	580	1475	148	542	246	989	563	854	1750	771	321	973	1308	1228	799	320	149	709	290	953	468	457	240	1026	1163	340	847	447	229	496	303	326	462	974	764	1015
ENSMUSG00000021638	Ocln	0	38	0	422	0	0	0	0	0	201	0	0	0	0	0	32	0	0	0	0	0	334	0	0	0	0	0	56	16	0	0	0	0	254	0	0	0	0	0	46	0	0	0	40	0	0
ENSMUSG00000021639	Gtf2h2	11407	11547	7237	6024	12483	5388	2581	8567	3240	5231	9260	5912	937	7930	4437	7053	10827	6739	3096	8407	4824	2858	10179	8593	2017	9285	5569	5207	7592	6086	1334	7877	5907	7193	9231	8014	584	7591	4440	8411	833	6883	5299	7669	8744	8453
ENSMUSG00000032673	Prorsd1	2864	6076	4037	5097	9752	3233	2989	4203	1818	4185	7099	6692	1555	3438	1812	5592	7212	5592	2871	7669	2656	4798	9021	6882	1557	3129	2151	3650	4283	4207	911	3813	2592	7636	9092	7335	151	3687	3158	7156	182	3307	2486	4573	6091	5101
ENSMUSG00000032586	Traip	0	2987	5865	7493	3298	1944	2163	2614	3352	5912	3373	1325	50	3246	2912	6016	3537	2025	2593	3314	4710	1423	2853	1096	109	1869	3060	4374	1634	2755	0	1588	3601	6951	1953	1948	0	921	2802	3820	1069	1705	4237	7588	2792	2802
ENSMUSG00000074151	Nlrc5	8221	1990	2605	5606	795	1674	6398	1384	3272	2980	2756	2675	250	1645	1259	2571	614	2053	1252	1389	1797	2045	1278	3212	440	1126	1495	2597	534	3034	1460	652	1417	2437	834	2735	1001	843	832	756	1900	1190	1735	2529	255	2045
ENSMUSG00000032582	Rbm6	4372	5640	7706	4247	6449	4276	14602	4786	4746	3223	3672	3748	2223	4252	4495	2852	2829	1719	3579	3484	5838	4816	3551	5501	2758	2890	3635	1651	2151	2588	1854	4595	5290	3627	2016	3308	1128	3243	4825	2526	428	3883	5798	2816	2940	3826
ENSMUSG00000032583	Mon1a	0	570	1574	567	573	577	565	697	931	20	74	174	1555	436	1327	35	171	371	514	390	1064	536	345	240	0	363	1098	216	379	164	991	541	1065	567	495	496	436	737	1043	700	0	1321	1963	578	730	31
ENSMUSG00000032580	Rbm5	14281	15678	14429	20557	8547	10875	15347	12508	7980	18567	12965	15608	12990	11285	9020	12249	9271	9441	15128	14412	12464	10166	9900	19069	13838	10381	8785	6623	5967	5377	8532	11232	10561	11464	8161	17045	7218	10809	9074	12570	9341	12141	14253	12105	7710	15671
ENSMUSG00000111569	Gm47410	0	0	0	0	0	0	0	0	0	0	0	0	0	0	0	0	0	0	0	4	0	0	0	0	0	0	0	0	0	0	0	0	0	0	0	0	0	0	0	0	0	0	0	0	0	0
ENSMUSG00000074158	Zfp976	797	1578	1038	2731	1035	1952	842	878	648	1173	686	1851	0	1361	505	2306	399	758	172	851	303	984	589	2845	0	719	249	1365	545	942	0	390	316	2069	1368	358	0	932	516	1081	516	693	558	787	634	1807
ENSMUSG00000032589	Bsn	1948	357	678	1048	486	476	1861	366	814	949	2008	1062	547	1637	525	929	609	598	310	915	1679	635	523	1979	482	700	1050	252	651	482	0	994	349	830	1076	105	348	1511	1088	490	114	1226	1606	1082	1550	916
ENSMUSG00000098073	Gm8048	0	0	0	0	0	0	0	0	0	0	0	0	0	0	0	0	0	0	0	0	0	0	0	0	0	0	0	0	0	0	0	0	0	0	0	0	0	0	0	0	0	0	0	0	0	0
ENSMUSG00000086192	Gm13609	0	0	0	0	0	0	0	0	0	0	0	0	0	0	0	0	0	0	0	0	0	0	0	0	0	0	0	0	0	0	0	0	0	0	0	0	0	0	0	0	0	0	0	0	7	0
ENSMUSG00000042002	Foxn4	0	0	0	0	0	0	0	87	0	0	0	0	0	4	24	0	0	0	0	0	0	0	0	0	0	4	0	0	0	0	0	0	0	0	0	0	0	0	0	0	0	0	0	0	0	0
ENSMUSG00000046186	Cd109	0	0	0	0	0	0	0	0	0	0	0	0	0	0	0	0	0	0	0	0	0	0	0	0	0	0	0	0	0	0	0	0	0	0	0	0	0	0	0	0	0	0	0	0	0	0
ENSMUSG00000045052	Prlhr	0	0	0	0	0	0	0	0	0	0	0	0	0	0	0	0	0	0	0	0	0	0	0	0	0	0	0	0	0	0	0	0	0	0	0	0	0	0	0	0	0	0	0	0	0	0
ENSMUSG00000045053	Kcng3	0	0	0	0	0	0	0	0	0	0	0	0	0	0	0	0	0	0	0	0	0	0	8	0	0	0	0	0	0	0	0	0	0	0	0	0	0	0	0	0	0	0	0	0	0	0
ENSMUSG00000086193	Gm11508	378	0	0	0	0	0	0	0	0	0	0	0	0	0	0	0	0	0	0	0	0	0	0	0	25	0	0	0	0	0	165	0	0	0	0	0	0	0	0	0	0	0	0	0	0	0
ENSMUSG00000082964	Rpl13-ps5	0	14	2	0	30	0	0	37	5	5	18	0	0	43	1	0	3	0	0	0	4	1	16	0	0	0	0	0	0	0	0	23	9	5	0	0	0	6	0	1	0	0	0	0	0	0
ENSMUSG00000114589	Gm18518	0	0	0	0	0	0	0	0	0	0	0	0	0	0	0	0	0	0	0	0	0	0	0	0	0	0	0	0	0	0	0	0	0	0	0	0	0	0	0	0	0	0	0	0	0	0
ENSMUSG00000114588	Gm6411	1	1	1	0	1	0	0	0	1	0	0	0	0	0	0	0	0	0	0	0	1	0	0	1	0	1	0	0	0	0	0	0	0	0	0	0	0	0	2	0	1	0	0	0	1	1
ENSMUSG00000114581	Gm8277	1	1	1	0	0	0	1	1	0	0	0	1	0	0	0	1	1	1	146	4	1	0	1	1	0	1	0	1	0	1	1	0	1	1	1	0	0	3	1	0	1	0	1	0	0	1
ENSMUSG00000114580	Gm48782	0	0	0	0	0	0	0	0	0	0	0	0	0	0	0	0	0	0	0	0	0	0	0	0	0	0	0	0	0	0	0	0	0	0	0	0	0	0	0	0	0	0	0	0	0	0
ENSMUSG00000114583	Gm48881	0	0	0	0	0	0	0	0	0	0	0	0	0	0	0	0	0	0	0	0	0	0	0	0	0	0	0	0	0	0	0	0	0	0	0	0	0	0	0	0	0	0	0	0	0	0
ENSMUSG00000114582	3110040M04Rik	0	1	0	0	0	0	0	0	3	0	0	0	0	13	6	0	11	0	8	0	1	0	3	0	0	0	0	3	10	0	0	2	0	1	1	0	0	0	4	14	17	8	3	0	12	0
ENSMUSG00000114585	Gm32401	0	0	20	46	10	12	0	0	21	383	58	0	5	0	0	88	0	0	458	0	26	3	0	0	167	44	14	0	0	12	8	114	30	78	0	143	275	0	22	15	506	0	7	4	0	0
ENSMUSG00000114584	Gm47694	0	158	210	745	36	6	0	66	94	0	2	0	113	90	81	183	22	66	0	47	76	60	56	29	4	6	42	66	16	168	43	10	60	48	28	0	0	22	27	48	232	104	74	0	44	0
ENSMUSG00000114587	Gm48533	0	0	0	0	0	0	0	0	0	0	0	0	0	0	0	0	0	0	0	0	0	0	0	0	0	0	0	0	0	0	0	0	0	0	0	0	0	0	0	0	0	0	0	0	0	0
ENSMUSG00000114586	Gm31804	0	0	0	78	0	18	0	7	0	16	0	15	0	3	0	0	0	11	22	8	0	21	0	159	0	0	0	7	0	0	0	5	0	0	0	0	0	11	0	0	0	12	0	6	0	5
ENSMUSG00000030880	Polr3e	0	1793	2917	1023	2430	1696	3305	1865	2967	1182	802	519	2195	827	2405	1388	1213	1552	1166	1394	2588	1149	1660	1499	4247	1671	4176	745	1667	1110	1208	2545	5607	1512	2745	1130	733	2301	3188	2403	1049	2402	4963	919	2322	892
ENSMUSG00000064682	Gm25813	4	53	20	6	29	2	8	18	3	4	4	6	1	7	4	3	4	7	9	35	13	10	12	10	0	0	1	2	1	0	4	7	8	1	8	3	1	2	6	4	8	1	1	1	1	2
ENSMUSG00000117584	Gm49994	0	0	0	0	0	0	0	0	0	0	0	0	0	0	0	0	0	0	0	0	0	0	0	0	0	0	0	0	0	0	0	0	0	0	0	0	0	0	0	0	0	0	0	0	0	0
ENSMUSG00000117585	Gm5047	10	7	10	7	11	11	5	9	4	3	7	5	4	3	5	9	8	6	3	17	7	9	7	9	4	4	3	5	4	10	3	5	4	8	18	5	5	5	15	3	10	5	7	5	9	7
ENSMUSG00000087294	Gm13556	0	0	41	0	0	12	0	0	37	0	0	0	0	0	6	0	0	0	0	4	0	0	8	0	0	0	34	68	0	0	0	0	15	0	0	0	0	0	17	0	0	0	0	0	0	0
ENSMUSG00000087295	Gm3948	0	0	0	0	29	0	0	0	0	0	0	0	0	0	0	0	0	0	0	36	0	0	0	0	0	0	0	0	0	0	0	0	0	0	0	0	0	0	0	0	0	0	0	0	0	0
ENSMUSG00000117580	Gm50066	0	0	0	0	0	0	0	0	0	0	0	0	0	0	0	0	0	0	0	0	0	0	0	0	0	0	0	0	0	0	0	0	0	0	0	0	0	0	0	0	0	0	0	0	0	0
ENSMUSG00000087293	Gm14341	0	59	16	0	0	49	0	0	0	71	0	0	0	19	14	0	0	0	0	0	15	0	0	16	0	0	0	0	0	0	0	0	0	0	0	0	0	7	0	0	0	19	0	0	0	0
ENSMUSG00000087290	Gm15866	0	0	0	0	0	0	0	0	0	0	0	0	0	0	0	0	0	0	0	0	0	0	0	0	0	0	0	0	0	0	0	0	0	0	0	0	0	0	0	0	0	0	0	0	0	0
ENSMUSG00000117583	Gm18083	0	0	0	0	0	0	0	0	0	0	0	0	0	0	0	0	0	0	0	0	0	0	0	0	0	0	0	0	0	0	0	0	0	0	0	0	0	0	0	0	0	0	0	0	0	0
ENSMUSG00000033985	Tesk2	104	143	1589	446	204	77	1190	663	667	147	196	41	395	202	843	44	236	326	1006	181	862	10	295	443	352	145	651	200	133	182	151	454	1103	124	98	434	11	289	808	107	27	548	1253	361	263	353
ENSMUSG00000033987	Dnah17	30	3	22	0	5	0	0	0	89	0	18	0	277	25	2	0	0	0	308	5	8	0	0	0	0	0	9	0	0	0	0	24	4	0	0	0	0	0	19	12	0	0	0	0	0	16
ENSMUSG00000033981	Gria2	0	0	0	0	0	0	0	0	0	0	0	0	0	0	0	0	0	24	0	0	0	0	0	0	0	0	0	0	10	0	0	0	0	0	0	0	0	0	0	0	0	0	0	0	0	0
ENSMUSG00000117589	Gm18713	0	0	0	0	0	0	0	0	0	0	0	0	0	0	0	0	0	0	0	0	0	0	0	0	0	0	0	0	0	0	0	0	0	0	0	0	0	0	0	0	0	0	0	0	0	0
ENSMUSG00000033983	Coil	786	1947	2068	1008	1177	547	1779	1023	1258	676	1200	552	597	982	1346	658	1174	757	483	938	1603	412	1349	815	1603	1285	1218	601	717	1234	194	1985	1723	987	723	1366	506	1493	1395	1647	298	1683	1605	1245	1126	960
ENSMUSG00000087299	Gm12953	0	4	38	0	15	0	105	15	10	40	35	21	4	4	28	8	45	8	33	14	31	4	6	0	0	0	28	0	6	0	0	63	64	2	0	0	0	30	36	40	0	29	27	0	35	37
ENSMUSG00000088969	Gm22085	0	0	0	0	0	0	0	0	0	0	0	0	0	0	0	0	0	0	0	0	0	0	0	0	0	0	0	0	0	0	0	0	0	0	0	0	0	0	0	0	0	0	0	0	0	0
ENSMUSG00000030887	Pdzd9	0	0	38	21	0	26	0	4	25	0	0	0	0	39	0	0	21	6	0	0	0	9	26	8	0	0	6	35	25	0	0	38	7	3	31	3	0	0	0	37	0	0	13	0	21	5
ENSMUSG00000088964	Gm22087	0	0	0	0	0	0	0	0	0	0	0	0	0	0	0	0	0	0	0	0	0	0	0	0	0	0	0	0	0	0	0	0	0	0	0	0	0	0	0	0	0	0	0	0	0	0
ENSMUSG00000088966	Gm22088	0	0	0	0	0	0	0	0	0	0	0	0	0	0	0	0	0	0	0	0	0	0	0	0	0	0	0	0	0	0	0	0	0	0	0	0	0	0	0	0	0	0	0	0	0	0
ENSMUSG00000088961	Gm22089	0	0	0	0	0	0	0	0	0	0	0	0	0	0	0	0	0	1	0	0	0	0	0	0	0	0	0	0	0	0	0	0	2	0	0	0	0	0	0	0	0	0	0	0	0	0
ENSMUSG00000088960	Gm22090	0	0	0	0	0	0	0	0	0	0	0	0	0	0	0	0	0	0	0	2	0	0	0	0	0	0	0	0	0	0	0	0	0	0	0	0	0	0	0	0	0	0	0	0	0	0
ENSMUSG00000007338	Mrpl49	973	8644	5487	3623	11040	2560	4355	7116	3330	4964	7634	2178	924	5991	4085	7133	9953	4416	2945	8670	4504	3396	8900	6142	3054	5991	3957	4466	5723	3356	727	5572	4387	6617	7649	5593	969	5863	3062	8459	980	5734	5099	6572	6564	5562
ENSMUSG00000086527	Gm15856	0	0	0	0	0	0	0	0	4	0	20	0	0	0	0	0	0	0	0	58	0	0	0	0	0	0	8	0	0	0	0	0	0	8	0	62	0	0	0	7	84	27	0	0	0	72
ENSMUSG00000044098	Rsbn1	6291	4348	3335	6295	2471	2415	32	3176	1837	2972	1791	3501	712	2517	1282	1868	2396	1752	687	2606	1281	4093	2435	3421	1538	2315	936	2191	1105	2211	1264	2758	2088	3825	2275	4264	1101	1842	2223	1242	181	2085	2310	1598	2427	4668
ENSMUSG00000086525	Gm15281	0	0	0	0	0	0	0	0	0	0	0	0	0	0	0	0	0	0	0	0	0	0	0	0	0	0	0	0	0	0	0	0	0	0	0	0	0	0	0	0	0	0	0	0	0	0
ENSMUSG00000086524	Pabpc1l2a-ps	0	0	0	0	0	0	0	0	0	0	0	0	0	0	0	0	0	0	0	0	0	0	0	0	0	0	0	0	0	0	0	0	0	0	0	0	0	0	0	0	0	0	0	0	0	0
ENSMUSG00000086523	Gm13499	0	0	0	0	0	0	0	0	0	0	0	0	0	0	0	0	0	0	0	0	0	0	0	0	0	0	0	0	0	0	0	0	0	0	0	0	0	0	0	0	0	0	0	0	0	0
ENSMUSG00000086522	Gm4473	0	0	0	68	0	0	0	0	0	0	0	11	0	0	0	0	0	6	0	0	0	0	0	94	0	0	6	0	0	0	0	0	0	0	0	0	0	35	0	0	0	0	0	0	0	0
ENSMUSG00000086521	Olfr1343-ps1	0	0	0	0	0	0	0	0	0	0	0	0	0	0	0	0	0	0	0	0	0	0	0	0	0	0	0	0	0	0	0	0	0	0	0	0	0	0	0	0	0	0	0	0	0	0
ENSMUSG00000106924	Gm42857	0	0	0	0	0	0	0	0	0	0	0	0	0	0	0	0	0	0	0	0	0	0	0	0	0	0	2	0	0	0	0	0	0	0	0	0	0	0	0	0	0	0	0	0	0	0
ENSMUSG00000044092	C130050O18Rik	0	0	134	69	0	0	0	0	158	237	0	189	0	83	58	77	0	186	0	3	90	391	0	66	0	68	45	0	0	8	0	205	183	149	0	25	0	54	53	63	0	53	84	32	0	167
ENSMUSG00000086529	Acss2os	0	0	0	0	0	0	0	0	0	22	0	0	19	0	0	0	0	0	0	0	0	0	9	0	0	0	0	0	0	0	0	0	0	0	0	0	0	0	0	0	0	0	0	0	0	0
ENSMUSG00000086528	Gm15731	0	0	0	0	0	0	0	0	0	0	0	0	0	0	0	0	0	0	0	0	0	0	0	0	0	0	0	0	0	0	0	0	0	0	0	0	0	0	0	0	0	0	0	0	0	0
ENSMUSG00000102520	Gm36941	0	0	0	0	0	0	0	0	0	0	0	0	0	0	0	0	0	0	0	0	0	0	0	0	0	0	0	0	0	0	0	0	0	0	0	0	0	0	0	0	0	0	0	0	0	0
ENSMUSG00000117058	Gm49955	0	0	0	0	0	0	0	0	0	0	0	0	0	0	0	0	0	0	0	0	0	0	0	0	0	0	0	0	0	0	0	0	0	0	0	0	0	0	0	0	0	0	0	0	0	0
ENSMUSG00000117059	Gm7912	0	0	0	0	0	0	0	0	0	0	0	0	0	0	0	0	0	0	0	4	0	0	0	0	0	0	0	0	0	0	0	0	0	0	0	0	75	0	0	0	0	0	0	0	0	0
ENSMUSG00000117056	Gm18270	0	0	0	0	0	0	0	0	0	0	0	0	0	0	0	0	0	0	0	0	0	0	0	0	0	0	0	0	0	0	0	0	0	0	0	0	0	0	0	0	0	0	0	0	0	0
ENSMUSG00000117057	Gm49846	0	0	0	0	0	0	0	0	0	0	0	0	0	0	0	0	0	0	0	0	0	0	0	0	0	0	0	0	0	0	0	0	0	0	0	0	0	0	0	0	0	0	0	0	0	0
ENSMUSG00000117054	Gm49869	0	0	0	0	0	0	0	1	0	0	0	0	0	1	0	1	1	0	0	1	0	0	0	0	0	0	0	1	0	0	0	0	0	0	0	0	1	0	0	0	0	1	0	0	0	0
ENSMUSG00000117055	Gm9805	0	1233	497	768	66	1352	0	1247	478	1086	146	527	687	1007	265	1800	165	459	4	1397	596	334	315	817	0	436	302	1168	291	537	0	338	216	488	229	375	0	577	230	121	0	546	516	741	147	2061
ENSMUSG00000117053	A730049N16Rik	0	0	0	0	0	0	0	0	0	0	0	0	0	0	0	0	0	0	0	0	0	0	0	0	0	0	0	0	0	0	0	0	0	0	0	0	0	0	0	0	0	0	0	0	0	0
ENSMUSG00000117050	1700023B13Rik	0	3	41	0	0	66	53	7	44	4	0	6	0	54	75	0	0	5	20	32	36	0	0	0	20	0	5	4	4	2	8	76	41	0	0	4	0	25	42	0	0	0	29	8	0	0
ENSMUSG00000117051	Gm10512	0	0	0	0	0	0	0	0	0	0	0	0	0	0	0	0	0	0	0	0	0	0	0	0	0	0	0	0	0	0	0	0	0	0	12	0	0	0	0	0	0	0	0	0	0	0
ENSMUSG00000075284	Wipf1	6145	4652	3073	3189	1460	4599	2327	2152	1694	3351	1293	1917	1000	1676	1843	3676	634	1410	2637	1936	1399	4693	1144	3799	1933	1884	729	2565	735	2624	437	1388	1060	3499	737	4850	185	2203	1202	705	1075	1709	1165	3361	630	3769
ENSMUSG00000075286	Gm1968	0	0	11	0	44	0	0	103	0	0	0	0	0	0	0	0	4	0	0	35	0	0	0	0	0	0	0	26	0	0	0	0	0	0	0	0	0	0	0	30	0	0	0	76	0	0
ENSMUSG00000075288	Gm6913	1	1	1	0	1	0	0	1	0	1	0	0	0	0	0	0	0	0	0	0	0	0	0	1	2	0	0	1	1	1	1	1	0	0	0	2	0	1	1	0	1	1	0	0	1	0
ENSMUSG00000075289	Carns1	3643	231	266	821	0	1171	604	362	245	522	42	237	0	307	120	659	100	204	89	262	410	352	0	832	779	326	192	298	0	581	0	312	101	566	195	586	322	408	145	36	476	530	206	209	32	487
ENSMUSG00000107949	Gm44157	0	0	12	0	0	0	0	0	0	0	0	1	0	4	1	0	0	0	0	0	0	0	0	0	0	0	0	0	0	0	0	0	0	0	0	0	0	0	1	0	0	0	0	0	0	0
ENSMUSG00000070080	Mir431	0	0	0	0	0	0	0	0	0	0	0	0	0	0	0	0	0	0	0	0	0	0	0	0	0	0	0	0	0	0	0	0	0	0	0	0	0	0	0	0	0	0	0	0	0	0
ENSMUSG00000024941	Scyl1	1070	659	1756	654	344	315	2583	686	1526	550	342	83	1700	462	1361	256	436	363	831	556	1644	100	239	151	1919	221	1647	314	256	438	902	551	2023	398	563	488	259	726	1180	600	917	835	2194	665	727	823
ENSMUSG00000024940	Ltbp3	0	876	810	3134	52	1241	568	929	591	1086	84	1048	73	424	636	1425	77	581	580	427	519	1731	0	945	0	289	355	602	21	850	114	501	244	1290	198	1123	70	424	121	100	0	526	364	1246	172	1560
ENSMUSG00000024943	Smc5	3737	7082	5841	4885	5567	5918	3467	5272	2340	4769	3014	2523	4083	5281	2799	4594	3018	5427	2064	6255	3211	7154	5187	8913	395	3147	1957	3363	1760	4958	753	3457	2503	6233	3173	5188	677	3178	3020	3362	564	2953	3189	5577	3807	6708
ENSMUSG00000024942	Capn1	535	221	579	55	408	106	255	391	413	0	173	136	1230	427	230	69	271	37	107	162	179	105	244	171	0	178	278	122	173	36	644	275	374	45	267	135	72	119	171	246	180	93	457	101	130	24
ENSMUSG00000024944	Arl2	632	7699	7300	5449	7732	4270	2702	5795	3362	3800	7195	2888	2664	5057	4603	5154	5369	3990	1617	7473	3516	3697	7169	3300	688	5177	3754	3046	4636	2090	1464	4555	4881	4726	6865	4024	503	3491	4414	6407	1036	4974	4768	5656	5932	4247
ENSMUSG00000024947	Men1	26	1452	1586	1410	1259	43	2688	1928	3114	1364	874	760	1102	1175	1821	1182	860	61	635	369	2197	116	129	53	1508	1397	1780	92	544	146	1156	1304	2857	123	201	677	151	1088	1660	1150	1314	976	4895	109	250	170
ENSMUSG00000024140	Epas1	1503	0	0	64	0	0	134	0	0	4	0	0	361	0	34	0	0	0	4	0	36	4	0	0	0	0	41	0	0	6	1071	0	0	0	4	0	1496	0	8	0	557	0	0	46	0	4
ENSMUSG00000024949	Sf1	4187	2838	11867	4068	2901	2886	10335	4092	7323	1231	1530	372	4799	2057	6081	698	730	4222	2803	1736	7692	1256	1616	949	6762	1933	7185	456	646	1691	4649	2792	9904	1609	932	1700	2381	2686	5955	1806	2770	2515	9059	1202	1913	1053
ENSMUSG00000024948	Map4k2	814	379	993	1571	313	676	874	410	407	329	158	332	1240	259	905	856	125	265	499	404	486	733	125	1268	196	315	1272	626	75	397	1753	833	1572	745	79	380	1345	793	779	315	2606	334	1691	594	239	1552
ENSMUSG00000090667	Gm765	0	0	0	0	0	0	0	0	0	0	0	0	0	0	0	0	0	0	0	0	0	0	0	0	0	0	0	0	0	0	0	0	0	0	0	0	0	0	0	0	0	0	0	0	0	0
ENSMUSG00000083684	Gm14034	0	0	0	0	0	0	0	0	0	0	0	0	0	0	0	0	0	0	0	1	0	0	0	0	0	0	0	0	0	0	0	0	0	0	0	0	0	0	0	0	0	0	0	0	0	0
ENSMUSG00000102522	Gm37782	0	0	0	0	0	0	0	0	0	0	0	0	0	0	0	0	0	0	0	0	0	0	0	0	0	0	0	0	0	0	0	0	0	0	0	0	0	0	0	0	0	0	0	0	0	0
ENSMUSG00000079614	Seh1l	4136	11630	9950	7547	15172	3472	5242	10033	5085	6774	10646	5341	2213	8719	6626	4070	8339	2652	4054	8272	7291	4029	11608	4135	3857	8537	7592	5785	5854	6086	2646	8396	10073	8440	10765	9975	2427	9313	6589	11154	701	9533	8487	6041	11212	7147
ENSMUSG00000108481	Gm33248	0	0	0	0	0	0	0	0	0	0	0	0	0	0	0	0	0	0	0	0	0	0	0	0	0	0	0	0	0	0	0	0	0	0	0	0	0	0	0	0	0	0	0	0	0	0
ENSMUSG00000059534	Uqcr10	10552	21468	14441	10750	29906	8157	7907	15525	7074	9479	20683	7202	4599	17171	11323	15981	22366	15876	9615	24459	12822	13869	30816	13351	4126	13651	10844	11108	19497	10527	2600	14703	12651	16030	28250	10929	3122	12667	12536	21991	4776	12674	11743	14029	21543	12098
ENSMUSG00000021932	Rnaseh2b	13	15489	10588	4129	15443	5132	3876	9217	4593	4475	8738	4206	1430	8654	4958	8373	11351	7820	4971	17020	6732	5139	13827	8425	948	7617	4485	4972	6578	4672	606	6441	5344	4718	9396	3645	1078	6778	6890	7986	2183	8765	5155	7744	9475	7734
ENSMUSG00000087432	Gm15123	0	0	0	0	0	0	0	0	0	0	0	0	0	0	0	0	0	0	0	0	0	0	0	0	0	0	0	0	0	0	0	0	0	0	0	0	0	0	0	0	0	0	0	0	0	0
ENSMUSG00000094738	Gm26177	0	0	0	0	0	0	0	0	0	0	0	0	0	0	0	0	0	0	0	0	0	0	0	0	0	0	0	0	0	0	0	0	0	0	0	0	0	0	0	0	0	0	0	0	0	0
ENSMUSG00000051727	Kctd14	0	872	1226	468	1156	936	1299	1124	592	974	719	519	0	748	429	903	1003	1116	1040	839	762	307	982	1276	436	1110	391	254	256	1186	1255	726	518	561	1038	1746	863	967	456	645	757	600	539	1170	605	1273
ENSMUSG00000051726	Kcnf1	0	0	0	0	0	0	0	0	0	0	0	0	0	0	0	0	0	0	0	0	0	0	0	0	0	0	0	0	0	0	0	0	0	0	0	0	0	0	0	0	0	0	0	0	0	0
ENSMUSG00000051721	Wdcp	220	2935	2616	1445	2775	889	1900	1962	1213	1358	2059	911	261	1890	1452	1840	2149	1618	796	2881	1813	1771	3270	2385	304	1959	1635	1342	1744	737	183	1980	1461	1729	2668	2078	851	1979	1797	1981	1192	1825	1642	1509	2494	1655
ENSMUSG00000087437	Gm13112	0	0	0	0	4	0	0	0	0	0	0	0	0	8	0	0	0	0	0	0	0	0	0	0	0	0	0	0	0	0	0	0	0	0	0	0	0	0	0	0	0	0	0	0	0	0
ENSMUSG00000051723	Rpl31-ps13	57	82	60	49	97	62	50	66	23	55	32	42	8	85	28	74	54	116	28	93	32	125	117	120	15	36	22	50	79	42	18	44	37	69	94	49	21	47	133	78	53	34	30	58	71	54
ENSMUSG00000087435	Gm16323	0	0	12	0	0	0	0	0	0	0	0	0	0	0	0	0	0	0	0	0	0	0	0	0	0	0	0	0	0	0	0	0	0	0	0	0	0	0	0	0	0	0	0	0	0	0
ENSMUSG00000043843	Tmem145	0	0	3	0	0	0	0	0	0	0	0	0	0	0	0	0	0	0	0	0	0	0	0	0	0	0	0	0	0	0	0	0	0	0	0	0	0	0	0	0	0	0	0	0	0	0
ENSMUSG00000098131	Gm26989	0	0	0	0	0	0	0	0	0	0	0	0	0	0	0	0	0	0	0	0	0	0	0	0	0	0	0	0	0	0	0	0	0	0	0	0	0	0	0	0	0	0	0	0	0	0
ENSMUSG00000079610	Ankrd39	2857	1216	2054	2053	1127	1067	2091	1594	1435	975	959	1084	1356	1251	1190	1552	502	654	1180	871	1024	1835	1221	1419	332	589	1244	963	439	636	304	1486	1273	831	937	486	169	1549	669	830	539	1325	1282	1357	691	860
ENSMUSG00000051729	Gm5087	0	0	0	0	0	0	0	0	0	0	0	0	0	0	0	0	0	0	0	0	0	0	0	0	0	0	0	0	0	0	0	0	0	0	0	0	0	0	0	0	0	0	0	0	0	0
ENSMUSG00000051728	Fam243	0	0	0	0	0	0	0	0	4	0	0	0	0	0	0	11	0	0	0	0	0	0	0	0	0	0	0	0	0	0	0	0	0	0	0	0	0	0	0	0	0	0	4	0	0	0
ENSMUSG00000080808	Gm12608	0	0	0	0	0	0	0	0	0	0	0	0	0	0	0	0	0	0	0	0	0	0	0	0	0	0	0	0	0	0	0	0	0	0	0	0	0	0	0	0	0	0	0	0	0	0
ENSMUSG00000080809	Olfr1273-ps	0	0	0	0	0	0	0	0	0	0	0	0	0	0	0	0	0	0	0	0	0	0	0	0	0	0	0	0	0	0	0	0	0	0	0	0	0	0	0	0	0	0	0	0	0	0
ENSMUSG00000080802	Gm13804	0	0	0	0	0	0	0	0	0	0	0	0	0	0	0	0	0	0	0	0	0	0	0	0	0	0	0	0	0	0	0	0	0	0	0	0	0	0	0	0	0	0	0	0	0	0
ENSMUSG00000080803	Gm12683	0	0	0	0	0	0	0	0	0	0	0	0	0	0	0	0	0	0	0	0	0	0	0	0	0	0	0	0	0	0	0	0	0	0	0	0	0	0	0	0	0	0	0	0	0	0
ENSMUSG00000080800	Gm11582	0	0	0	0	0	0	0	1	0	0	0	0	0	0	1	0	0	0	0	0	0	0	0	1	1	0	0	0	0	0	0	0	1	0	1	0	1	0	1	0	0	0	1	0	1	0
ENSMUSG00000080801	Gm13310	0	5	8	0	3	0	2	4	1	2	2	0	0	4	5	1	7	2	3	18	7	0	3	27	2	1	1	1	1	0	0	1	4	0	4	2	0	2	10	2	4	2	5	3	4	0
ENSMUSG00000080806	Gm13005	0	0	0	0	0	0	0	0	0	0	0	0	0	0	0	0	0	0	0	0	0	0	0	0	0	0	0	0	0	0	0	0	0	0	0	0	0	0	0	0	0	0	0	0	0	0
ENSMUSG00000080807	Gm13117	0	0	0	0	0	0	0	0	0	0	0	0	0	0	0	0	0	0	0	0	0	0	0	0	0	0	0	0	0	0	0	0	0	0	0	0	0	0	0	0	0	0	0	0	0	0
ENSMUSG00000080805	Gm11219	0	0	0	0	0	0	0	0	0	0	0	0	0	0	0	0	0	0	0	0	0	0	0	0	0	0	0	0	0	0	0	0	0	0	0	0	0	0	0	0	0	0	0	0	0	0
ENSMUSG00000005615	Pcyt1a	5144	3076	3561	3954	6920	438	2403	2067	2078	1903	3061	1548	3754	821	1833	1604	2918	848	2694	3738	2652	903	712	2992	4242	1871	2351	1710	1832	2558	736	3085	2978	188	652	1760	17	2196	1799	3487	227	2927	3270	1208	3833	1839
ENSMUSG00000106595	Gm44314	0	0	0	0	0	0	0	0	0	0	0	0	0	0	0	0	0	0	0	0	0	0	0	0	0	0	0	0	0	0	0	0	0	0	0	0	0	0	0	0	0	0	0	0	0	0
ENSMUSG00000005610	Eif4g2	33381	60699	61417	51143	66903	45394	34269	44106	35356	22885	41640	33372	19600	40581	36944	24045	36977	29096	28782	40465	40045	37011	51073	42826	19703	27116	22664	25852	23403	33846	16202	36739	39281	35610	35411	40418	12446	27862	27227	31053	13719	29382	35743	33884	34706	43247
ENSMUSG00000005611	Mrvi1	0	219	0	0	0	73	2148	1090	0	0	0	0	0	38	94	0	0	55	401	470	86	0	0	0	358	337	32	0	0	0	0	294	265	16	40	0	0	298	0	0	0	101	4	0	8	0
ENSMUSG00000090665	Gad1-ps	0	0	0	0	0	0	0	0	0	111	0	0	0	0	0	0	0	0	0	0	0	0	0	0	0	0	60	0	0	0	0	0	8	0	0	0	0	0	9	0	0	0	20	0	0	0
ENSMUSG00000083686	Gm13504	1	0	1	0	1	0	0	0	0	0	0	0	0	0	0	0	0	0	0	0	0	0	1	0	0	2	0	0	1	1	0	0	1	0	2	0	0	1	1	1	0	1	1	0	1	0
ENSMUSG00000040576	Tmem270	0	0	0	0	0	0	0	0	0	0	0	0	0	0	0	0	0	0	0	0	0	0	0	0	0	0	0	0	0	0	0	0	0	0	0	0	0	0	0	0	0	0	0	0	0	0
ENSMUSG00000040570	Rundc3b	4	303	105	125	72	365	6	100	35	217	0	4	16	28	66	348	37	0	4	92	20	190	0	20	0	146	66	143	16	12	508	192	14	469	134	208	87	85	75	0	660	33	14	377	14	46
ENSMUSG00000051098	Mblac2	942	592	898	2357	807	2088	621	1363	683	685	688	825	199	768	905	1326	755	687	1130	897	539	1645	1536	1450	0	273	459	1001	234	409	0	483	683	1302	620	2126	623	1015	435	842	719	599	682	930	374	1410
ENSMUSG00000051095	Olfr986	0	0	0	0	0	0	0	0	0	0	0	0	0	0	0	0	0	0	0	0	0	0	0	0	0	0	0	0	0	0	0	0	0	0	0	0	0	0	0	0	0	0	0	0	0	0
ENSMUSG00000091821	Srsx	0	0	0	0	0	0	0	0	0	0	0	0	0	0	0	0	0	0	0	0	0	0	0	0	0	0	0	0	0	0	0	0	0	0	0	0	0	0	0	0	0	0	0	0	0	0
ENSMUSG00000082523	Gm12667	0	0	0	0	0	0	0	0	0	0	0	0	0	0	0	0	0	0	0	0	0	0	0	0	0	0	0	0	0	0	0	0	0	0	0	0	0	0	0	0	0	0	0	0	0	0
ENSMUSG00000082520	Gm13349	0	25	99	185	13	74	0	26	37	0	12	0	0	0	23	0	14	25	0	1	41	0	16	52	179	55	32	1	16	21	0	0	54	0	8	0	0	4	19	16	0	0	23	0	0	10
ENSMUSG00000082527	Gm8200	0	0	0	0	1	0	0	0	0	0	0	0	0	0	0	0	1	0	0	0	0	0	0	0	0	0	0	0	0	0	0	0	0	0	0	0	0	0	0	0	0	0	0	0	0	0
ENSMUSG00000082526	Gm14067	0	0	0	0	0	0	0	0	0	0	0	0	0	0	0	0	0	0	0	0	0	0	0	0	0	0	0	0	0	0	0	0	0	0	0	0	0	0	0	0	0	0	0	0	0	0
ENSMUSG00000090774	Vmn2r74	0	0	0	0	0	0	0	0	0	0	0	0	0	0	0	0	0	0	0	0	0	0	0	0	0	0	0	0	0	0	0	0	0	0	0	0	0	0	0	0	0	0	0	0	0	0
ENSMUSG00000044231	Nhlrc1	0	213	101	4	171	302	9	188	88	0	12	514	0	162	52	0	72	52	0	5	32	0	108	0	0	36	141	301	4	124	0	0	349	192	215	4	0	125	279	302	0	218	93	57	80	129
ENSMUSG00000046932	Vmn1r193	0	0	0	0	0	0	0	0	0	0	0	0	0	5	0	0	0	0	0	0	0	0	0	0	0	0	0	0	0	0	0	0	0	0	0	0	0	0	0	0	0	0	0	0	0	0
ENSMUSG00000082528	Gm15182	0	0	0	0	0	4	0	0	0	0	0	0	0	0	0	0	0	0	0	0	0	0	0	0	0	0	0	0	0	0	0	0	0	0	0	0	0	0	0	0	0	0	0	0	0	0
ENSMUSG00000046934	Csl	27	12	20	6	14	11	35	31	20	13	32	0	5	18	32	8	32	4	28	44	24	3	32	15	11	0	12	16	12	14	4	0	19	13	40	16	7	20	45	34	17	12	30	1	30	3
ENSMUSG00000083680	Gm9119	0	0	0	0	0	0	0	0	0	0	0	0	0	0	0	0	0	0	0	0	0	0	0	0	0	0	0	0	0	0	0	0	0	0	0	0	0	0	0	0	0	0	0	0	0	0
ENSMUSG00000102526	Gm37785	0	107	0	109	0	0	0	0	27	20	5	0	0	28	20	0	0	29	0	0	8	0	0	0	0	0	0	0	0	0	0	0	0	0	0	0	0	0	15	0	0	0	2	34	0	0
ENSMUSG00000081976	Gm14823	0	0	0	0	0	0	0	0	0	0	0	0	0	0	0	0	0	0	0	0	0	0	0	0	0	0	0	0	0	0	0	0	0	0	0	0	0	0	0	0	0	0	0	0	0	0
ENSMUSG00000049098	Olfr147	0	0	0	0	0	0	0	3	0	0	0	0	0	0	0	0	0	0	0	0	0	0	0	0	0	0	0	0	0	0	0	0	0	0	0	0	0	0	0	0	0	0	0	0	0	0
ENSMUSG00000026548	Slamf9	0	0	115	0	0	0	1183	0	0	0	0	0	1686	0	12	227	0	0	5142	0	8	8	0	0	3442	0	18	0	0	0	2425	0	20	0	0	264	3575	0	0	0	3068	10	38	0	0	0
ENSMUSG00000102241	Gm37716	0	14	16	0	14	33	39	9	62	0	2	121	0	62	11	0	2	81	0	7	13	225	46	10	0	39	4	13	12	0	1	7	0	14	16	0	0	3	0	14	0	7	10	0	15	0
ENSMUSG00000100101	Gm29591	0	0	0	0	0	0	0	0	0	0	3	0	0	0	3	0	0	0	0	0	0	0	0	0	0	0	0	0	0	0	0	0	0	0	0	0	0	0	8	0	0	0	4	0	0	0
ENSMUSG00000026542	Apcs	0	0	0	0	0	0	0	0	0	0	0	0	0	0	0	0	0	0	0	0	0	0	0	0	0	0	0	0	0	0	0	0	0	0	0	0	0	0	0	0	0	0	0	0	0	0
ENSMUSG00000026547	Tagln2	80339	72843	60582	69298	43961	52793	48534	46150	40339	60909	35876	51108	29322	50755	47916	56474	32895	41683	33815	46982	47913	34346	30105	45378	37889	51954	43290	49391	29830	42299	15790	55902	40555	70135	35379	69425	14009	68124	32129	33323	22944	61848	49209	60519	33379	74010
ENSMUSG00000026546	Cfap45	0	527	60	150	10	423	194	213	90	180	9	330	318	365	136	448	12	311	565	154	33	496	0	696	146	499	67	220	8	226	264	288	7	978	4	75	170	165	32	16	0	298	111	314	42	426
ENSMUSG00000026544	Dusp23	941	1288	1596	1491	739	767	422	1158	917	842	556	789	606	1196	1196	1217	586	878	1112	1563	1344	851	587	2494	278	515	827	340	304	808	293	1030	707	1464	450	1096	579	953	993	549	46	897	1204	1354	430	1513
ENSMUSG00000059395	Nkapl	0	25	167	300	16	0	0	28	20	39	8	0	0	96	26	369	0	25	0	11	0	29	4	119	0	10	0	50	0	62	0	20	45	80	82	0	0	41	53	46	0	43	55	157	8	94
ENSMUSG00000083683	Gm6539	0	0	0	0	0	0	0	0	0	0	0	0	0	0	0	0	0	0	0	0	0	0	0	0	0	0	0	0	0	0	0	0	0	0	0	0	0	0	0	0	0	0	0	0	0	0
ENSMUSG00000100103	Gm29553	0	0	0	0	0	0	0	0	0	0	0	0	0	0	0	0	0	0	0	0	0	0	0	0	0	0	0	0	0	0	0	0	0	0	0	0	0	0	0	0	0	0	0	0	0	0
ENSMUSG00000099321	Mir6404	0	0	0	0	0	0	0	0	0	0	0	0	0	0	0	0	0	0	0	0	0	0	0	0	0	0	0	0	0	0	0	0	0	0	0	0	0	0	0	0	0	0	0	0	0	0
ENSMUSG00000100104	Gm5644	87	74	43	71	54	60	23	53	22	61	40	80	32	55	17	110	16	130	54	120	18	81	83	115	20	52	49	63	11	47	27	85	59	86	74	68	71	50	66	51	121	29	37	70	25	68
ENSMUSG00000107337	Gm43596	0	0	0	0	0	0	0	0	0	0	0	0	0	0	0	0	0	0	0	0	0	0	0	0	0	0	0	0	0	0	0	0	0	0	0	0	0	0	0	0	0	0	0	0	0	0
ENSMUSG00000107334	Gm7538	0	0	0	0	0	0	0	0	0	0	0	0	0	0	0	0	0	0	0	0	0	0	0	0	0	0	0	0	0	0	0	0	0	0	0	0	0	0	0	0	0	0	0	0	0	0
ENSMUSG00000090779	Gm17110	0	0	0	0	0	0	0	0	0	0	0	0	0	0	0	0	0	0	0	0	0	0	0	0	0	0	0	0	0	0	0	0	0	0	0	0	0	0	0	0	0	0	0	0	0	0
ENSMUSG00000107335	Gm43372	0	304	196	24	53	33	0	207	58	202	47	202	138	208	95	6	21	10	192	346	85	74	130	156	0	28	39	111	20	84	0	20	31	0	26	0	97	131	39	69	149	130	40	324	41	14
ENSMUSG00000000326	Comt	5566	10868	7370	14213	11572	8217	6056	10987	4736	10392	10756	7131	5117	10398	5734	9334	10050	6664	4097	8769	5326	7750	9852	13820	2363	7401	5739	6051	7851	6967	3296	7170	6875	11931	12041	15762	1323	8401	4876	14553	1991	8172	7891	11612	12695	11687
ENSMUSG00000083682	Pcna-ps1	0	0	0	0	0	0	0	0	0	0	0	0	0	0	0	0	0	0	0	0	0	0	0	0	0	0	0	0	0	0	0	0	0	0	0	0	0	0	0	0	0	0	0	0	0	0
ENSMUSG00000107946	Gm44066	575	308	226	103	130	45	582	130	169	11	18	66	368	54	127	51	4	0	0	33	136	53	47	57	343	315	169	83	52	69	0	243	81	3	80	110	64	295	104	65	119	228	188	92	98	89
ENSMUSG00000053360	F730035P03Rik	0	0	0	0	0	0	0	0	0	0	0	0	0	0	0	0	0	0	0	0	0	0	0	0	0	0	0	0	0	0	0	0	0	0	0	0	0	0	0	0	0	0	0	0	0	0
ENSMUSG00000112914	Gm47702	0	0	0	0	0	0	0	0	0	0	0	0	0	0	0	0	0	0	0	0	0	0	0	0	0	0	0	0	0	0	0	0	0	0	0	0	0	0	0	0	0	0	0	0	0	0
ENSMUSG00000095809	Olfr1290	0	0	0	0	0	0	0	0	0	0	0	0	0	0	0	0	0	0	0	0	0	0	0	0	0	0	0	0	0	0	0	0	0	0	0	0	0	0	0	0	0	0	0	0	0	0
ENSMUSG00000101397	Mug-ps1	0	0	0	0	0	0	0	0	0	0	0	0	0	0	0	0	0	0	0	0	2	0	0	0	0	0	0	0	0	0	0	0	0	0	0	0	0	0	0	0	0	0	0	0	0	0
ENSMUSG00000003617	Cp	0	0	135	0	0	0	0	0	60	0	0	177	0	6	122	0	0	0	0	0	35	0	0	55	4	0	0	0	6	0	0	20	76	0	16	0	0	0	104	0	0	0	67	0	0	20
ENSMUSG00000095802	Gm7415	0	0	0	0	0	0	0	0	0	0	0	0	0	0	0	0	0	0	0	0	0	0	0	0	0	0	0	0	0	0	0	0	0	0	0	0	0	0	0	0	0	0	0	0	0	0
ENSMUSG00000095804	Olfr824	0	0	0	0	0	0	0	0	0	0	0	0	0	0	0	0	0	0	0	0	0	0	0	0	0	0	0	0	0	0	0	0	0	0	0	0	0	0	0	0	0	0	0	0	0	0
ENSMUSG00000095805	Gm22092	0	0	0	0	0	0	0	0	0	0	0	0	0	0	0	0	0	0	0	0	0	0	0	0	0	0	0	0	0	0	0	0	0	0	0	0	0	0	0	0	0	0	0	0	0	0
ENSMUSG00000095806	Gm5728	0	0	0	0	0	0	0	0	0	0	0	0	0	0	0	0	0	0	0	0	0	0	0	0	0	0	0	0	0	0	0	0	0	0	0	0	0	0	0	0	0	0	0	0	0	0
ENSMUSG00000095807	Gm21405	0	0	0	0	0	0	0	0	0	0	0	0	0	0	0	0	0	0	0	0	0	0	0	0	0	0	0	0	0	0	0	0	0	0	0	0	0	0	0	0	0	0	0	0	0	0
ENSMUSG00000007107	Atp1a4	0	0	0	0	0	0	0	0	0	0	0	0	0	0	0	0	0	0	0	0	0	0	0	0	0	0	0	0	0	0	0	0	0	0	0	0	0	0	0	0	0	0	0	0	0	0
ENSMUSG00000117856	Gm6937	0	0	0	0	0	0	0	0	0	0	0	0	0	0	0	0	0	0	0	0	0	0	0	0	0	0	34	0	0	0	0	0	0	0	93	0	0	0	198	0	0	0	61	0	0	0
ENSMUSG00000083347	Gm13913	0	0	0	0	0	0	0	0	0	0	0	0	0	0	0	0	0	0	0	0	0	0	0	0	0	0	0	0	0	0	0	0	0	0	0	0	0	0	0	0	0	0	0	0	0	0
ENSMUSG00000098328	Gm27271	0	6	0	0	0	0	0	0	3	0	0	0	0	0	0	0	1	0	0	0	0	0	0	0	6	0	0	0	4	2	0	0	0	0	0	0	0	0	0	0	0	0	0	2	0	0
ENSMUSG00000098329	Mir6966	0	1	1	1	1	1	1	1	1	0	1	1	0	0	1	1	1	0	1	1	1	0	0	1	1	1	1	1	0	0	0	0	1	1	1	0	0	1	1	0	0	1	1	1	0	0
ENSMUSG00000098326	Dlx6os1	0	0	0	0	0	0	0	0	0	0	0	0	0	0	0	0	0	0	0	0	0	0	0	0	0	0	0	0	0	0	0	0	0	0	0	0	0	0	0	0	0	0	0	0	0	0
ENSMUSG00000098327	Mir7087	95	1	5	1	0	1	14	1	2	1	0	1	1	1	1	1	1	0	1	0	1	6	0	4	21	1	0	0	0	1	18	7	4	0	2	1	1	0	3	1	1	1	2	1	0	1
ENSMUSG00000118060	4933401L05Rik	0	0	0	0	0	0	0	0	0	0	0	0	0	0	0	0	0	0	0	0	0	0	0	0	0	0	0	0	0	0	0	0	0	0	0	0	0	0	0	0	0	0	0	0	0	0
ENSMUSG00000098325	Mir7048	0	0	5	0	0	0	0	0	0	0	0	0	0	1	0	0	0	0	0	0	1	0	0	0	11	0	1	0	0	0	0	0	5	0	1	0	0	0	1	1	0	0	1	0	1	0
ENSMUSG00000098322	5830468F06Rik	1276	0	0	0	0	0	0	0	0	24	0	0	0	0	0	0	0	0	167	0	0	0	0	0	0	0	0	0	0	0	0	0	0	0	0	0	301	0	0	0	0	0	0	0	0	0
ENSMUSG00000098323	Gm27275	0	0	0	0	0	0	0	0	0	0	0	0	0	0	0	0	0	0	0	0	0	0	0	0	0	0	0	0	0	0	0	0	0	0	0	0	0	0	0	0	0	0	0	0	0	0
ENSMUSG00000098320	Vis1	0	0	35	0	0	0	0	0	16	0	0	0	0	0	15	0	0	0	0	0	27	0	0	0	0	0	1	0	2	0	0	2	8	0	0	0	0	0	5	0	0	0	2	0	0	0
ENSMUSG00000099322	Gm28017	0	0	0	0	0	0	0	0	0	0	0	0	0	0	0	0	0	0	0	4	0	0	0	0	0	0	0	0	0	0	0	0	0	0	0	0	0	0	0	0	0	0	0	0	0	0
ENSMUSG00000117671	Gm50128	0	0	0	0	0	0	0	0	0	0	0	0	0	0	0	0	0	0	0	0	0	0	0	0	0	0	0	0	0	0	0	0	0	0	0	0	0	0	0	0	0	0	0	0	0	0
ENSMUSG00000110804	Olfr1084	0	0	0	0	0	0	0	0	0	0	0	0	0	0	0	0	0	0	0	0	0	0	0	0	0	0	0	0	0	0	0	0	0	0	0	0	0	0	0	0	0	0	0	0	0	0
ENSMUSG00000081847	Gm12142	0	0	0	0	0	0	0	0	0	0	0	0	0	0	0	0	0	0	0	0	0	0	0	0	0	0	0	0	0	0	0	0	0	0	0	0	0	0	0	0	0	0	0	0	0	0
ENSMUSG00000084275	Gm5396	0	0	6	0	0	0	0	1	0	0	0	2	0	0	0	0	0	0	0	0	0	0	0	0	0	0	0	1	0	0	0	0	0	2	0	0	0	0	0	4	0	0	0	0	0	0
ENSMUSG00000084274	Gm12504	30	6	124	122	2	10	3	2	21	2	2	21	6	3	9	6	12	4	2	33	2	3	6	17	1	2	2	28	2	25	1	14	21	4	5	3	14	3	55	3	6	8	24	6	23	16
ENSMUSG00000084277	Gm11702	0	11	2	1	3	3	2	28	1	0	4	1	2	3	5	5	5	1	28	3	16	9	5	22	0	0	2	0	1	8	0	0	2	0	0	4	0	1	1	0	2	11	3	1	2	2
ENSMUSG00000084276	Gm8317	18	17	17	11	13	8	8	14	3	7	6	6	3	9	5	12	8	15	9	20	11	22	14	21	4	5	5	5	5	9	3	7	5	8	11	10	4	5	21	8	9	6	4	9	8	9
ENSMUSG00000084271	Gm14846	0	0	0	0	0	0	0	0	0	0	0	0	0	0	0	0	0	0	0	0	0	0	0	0	0	0	0	0	0	0	0	0	0	0	0	0	0	0	0	0	0	0	0	0	0	0
ENSMUSG00000084270	Gm15177	0	0	0	0	0	0	0	0	0	0	0	0	0	0	0	0	0	0	0	0	0	0	0	0	0	0	0	0	0	0	0	0	0	0	0	0	0	0	0	0	0	0	0	0	0	0
ENSMUSG00000084273	Gm12628	0	0	0	0	0	0	0	0	0	0	0	0	0	0	0	0	0	0	0	0	0	0	0	0	0	0	0	0	0	0	0	0	0	0	0	0	0	0	0	0	0	0	0	0	0	0
ENSMUSG00000084272	Gm13224	0	0	0	0	0	0	0	0	0	0	0	0	0	0	0	0	0	0	0	0	0	0	0	0	10	0	0	0	0	0	0	0	0	0	0	0	0	0	0	0	0	0	0	0	0	0
ENSMUSG00000117851	Gm50192	0	0	0	0	0	0	0	0	0	0	0	0	0	0	0	0	0	0	0	0	0	0	0	0	0	0	0	0	0	0	0	0	0	0	0	0	0	0	0	0	0	0	0	0	0	0
ENSMUSG00000084279	Gm13232	61	1445	814	275	1268	194	307	903	335	270	771	315	127	751	430	570	957	629	475	1329	538	527	1037	727	351	440	317	332	520	437	91	507	290	271	677	371	67	674	378	901	109	689	455	781	920	841
ENSMUSG00000084278	Gm12189	0	0	0	0	0	0	0	0	0	0	0	0	0	0	0	0	0	0	0	0	0	0	0	0	0	0	0	0	0	0	0	0	0	0	0	0	0	0	0	0	0	0	0	0	0	0
ENSMUSG00000089609	Gm22095	0	0	0	0	0	0	0	0	0	0	0	0	0	0	0	0	0	0	0	0	0	0	0	0	0	0	0	0	0	0	0	0	0	0	0	0	0	0	0	0	0	0	0	0	0	0
ENSMUSG00000089608	Gm22503	0	0	0	0	0	0	0	0	0	0	0	0	0	0	0	0	0	0	0	0	0	0	0	0	0	0	0	0	0	0	0	0	0	0	0	0	0	0	0	0	0	0	0	0	0	0
ENSMUSG00000110808	Gm5364	0	0	0	0	1	0	0	0	0	0	0	0	0	0	0	0	0	0	0	0	0	0	1	0	2	1	0	0	0	0	0	1	0	0	2	0	1	0	3	1	0	0	1	0	3	0
ENSMUSG00000096141	Dnah7a	0	21	115	0	0	1	0	0	0	2	0	0	0	0	0	0	0	0	2	0	17	9	0	0	0	0	0	21	0	0	0	0	15	5	0	120	0	55	17	0	0	2	47	0	0	0
ENSMUSG00000107125	Gm3822	0	22	0	0	0	0	0	0	0	0	0	0	0	0	0	0	0	0	0	0	0	0	0	0	0	0	0	0	0	0	0	0	0	0	0	0	0	0	0	0	0	0	0	0	0	0
ENSMUSG00000094733	Csta3	0	0	0	0	0	0	0	0	0	0	0	0	0	0	0	0	0	0	0	0	0	0	0	0	0	0	0	0	0	0	0	0	0	0	0	0	0	0	0	0	0	0	0	0	0	0
ENSMUSG00000002059	Rab34	0	184	432	201	0	134	0	152	163	0	0	128	564	153	388	195	46	231	0	59	373	126	13	224	0	4	244	72	0	42	0	57	267	36	0	27	0	111	203	0	0	0	231	92	8	127
ENSMUSG00000002058	Unc119	3876	1382	159	819	1379	858	311	1038	89	273	641	680	956	507	292	399	392	267	543	571	115	1011	633	381	815	1221	344	1036	683	260	454	2023	322	676	1192	474	948	1169	184	1035	192	1062	289	1339	699	411
ENSMUSG00000002057	Foxn1	0	0	0	0	0	0	0	0	0	0	0	0	0	0	0	0	0	0	0	0	0	0	0	0	0	0	0	0	0	0	0	0	0	0	0	0	0	0	0	0	0	0	0	0	0	0
ENSMUSG00000096144	B020004C17Rik	0	0	0	0	0	0	0	0	0	0	0	0	0	0	0	0	0	0	0	0	0	0	0	0	0	0	0	0	0	0	0	0	0	0	0	0	0	0	0	0	0	0	0	0	0	0
ENSMUSG00000002055	Spag5	4	3229	3649	294	2154	40	1062	2419	3577	123	1457	183	58	2727	3062	752	1783	954	1259	2731	4585	1409	2055	1567	519	1814	1694	387	960	411	167	1604	2646	546	1534	872	507	2118	2281	1737	1024	1893	3137	497	1419	720
ENSMUSG00000002052	Supt6	4079	3146	5581	3777	3620	3443	4240	2774	4451	2264	1811	1234	3110	1999	3459	810	2288	1042	1923	2349	3707	1254	2163	2446	1782	2165	2866	1648	1450	1243	2109	2503	2923	2187	2482	2590	1216	2392	2369	2319	3044	2490	4496	676	1611	1525
ENSMUSG00000096145	Vkorc1	6146	6638	6393	12667	5276	10227	4783	8700	3544	5612	4706	7694	2449	5835	5190	11962	9430	5536	2243	6128	4926	12795	5705	5608	2946	3641	3390	4159	6400	6907	1549	3341	6593	10714	3881	7844	1433	5650	2965	4148	1326	4888	3779	7168	3836	4697
ENSMUSG00000088554	Gm22097	0	0	0	0	0	0	0	0	0	0	0	0	0	0	0	0	0	0	0	0	0	0	0	0	0	0	0	0	0	0	0	0	0	0	0	0	0	0	0	0	0	0	0	0	0	0
ENSMUSG00000088555	Gm22098	0	0	2	0	3	0	0	0	6	16	2	0	0	6	2	0	0	0	0	0	4	0	0	9	0	6	2	0	0	0	0	3	1	0	0	0	0	0	0	0	0	0	3	0	0	0
ENSMUSG00000083728	Gm13854	0	0	0	0	93	4	0	0	31	0	0	0	0	0	0	72	0	0	0	0	0	0	0	0	0	0	16	0	0	0	0	0	11	0	0	0	0	0	0	0	0	0	0	0	0	129
ENSMUSG00000083729	Sh3d2c-ps1	0	0	0	0	0	0	0	0	0	0	0	0	0	0	0	0	0	0	0	0	0	0	0	0	0	0	0	0	0	0	0	0	0	0	0	0	0	0	0	0	0	0	0	0	0	0
ENSMUSG00000088550	Gm22099	0	0	0	0	0	0	0	0	0	0	0	0	0	0	0	0	0	0	0	0	0	0	0	0	0	0	0	0	0	0	0	0	0	0	0	0	0	0	0	0	0	0	0	0	0	0
ENSMUSG00000002550	Uck1	3558	3441	4128	2606	3184	536	4369	2302	3186	835	1337	1562	2184	1849	4344	1414	982	686	1949	2229	4268	785	1493	730	2445	3494	4442	1301	2738	692	3775	5355	5626	1884	4514	2541	1064	3261	3061	4616	3589	4893	5707	1999	3735	1372
ENSMUSG00000088552	Mir1957a	0	0	0	0	0	0	1	4	0	0	0	0	0	0	0	0	0	0	0	0	0	0	0	0	0	0	0	0	0	0	0	0	0	0	0	0	0	0	0	0	0	0	1	0	0	0
ENSMUSG00000088553	Gm22101	0	0	0	0	0	0	0	0	0	0	0	0	0	0	0	0	0	0	0	0	0	0	0	0	0	0	0	0	0	0	0	0	0	0	0	0	0	0	0	0	0	0	0	0	0	0
ENSMUSG00000083722	Adgrd2-ps	0	0	0	0	0	0	0	0	0	0	0	0	0	0	0	0	0	0	0	0	0	0	0	0	0	0	0	0	0	0	0	0	0	0	0	0	0	0	0	0	0	0	0	0	0	0
ENSMUSG00000083723	Rpl23a-ps14	2	2	3	4	4	2	1	3	1	2	2	1	0	2	4	2	2	4	1	5	2	7	2	6	1	1	1	1	1	2	0	2	3	2	4	2	1	2	6	3	1	1	2	3	2	56
ENSMUSG00000083720	Gm12901	0	0	0	0	0	0	0	0	0	0	0	0	0	0	0	0	0	0	0	0	0	0	0	0	0	0	0	0	0	0	0	0	0	0	0	0	0	0	0	0	0	0	0	0	0	0
ENSMUSG00000036606	Plxnb2	0	651	1319	779	42	190	1822	864	1140	341	91	121	94	587	948	276	0	823	735	137	921	297	20	280	463	335	472	212	0	119	1414	596	703	253	33	86	789	279	260	20	0	315	493	195	25	391
ENSMUSG00000046062	Ppp1r15b	5137	6865	6925	5165	9848	4666	9694	4840	4324	2392	5288	2621	1169	4791	4969	2647	6128	2446	4586	3922	4640	2759	7822	3732	1859	4828	3669	2293	2782	2801	1750	4476	4779	2082	7107	4066	1576	4275	3433	5129	3835	3753	4790	4800	5669	3219
ENSMUSG00000088559	Mir1981	1	8	1	1	14	1	1	1	1	1	1	1	1	1	6	1	1	1	1	11	5	1	7	1	1	12	1	1	2	1	1	7	1	1	5	8	1	4	4	3	1	15	1	1	10	1
ENSMUSG00000110702	Gm45767	0	0	0	0	0	21	0	0	16	0	4	0	0	0	0	0	0	31	0	8	12	0	0	0	0	0	0	0	20	0	0	16	4	0	0	0	0	0	4	0	0	0	20	0	14	0
ENSMUSG00000097386	9130213A22Rik	0	0	0	0	0	44	0	0	0	0	0	0	339	0	29	0	0	0	0	0	13	0	0	0	0	0	0	0	0	0	0	0	0	0	0	0	0	0	0	0	0	56	0	0	0	0
ENSMUSG00000110700	Gm5357	0	0	0	0	0	0	0	0	0	0	0	0	0	0	0	0	0	0	0	0	0	0	0	0	0	0	0	0	0	0	0	0	1	0	0	0	0	0	0	0	0	0	0	0	0	0
ENSMUSG00000109548	Gm45066	0	0	0	0	0	0	0	0	0	0	0	0	0	0	0	0	0	0	0	0	0	0	0	0	0	0	0	0	0	0	0	0	0	0	5	0	0	0	0	0	0	0	0	0	0	0
ENSMUSG00000016356	Col20a1	0	0	0	0	32	115	71	6	8	28	12	0	0	0	0	0	44	0	0	43	0	0	0	0	0	44	4	122	0	0	74	0	0	10	7	0	28	0	0	4	0	9	4	0	0	0
ENSMUSG00000072407	Gm6419	201	505	300	168	561	159	151	306	126	169	311	155	53	320	254	302	389	432	169	536	203	308	618	423	99	258	190	238	273	212	55	341	245	368	545	281	76	237	456	421	104	345	230	369	362	210
ENSMUSG00000081388	Gm11801	0	0	0	0	0	0	0	0	0	0	0	0	0	0	0	0	0	0	0	0	1	0	0	0	0	0	0	0	0	0	0	0	0	0	0	0	0	0	0	0	0	0	0	0	0	0
ENSMUSG00000081389	Gm13368	0	0	0	0	0	0	0	0	0	0	0	0	0	0	0	0	0	0	0	0	0	0	0	0	0	0	0	0	0	0	0	0	0	0	0	0	0	0	0	0	0	0	0	0	0	0
ENSMUSG00000100596	Gm29502	0	0	0	0	0	0	0	0	0	0	0	0	0	0	0	0	0	0	0	0	0	0	0	0	0	0	0	0	0	0	0	0	0	0	0	0	0	0	0	0	0	0	0	0	0	0
ENSMUSG00000081382	Rpl18-ps1	799	565	314	451	354	441	202	306	153	407	280	391	115	421	230	501	272	684	294	771	275	724	428	947	181	312	170	344	227	368	99	423	293	520	404	479	196	351	664	324	580	341	176	399	278	519
ENSMUSG00000081383	Gm5742	0	0	0	0	0	0	0	0	0	0	0	0	0	0	0	0	0	0	0	0	0	0	0	0	0	0	0	0	0	0	0	0	0	0	0	0	0	0	0	0	0	0	0	0	0	0
ENSMUSG00000081381	Gm5752	0	0	1	0	1	0	0	0	0	0	0	0	0	0	0	0	0	0	1	0	0	0	0	0	0	1	0	0	1	0	0	1	0	0	0	0	0	0	0	1	0	0	0	0	1	0
ENSMUSG00000081386	Gm15160	0	0	0	0	0	0	0	0	0	0	0	0	0	0	0	0	0	0	0	0	0	0	0	0	0	0	0	0	0	1	0	0	0	0	0	0	0	0	0	0	0	0	0	0	0	0
ENSMUSG00000081384	Gm12752	0	0	0	0	0	0	0	0	0	0	0	0	0	0	0	0	0	0	0	0	0	0	0	0	0	0	0	0	0	0	0	0	0	0	0	0	0	0	0	0	0	0	0	0	0	0
ENSMUSG00000062074	Ccn6	0	11	14	0	13	0	0	10	0	0	0	0	0	15	6	0	0	0	0	14	3	0	0	0	0	0	0	0	0	0	0	12	0	0	0	0	0	0	0	0	0	0	5	0	4	0
ENSMUSG00000064302	Clasp1	1688	2191	3430	2688	3689	3625	3129	3781	2802	1085	1872	1477	77	2644	3104	978	2542	1057	472	2577	2150	1378	3045	2941	2650	1646	2657	892	776	1045	1578	1355	2646	414	1061	1500	684	1938	2446	1636	1016	1742	2984	1251	1464	2154
ENSMUSG00000064307	Lrrc51	0	201	163	1105	299	547	0	213	92	339	281	821	643	251	96	938	492	941	332	339	125	837	358	431	564	205	82	413	151	406	159	308	24	1406	230	931	997	228	46	260	0	158	116	972	144	365
ENSMUSG00000064308	2410137M14Rik	0	0	0	0	0	0	0	0	0	0	0	0	0	0	0	0	0	0	0	0	0	0	0	0	0	0	0	0	0	0	0	0	0	0	0	0	0	0	0	0	0	0	0	0	0	0
ENSMUSG00000083178	Gm12187	0	0	0	0	0	2	11	0	3	2	0	0	0	0	0	0	0	0	0	0	10	0	0	0	0	0	3	0	0	0	0	0	16	0	0	0	0	0	3	0	2	0	8	0	0	0
ENSMUSG00000094678	Olfr857	0	0	0	0	0	0	0	0	0	0	0	0	0	0	0	0	0	0	0	0	0	0	0	0	0	0	0	0	0	0	0	0	0	0	0	0	0	0	0	0	0	0	0	0	0	0
ENSMUSG00000080383	Gm22103	0	0	0	0	1	0	0	0	0	0	3	2	0	0	0	0	0	0	0	0	0	0	1	0	0	0	0	0	0	0	0	0	2	0	0	0	0	0	0	0	0	0	0	0	0	0
ENSMUSG00000080384	Gm22105	0	6	5	23	6	0	0	0	5	0	16	0	0	0	0	0	0	0	0	0	3	2	0	1	0	0	9	0	4	0	0	3	7	0	0	0	0	0	0	0	0	0	0	0	25	0
ENSMUSG00000094679	Gm21721	0	0	0	0	0	0	0	0	0	0	0	0	0	0	0	0	0	0	0	0	0	0	0	0	0	0	0	0	0	0	0	0	0	0	0	0	0	0	0	0	0	0	0	0	0	0
ENSMUSG00000115360	Gm48932	0	0	0	0	0	0	0	0	0	0	0	0	0	0	0	0	0	0	0	0	0	0	0	0	0	0	0	0	0	0	0	0	0	0	0	0	0	0	0	0	0	0	0	0	0	0
ENSMUSG00000088836	Gm23546	0	0	0	0	0	0	0	0	0	0	0	0	0	0	0	0	0	0	0	0	0	0	0	0	0	0	0	0	0	0	0	0	0	0	0	0	0	0	0	0	0	0	0	0	0	0
ENSMUSG00000078139	AK157302	1182	1164	585	2489	2135	1963	473	1446	219	1684	1647	1445	289	1143	355	1886	1640	1190	649	1629	356	2426	1970	1678	651	944	326	2552	1147	2039	521	1414	481	4279	1876	3204	556	871	410	1789	756	1044	475	2388	1450	1884
ENSMUSG00000107672	Gm3017	0	0	0	0	0	0	0	0	0	0	0	0	0	0	0	0	0	0	0	0	0	0	0	0	0	0	0	0	0	0	0	0	0	0	0	0	0	0	0	0	0	0	0	0	0	0
ENSMUSG00000084493	Gm22106	0	0	9	0	0	0	0	0	0	0	0	0	0	12	0	0	0	0	0	0	0	0	0	0	0	0	0	0	0	0	0	0	0	0	0	12	0	0	0	0	0	0	0	0	0	0
ENSMUSG00000084492	n-R5s157	0	0	0	0	0	0	0	0	0	0	0	0	0	0	0	0	0	0	0	0	0	0	0	0	0	0	0	0	0	0	0	0	0	0	0	0	0	0	0	0	0	0	0	0	0	0
ENSMUSG00000107677	Olfr316	0	0	0	0	0	0	0	0	0	0	0	0	0	0	0	0	0	0	0	0	0	0	0	0	0	0	14	0	0	0	0	0	0	0	0	0	0	0	0	0	0	0	0	0	0	0
ENSMUSG00000107676	Gm44178	0	0	0	0	0	0	0	0	20	0	0	0	0	0	0	3	0	0	0	0	0	0	0	0	0	0	0	0	0	64	0	0	0	0	0	0	0	57	0	0	0	2	0	0	0	0
ENSMUSG00000107675	Gm30332	0	0	0	0	0	0	0	0	0	0	0	0	0	0	0	0	0	0	0	0	0	0	0	0	0	0	0	0	0	0	0	0	0	0	0	0	0	0	0	0	0	0	0	0	0	0
ENSMUSG00000107674	Gm44277	0	0	0	0	0	0	0	0	0	0	0	0	0	0	0	0	0	0	0	0	0	0	0	0	0	0	0	0	0	0	0	0	0	0	0	0	0	0	0	0	0	0	0	0	0	0
ENSMUSG00000095376	Gm22109	0	0	0	0	0	0	0	0	0	0	0	0	0	0	0	0	0	0	0	0	0	0	0	0	0	0	0	0	0	0	0	0	0	0	0	0	0	0	0	0	0	0	0	0	0	1
ENSMUSG00000078130	Gm11555	0	0	0	0	0	0	0	0	0	0	0	0	0	0	0	0	0	0	0	0	0	0	0	0	0	0	0	0	0	0	0	0	0	0	0	0	0	0	0	0	0	0	0	0	0	0
ENSMUSG00000095374	Snord116l16	0	0	0	0	0	0	0	0	0	0	0	0	0	0	0	0	0	0	0	0	0	0	0	0	0	0	0	0	0	0	0	0	0	0	0	0	0	0	0	0	0	0	0	0	0	0
ENSMUSG00000078132	Gm11939	0	0	0	0	0	0	0	0	0	0	0	0	0	0	0	0	0	0	0	0	0	0	0	0	0	0	0	0	0	0	0	0	0	0	0	0	0	0	0	0	0	0	0	0	0	0
ENSMUSG00000095372	Gm22111	0	0	0	0	0	0	0	0	0	0	0	0	0	0	0	0	0	0	0	0	0	0	0	0	0	0	0	0	0	0	0	0	0	0	0	0	0	0	0	0	0	0	0	0	0	0
ENSMUSG00000078134	Gm12355	1851	4013	2831	1602	3464	1691	1209	2494	923	1418	2319	1447	559	2533	1647	1860	2314	2662	1350	3636	1779	1453	3279	2958	1182	2266	982	1712	1503	1874	495	2166	1777	2116	2961	1953	631	1953	3133	2456	925	2143	1379	2011	2424	2087
ENSMUSG00000078137	Ankrd63	0	3	117	16	0	131	0	66	100	0	0	0	0	95	25	285	0	412	0	5	37	664	0	305	0	0	28	90	0	120	0	105	251	87	0	0	0	115	35	0	0	48	63	363	0	0
ENSMUSG00000095371	Gm9611	0	0	0	0	0	0	0	0	0	0	0	0	0	0	0	0	0	0	0	0	0	0	0	0	0	0	0	0	0	0	0	0	0	0	0	0	0	0	0	0	0	0	0	0	0	0
ENSMUSG00000082899	Gm12379	0	0	0	0	0	0	0	0	0	0	0	0	0	0	0	0	0	0	0	0	0	0	0	0	0	0	0	0	0	0	0	0	0	0	0	0	0	0	0	0	0	0	0	0	0	0
ENSMUSG00000082898	Gm12041	0	0	0	0	0	0	0	0	0	0	0	0	0	0	0	0	0	0	0	0	0	0	0	0	0	0	0	0	0	0	0	0	0	0	0	0	0	0	0	0	0	0	0	0	0	0
ENSMUSG00000117664	Gm36860	0	0	0	0	0	0	0	0	0	0	0	0	0	0	0	0	0	0	0	0	0	0	0	0	0	0	0	0	0	0	0	0	0	0	0	0	0	0	0	0	0	0	0	0	0	0
ENSMUSG00000082893	Gm11383	0	0	0	0	3	0	0	0	0	0	0	0	0	0	0	1	0	0	1	3	0	0	0	0	0	0	0	0	0	0	0	0	0	0	0	0	0	2	3	0	0	0	0	0	0	0
ENSMUSG00000082892	Olfr1027-ps1	0	0	0	0	0	0	0	0	0	0	0	0	0	0	0	0	0	0	0	0	0	0	0	0	0	0	0	0	0	0	0	0	0	0	0	0	0	0	0	0	0	0	0	0	0	0
ENSMUSG00000082891	Gm12881	0	0	0	0	0	0	0	0	0	0	0	0	0	0	0	0	0	0	0	0	0	0	0	0	0	0	0	0	0	0	0	0	0	0	0	0	0	0	0	0	0	0	0	0	0	0
ENSMUSG00000115365	Gm18582	0	0	0	0	0	0	0	0	0	0	0	0	0	0	0	0	0	0	0	0	0	0	0	0	0	0	0	0	0	0	0	0	0	0	0	0	0	0	0	0	0	0	0	0	0	0
ENSMUSG00000082897	Gm11982	0	0	0	0	0	0	0	0	0	0	0	0	0	0	0	0	0	0	0	0	0	0	0	0	0	0	0	0	0	0	0	0	0	0	0	0	0	0	0	0	0	0	0	0	0	0
ENSMUSG00000082896	Gm5844	1650	5162	3548	3204	7539	2453	1739	4422	1714	2349	5343	2378	694	3381	2375	3586	5649	3705	1534	5152	2295	2566	6808	4347	856	2915	1724	2443	3652	2614	497	3254	2588	3406	5528	3397	335	2744	3910	5092	1471	3021	2292	3673	5714	3225
ENSMUSG00000082895	Rpsa-ps9	182	307	267	284	321	232	174	208	110	146	244	174	88	224	138	213	209	234	137	293	156	296	302	308	60	153	80	127	159	183	54	187	130	172	278	134	59	201	268	198	200	149	161	232	195	217
ENSMUSG00000082894	Gm6480	0	0	0	0	0	0	0	0	0	0	0	0	0	0	0	0	0	0	0	0	0	0	0	0	0	0	0	0	0	0	0	0	0	0	0	0	0	0	0	0	0	0	0	0	0	0
ENSMUSG00000014195	Dnajc7	7989	6650	8364	6331	7042	8671	12413	6151	5658	5466	4497	5282	4471	6306	5356	4969	4247	5446	6738	6187	6811	5196	5764	7177	6195	7043	5893	4704	3422	6649	11201	6574	7151	6784	4475	7133	5517	6303	5718	6660	5682	6206	7662	7799	5437	8150
ENSMUSG00000099496	Gm28365	0	0	0	0	0	0	0	0	0	0	0	0	0	0	0	0	0	0	0	0	0	0	0	0	0	0	0	0	0	0	0	0	0	0	0	0	0	0	0	0	0	0	0	0	0	0
ENSMUSG00000099495	Gm20800	0	0	0	0	0	0	0	0	0	0	0	0	0	0	0	0	0	0	0	0	0	0	0	0	0	0	0	0	0	0	0	0	0	0	0	0	0	0	0	0	0	0	0	0	0	0
ENSMUSG00000099494	Gm28197	0	0	0	0	0	0	0	0	0	0	0	0	0	0	0	0	0	0	0	0	0	0	0	0	0	0	0	0	0	0	0	0	0	0	0	0	0	0	0	0	0	0	0	0	0	0
ENSMUSG00000109701	Gm32531	0	0	0	0	0	0	0	0	0	0	0	0	0	0	0	0	0	0	0	0	0	0	0	0	0	0	0	0	0	0	0	0	0	0	0	0	0	0	0	0	0	0	0	0	0	0
ENSMUSG00000099492	Gm5525	227	214	274	123	274	116	171	176	77	128	194	57	43	184	102	80	211	146	102	278	141	134	282	273	53	105	85	102	105	78	48	167	198	167	327	113	119	86	366	174	190	139	161	140	206	116
ENSMUSG00000109703	Gm45299	0	0	0	0	0	0	0	0	0	0	0	0	0	0	0	0	0	0	0	0	0	0	0	0	0	0	0	0	0	0	0	0	0	0	0	0	0	0	0	0	0	0	0	0	0	0
ENSMUSG00000099490	Gm18802	0	0	0	0	0	0	0	0	0	0	0	0	0	0	0	0	0	0	0	0	0	0	0	0	0	0	0	0	0	0	0	0	0	0	0	0	0	0	0	0	0	0	0	0	0	0
ENSMUSG00000086479	Gm16014	0	0	0	0	0	0	0	0	0	0	0	0	0	0	0	0	0	0	0	0	0	0	0	0	0	0	0	0	0	0	0	0	0	0	0	0	0	0	0	0	0	0	0	0	0	0
ENSMUSG00000109709	Gm45290	0	0	221	115	26	83	0	0	44	0	0	0	0	51	12	0	0	0	0	0	69	75	0	0	0	0	10	0	4	0	0	0	39	0	0	0	0	0	0	0	0	0	71	0	0	0
ENSMUSG00000014198	Zfp385c	0	0	0	0	0	0	0	0	26	0	0	118	0	35	26	0	0	0	0	0	8	0	0	0	0	0	0	71	4	83	0	37	4	0	0	0	0	0	0	0	0	0	0	0	0	0
ENSMUSG00000099499	Gm28787	0	0	0	0	0	0	0	0	0	0	0	0	0	0	0	0	0	0	0	0	0	0	0	0	0	0	0	0	0	0	0	0	0	0	0	0	0	0	0	0	0	0	0	0	0	0
ENSMUSG00000086478	Gm14102	0	0	0	0	0	0	0	0	0	0	0	0	0	0	0	0	0	0	0	0	0	0	0	0	0	0	0	0	0	0	0	0	0	0	0	0	0	0	0	0	0	0	0	0	0	0
ENSMUSG00000098552	Gm27217	0	0	0	0	0	0	0	0	0	0	0	0	0	0	0	0	0	0	0	0	0	0	0	0	0	0	0	0	0	0	0	0	0	0	0	0	0	0	0	0	0	0	0	0	0	0
ENSMUSG00000062477	Hmgb1l	0	0	0	0	0	0	0	0	0	0	0	0	0	0	0	0	0	0	0	0	0	0	0	0	0	0	0	0	0	0	0	0	0	0	0	0	0	0	0	0	0	0	0	0	0	0
ENSMUSG00000113236	Gm40548	0	0	0	0	0	0	0	0	0	0	0	0	0	0	0	0	0	0	0	0	0	0	0	0	0	0	0	0	0	0	0	0	0	0	0	0	0	0	0	0	0	0	0	0	0	0
ENSMUSG00000113237	Gm6109	684	46	20	21	23	14	6	24	8	10	14	15	7	16	5	22	23	48	145	49	12	33	24	50	3	13	10	23	13	20	9	21	12	27	18	10	5	16	24	8	13	11	8	12	16	16
ENSMUSG00000113234	Gm49330	0	0	0	0	0	0	0	0	0	0	0	0	0	0	0	0	0	0	0	0	0	0	0	0	0	0	0	0	0	0	0	0	0	0	0	0	0	0	0	0	0	0	0	0	0	1
ENSMUSG00000113235	Gm47872	0	0	0	0	0	0	0	0	0	0	0	0	0	0	0	0	0	0	0	0	0	0	0	0	0	0	0	0	0	0	0	0	0	0	0	0	0	0	0	0	0	0	0	0	0	0
ENSMUSG00000001508	Sgca	0	0	0	0	0	0	0	0	0	0	0	0	0	0	0	0	12	0	0	0	0	0	0	0	0	0	0	0	0	0	0	0	0	0	0	0	0	0	0	0	0	0	0	0	0	0
ENSMUSG00000113233	Gm31063	0	0	0	0	0	0	0	0	0	0	0	0	0	0	0	0	0	0	0	0	0	0	0	0	0	0	0	0	0	0	0	0	0	0	0	0	0	0	0	0	0	0	0	0	0	0
ENSMUSG00000113230	Gm48101	0	0	0	0	0	0	0	0	0	0	0	0	0	0	0	0	0	0	0	0	0	0	0	0	0	0	0	0	0	0	0	0	0	0	0	0	0	0	0	0	0	0	0	0	0	0
ENSMUSG00000113231	Gm5189	0	0	0	0	0	0	0	0	0	0	0	0	0	0	0	0	0	0	0	0	0	0	0	0	0	0	0	0	0	0	0	0	0	0	0	0	0	0	0	0	0	0	0	0	0	0
ENSMUSG00000001504	Irx2	0	0	0	0	0	0	0	0	0	0	0	0	0	0	0	0	0	0	0	0	0	0	0	0	0	0	0	0	0	0	0	0	0	0	0	0	0	0	0	0	0	0	0	0	0	0
ENSMUSG00000001506	Col1a1	0	0	0	0	0	0	0	0	0	0	0	0	0	0	0	0	0	0	0	4	0	0	0	0	0	0	0	0	4	0	0	0	0	0	0	0	0	10	0	0	0	0	0	0	0	0
ENSMUSG00000001507	Itga3	0	0	0	13	0	0	0	0	0	47	0	8	0	0	0	52	0	0	250	0	0	37	0	14	0	0	0	127	0	88	0	0	0	82	0	112	64	0	0	0	0	0	0	85	0	54
ENSMUSG00000088075	Gm22816	0	0	0	0	0	0	0	0	0	0	0	0	0	0	0	0	0	0	0	0	0	0	0	0	0	0	0	0	0	0	0	0	0	0	0	0	0	0	0	0	0	0	0	0	0	0
ENSMUSG00000113239	Gm18388	0	0	136	33	22	0	0	4	127	0	56	0	0	68	134	0	41	0	30	52	58	0	3	0	0	17	145	0	5	0	0	20	58	0	0	2	0	12	80	87	0	0	95	0	31	0
ENSMUSG00000092066	1700121N20Rik	0	0	0	0	0	0	0	0	0	0	0	0	0	0	0	0	0	0	0	0	0	0	0	0	0	0	0	0	0	0	0	0	0	0	0	0	0	0	0	0	0	0	0	0	0	0
ENSMUSG00000019261	Map1s	1055	1187	3586	1907	1289	717	5351	1385	3266	617	737	756	1620	1263	3899	550	565	617	1063	875	3438	696	671	1012	1441	739	2388	634	832	651	49	963	2706	875	551	729	991	1214	1963	867	681	1381	3655	455	609	265
ENSMUSG00000092060	Bend4	0	710	131	798	59	680	13	684	209	847	41	9	0	544	176	199	0	130	590	470	117	421	0	617	281	360	162	391	20	1162	9	301	258	399	0	946	1210	341	177	65	994	729	121	334	8	313
ENSMUSG00000083174	Gm7190	0	0	0	0	0	0	0	0	0	0	0	0	0	0	0	0	0	0	0	0	0	0	0	0	0	0	0	0	0	0	0	0	0	0	0	0	0	0	0	0	0	0	0	0	0	0
ENSMUSG00000096779	Gm22112	0	0	0	0	0	0	0	2	0	0	0	0	0	0	1	0	0	0	0	0	0	0	0	0	0	0	0	0	0	0	0	0	0	0	0	0	0	0	0	0	0	0	0	0	1	0
ENSMUSG00000096777	Gm21723	0	0	0	0	0	0	0	0	0	0	0	0	0	0	0	0	0	0	0	0	0	0	0	0	0	0	0	0	0	0	0	0	0	0	0	0	0	0	0	0	0	0	0	0	0	0
ENSMUSG00000096776	Vmn1r186	0	0	0	0	0	0	0	0	0	0	0	0	0	0	0	0	0	0	0	0	0	0	0	0	0	0	0	0	0	0	0	0	0	0	0	0	0	0	0	0	0	0	0	0	0	0
ENSMUSG00000096775	Gm5796	0	0	0	57	0	62	0	0	0	22	0	10	0	0	0	18	0	35	0	0	0	40	0	0	0	0	0	21	0	47	0	0	0	14	0	26	0	26	0	0	0	15	0	0	0	38
ENSMUSG00000096774	Gm22113	0	0	0	0	0	0	0	0	0	0	0	0	0	0	0	0	0	0	0	0	0	0	0	0	0	0	0	0	0	0	0	0	0	0	0	0	0	0	0	0	0	0	0	0	0	0
ENSMUSG00000096773	Olfr675	0	0	0	0	0	0	0	0	0	0	0	0	0	0	0	0	0	0	0	0	0	0	0	0	0	0	0	0	0	0	0	0	0	0	0	0	0	0	0	0	0	0	0	0	0	0
ENSMUSG00000096772	Gm22114	0	0	0	0	0	0	0	0	0	0	0	0	0	0	0	0	0	0	0	0	0	0	0	0	0	0	0	0	0	0	0	0	0	0	0	0	0	0	0	0	0	0	0	0	0	0
ENSMUSG00000096771	Gm22115	0	0	0	0	0	0	0	0	0	0	0	0	0	0	0	0	0	0	0	0	0	0	0	0	0	0	0	0	0	0	0	0	0	0	0	0	0	0	0	0	0	0	0	0	0	0
ENSMUSG00000096770	Amy2a4	0	0	0	0	0	0	0	0	0	0	0	0	0	0	0	0	0	0	0	0	0	0	0	0	0	0	0	0	0	0	0	0	0	0	0	0	0	0	0	0	0	0	0	0	0	0
ENSMUSG00000017550	Atad5	0	6187	5571	3223	7749	2240	894	3794	3425	1028	2679	793	911	3699	3119	1499	3123	2768	3951	5297	2973	4155	3585	4687	3793	4028	2294	1592	2340	1800	695	3264	2236	1884	2532	2077	0	3130	2377	3831	415	3400	2861	1866	3462	1008
ENSMUSG00000101537	Gm29571	0	0	0	0	0	0	0	0	0	0	0	0	0	0	0	0	0	0	0	0	0	0	0	0	0	0	0	0	0	0	0	0	0	0	0	0	0	0	0	0	0	0	0	0	0	0
ENSMUSG00000101534	Gm29306	0	0	0	0	0	0	0	0	0	0	0	0	0	0	0	0	0	0	0	0	0	0	0	0	0	0	0	0	0	0	0	0	0	0	0	0	0	0	0	0	0	0	0	0	0	0
ENSMUSG00000101535	Gm29383	0	0	2	0	0	0	0	0	8	0	0	62	0	56	0	0	0	0	0	0	0	0	2	7	0	0	0	0	0	0	0	0	0	0	0	0	0	31	0	19	0	0	12	0	0	0
ENSMUSG00000101532	Zbed4-ps1	0	0	0	0	1	0	0	0	3	0	12	0	0	0	0	0	0	0	0	0	0	0	0	1	0	0	0	0	0	0	0	0	0	0	0	0	0	0	1	0	0	0	0	1	0	0
ENSMUSG00000101533	Gm29393	0	0	0	0	0	0	0	0	0	0	0	0	0	0	0	0	0	0	0	0	0	0	0	0	0	0	0	0	0	0	0	0	0	0	0	0	0	0	0	0	0	0	0	0	0	0
ENSMUSG00000101530	Gm29259	0	0	0	0	0	0	0	0	0	0	0	0	0	0	0	0	0	0	0	0	0	0	0	0	0	0	0	0	0	0	0	0	0	0	0	0	0	0	0	0	0	0	0	0	0	0
ENSMUSG00000101531	Gm29672	0	0	0	0	0	0	0	0	0	0	0	0	0	0	0	0	0	0	0	0	0	0	0	0	0	0	0	0	0	0	0	0	0	0	0	0	0	0	0	0	0	0	0	0	0	0
ENSMUSG00000101538	Gm29029	0	0	0	0	0	0	0	0	0	0	0	0	0	0	0	0	0	0	0	0	0	0	0	0	0	0	0	0	0	0	0	0	0	0	0	0	0	0	0	0	0	0	0	0	0	0
ENSMUSG00000101539	Gm28252	0	0	0	0	0	0	0	0	0	0	0	0	0	0	0	0	0	0	0	0	0	0	0	0	0	0	0	0	0	0	0	0	0	0	0	0	0	0	0	0	0	0	0	0	0	0
ENSMUSG00000113588	Gm48328	0	0	0	0	0	0	0	0	0	0	0	0	0	0	0	0	0	0	0	0	0	0	0	0	0	0	0	0	0	0	0	0	0	0	0	0	0	0	0	0	0	0	0	0	0	0
ENSMUSG00000029007	Agtrap	2648	3363	5885	2617	1965	2519	2695	2567	3993	2568	2218	2339	1798	3604	4491	2593	1581	1829	2967	2812	5552	2213	1980	3326	2892	2208	3470	1551	1251	1633	853	3354	4066	4186	3014	5332	391	3381	2730	1653	3409	2704	4889	1990	1688	3552
ENSMUSG00000038510	Rpf2	3102	19047	11048	10427	25464	10065	4436	11553	6183	9380	18524	7480	2450	12975	6771	12497	17028	11460	6066	16844	7521	9526	20416	10414	3290	9329	6198	6968	12174	8545	1991	8644	6547	9267	18197	11584	651	12140	7352	16193	1137	10080	7451	12401	17475	14342
ENSMUSG00000113580	Gm48237	0	0	0	0	0	0	0	0	0	0	0	0	0	0	0	0	0	0	0	0	0	0	1	0	0	0	0	0	0	0	0	0	0	0	0	0	0	0	0	0	0	0	0	0	0	0
ENSMUSG00000113581	Dio3os	0	0	0	0	0	0	0	0	0	0	0	0	0	0	0	0	0	0	0	0	0	0	0	0	0	0	0	0	0	0	0	0	0	0	0	0	0	0	0	0	0	0	0	0	0	0
ENSMUSG00000113582	Gm33929	0	0	0	0	0	0	0	0	13	0	0	0	0	0	0	0	0	0	0	0	0	0	0	0	0	0	0	0	0	0	0	0	2	0	0	0	0	0	8	0	0	0	4	0	0	0
ENSMUSG00000113583	Gm10264	0	0	0	0	0	0	0	0	0	0	0	0	0	0	0	0	0	0	0	0	0	0	0	0	0	0	0	0	0	0	0	0	0	0	0	0	0	0	0	0	0	0	0	0	0	0
ENSMUSG00000113584	Gm46355	0	0	0	0	0	0	0	0	4	0	0	0	0	0	0	0	0	0	0	0	0	0	0	0	0	0	0	0	0	0	0	0	37	0	0	0	0	0	0	0	0	0	0	0	0	0
ENSMUSG00000113585	Gm19605	0	399	434	579	261	144	9	364	276	306	377	39	73	110	367	256	289	366	296	249	520	614	267	413	0	518	225	133	110	105	628	368	285	602	375	221	150	234	170	54	117	194	317	466	180	234
ENSMUSG00000113586	Gm48606	0	0	0	0	0	0	0	1	0	0	0	0	0	0	0	0	0	0	0	0	0	0	3	0	0	0	0	1	0	0	0	0	0	2	0	0	0	0	0	1	0	0	0	0	2	0
ENSMUSG00000109541	Gm6112	0	0	0	0	0	0	0	0	0	0	0	0	0	0	0	0	0	0	0	0	0	0	0	0	0	0	0	0	0	0	0	0	0	0	0	0	0	0	0	0	0	0	0	0	0	0
ENSMUSG00000022052	Ppp2r2a	11068	4802	3580	2702	1345	4567	4058	3562	791	3018	3763	1037	5179	3314	2669	5372	2276	3281	3889	3507	2464	1717	3144	5186	6162	2025	8836	4297	2950	3337	2142	6323	11883	6137	4411	6999	944	5239	7553	4025	3836	5198	7849	5983	3985	5479
ENSMUSG00000113577	Gm19238	0	0	27	0	0	0	0	0	70	0	0	67	1	0	0	101	20	0	0	0	0	0	0	1	0	0	2	0	0	0	0	0	0	0	0	1	0	15	1	0	0	0	0	0	0	1
ENSMUSG00000022055	Nefl	0	0	0	0	0	0	0	0	0	0	0	0	0	0	0	0	0	0	0	0	0	0	0	0	0	0	0	0	0	0	0	0	0	0	0	0	0	0	0	0	0	0	0	0	0	0
ENSMUSG00000010021	Kif19a	0	0	33	155	0	0	317	102	23	0	0	0	0	0	0	149	0	0	340	4	15	0	0	0	0	35	45	0	0	23	383	28	6	6	0	123	239	40	36	0	181	30	70	0	0	32
ENSMUSG00000097231	Gm26852	0	0	63	0	52	32	484	93	235	163	25	116	0	0	118	99	14	0	0	0	42	232	13	0	0	0	12	6	6	0	0	13	0	0	25	14	0	0	23	20	0	0	34	0	0	0
ENSMUSG00000010025	Aldh3a2	8207	1394	2668	3143	686	3551	1407	1041	1537	504	602	1265	556	1806	1605	777	785	644	4775	1624	1924	950	723	1840	3258	906	1589	445	219	889	2162	413	1755	2670	578	1101	1862	807	1603	1211	2923	1432	2431	1184	1040	562
ENSMUSG00000022057	Adamdec1	0	0	0	0	0	0	0	0	0	0	0	0	0	0	0	0	0	0	0	0	0	0	0	0	0	0	0	0	0	0	0	0	0	0	0	0	0	0	0	0	0	0	0	0	0	362
ENSMUSG00000022056	Adam7	0	0	0	0	0	0	0	0	0	0	0	0	0	0	0	0	0	0	0	0	0	0	6	0	0	0	0	0	0	0	0	0	0	0	0	0	0	0	0	0	0	0	0	0	0	0
ENSMUSG00000097233	Gm17552	0	0	70	43	0	528	19	58	96	153	0	194	365	103	49	0	0	37	729	40	11	73	4	185	119	51	18	137	12	77	0	30	79	86	62	513	0	89	76	16	0	8	58	117	18	318
ENSMUSG00000112187	Gm6993	0	0	0	0	0	0	0	0	0	0	0	0	0	0	0	0	0	0	0	0	0	0	0	0	0	0	0	0	0	0	0	0	0	0	0	0	0	0	0	0	0	0	0	0	0	0
ENSMUSG00000112186	Gm2412	5	3	12	4	2	0	4	5	2	0	10	2	1	4	2	1	2	0	1	6	2	6	6	0	1	0	4	2	1	0	0	3	1	0	1	0	0	1	9	4	3	2	5	2	3	2
ENSMUSG00000112185	Gm47060	0	0	0	0	0	0	0	0	0	0	0	0	0	0	0	0	0	0	0	0	0	0	0	0	0	0	0	0	0	0	0	0	0	0	0	0	0	0	0	0	0	0	0	0	0	0
ENSMUSG00000038518	Jarid2	2837	4685	5405	5258	1786	3962	5412	1575	3239	2389	2034	3374	1532	4051	2942	625	1371	1212	3905	2408	3762	2264	1390	4469	2099	2939	1237	2030	1517	1704	1516	1741	2041	4628	950	3629	527	2679	1057	987	871	4085	2763	1110	2056	3754
ENSMUSG00000112183	Gm48306	0	0	0	0	0	0	0	0	0	0	0	0	0	0	0	0	0	0	0	0	0	0	0	0	0	0	0	0	0	0	0	0	0	0	0	0	0	0	0	0	0	0	0	0	0	0
ENSMUSG00000021506	Pitx1	0	0	0	0	0	0	0	0	0	0	0	0	0	0	0	0	0	0	0	0	0	0	0	0	0	0	0	0	0	0	0	0	0	0	0	0	0	0	0	0	0	0	0	0	0	0
ENSMUSG00000112181	Gm47538	0	0	0	0	0	0	0	0	0	0	0	0	0	0	0	0	0	0	0	0	0	0	0	0	0	0	0	0	0	0	0	0	0	0	0	0	0	0	0	0	0	0	0	0	0	0
ENSMUSG00000112180	Gm48085	0	0	0	0	0	0	0	0	0	0	0	0	0	0	0	0	0	0	0	0	0	0	0	0	0	0	0	0	0	0	0	0	0	0	0	0	0	0	0	2	0	0	0	0	0	0
ENSMUSG00000101280	Gm8600	0	0	0	0	0	0	0	0	0	0	0	0	0	0	0	0	0	0	0	0	0	0	0	0	0	0	0	0	0	0	0	0	0	0	0	0	0	0	0	0	0	0	0	0	0	0
ENSMUSG00000101281	Gm8449	0	0	0	0	0	0	0	0	0	0	0	0	0	0	0	0	0	0	0	0	0	0	0	0	0	0	0	0	0	0	0	0	0	0	10	0	0	0	0	0	0	0	0	0	0	0
ENSMUSG00000101282	Gm28152	0	0	0	0	0	0	0	0	0	0	0	0	0	0	0	0	0	0	0	0	0	0	0	0	0	0	0	0	0	0	0	0	0	0	0	0	0	0	0	0	0	0	0	0	0	0
ENSMUSG00000086237	Gm15591	0	33	13	0	0	0	0	0	0	0	0	0	0	9	4	39	4	0	0	0	0	11	0	16	0	0	2	6	5	0	0	0	0	0	0	11	0	0	0	0	0	0	0	58	0	0
ENSMUSG00000101284	Gm28811	0	0	0	0	0	0	0	0	0	0	0	0	0	0	0	0	0	0	0	0	0	0	0	0	0	0	0	0	0	0	0	0	0	0	0	0	0	0	0	0	0	0	0	0	0	0
ENSMUSG00000101285	Gm28600	0	0	0	0	0	0	0	0	0	0	0	0	0	0	0	0	0	0	0	0	0	0	0	0	0	0	0	0	0	0	0	0	0	0	0	0	0	0	0	0	0	0	0	0	0	0
ENSMUSG00000112189	C730027H18Rik	0	0	0	0	0	0	0	0	0	0	0	0	0	0	0	0	0	0	0	0	0	0	0	0	0	0	0	0	0	0	0	0	0	0	0	0	0	0	0	0	0	0	0	0	0	0
ENSMUSG00000101287	Gm28166	0	0	0	0	0	0	0	0	0	0	0	0	0	0	0	0	0	0	0	0	0	0	0	0	0	0	0	0	0	0	0	0	0	0	0	0	0	0	0	0	0	0	0	0	0	0
ENSMUSG00000079773	AC087559.2	0	0	6	0	0	10	0	8	2	7	0	40	0	3	0	5	0	4	0	0	6	32	0	59	4	0	3	0	0	8	2	11	0	14	0	17	2	0	9	0	0	7	3	9	6	13
ENSMUSG00000079774	Fam205a4	0	0	0	0	0	0	0	0	0	0	0	0	0	0	0	0	0	0	0	0	0	0	0	0	0	0	0	0	0	0	0	0	0	0	0	0	0	0	0	0	0	0	0	0	0	0
ENSMUSG00000097237	Gm26519	0	0	0	0	0	0	0	0	0	0	0	0	0	0	0	0	0	0	0	0	0	0	0	0	0	0	0	0	0	0	0	0	0	0	0	0	0	0	0	0	0	0	0	0	0	0
ENSMUSG00000065952	C330021F23Rik	4	20	7	22	52	34	11	22	11	26	39	47	21	19	5	39	18	36	20	41	5	13	17	19	7	13	12	63	25	4	0	14	6	78	25	17	0	15	3	1	1	1	13	19	16	5
ENSMUSG00000065954	Tacc1	1355	15583	22390	9031	10551	5456	5319	13912	11243	3608	7034	3855	3595	14313	11301	3046	7949	2054	3600	14242	10480	3757	11192	8463	9848	5130	8763	2672	5155	8503	737	5869	13783	5087	7686	4936	1398	10683	9745	4009	1033	5648	13573	2908	4747	5060
ENSMUSG00000065956	Defa37	0	0	0	0	0	0	0	0	0	0	0	0	0	0	0	0	0	0	0	0	0	0	0	0	0	0	0	0	0	0	0	0	0	0	0	0	0	0	0	0	0	0	0	0	0	0
ENSMUSG00000081812	Gm4789	0	0	0	0	0	0	0	0	0	0	0	0	0	0	0	0	0	0	0	0	0	0	0	0	0	0	0	0	0	0	0	0	0	0	0	0	0	0	0	0	0	0	0	0	0	0
ENSMUSG00000081813	Gm12806	0	0	0	0	0	0	0	0	0	0	0	0	0	0	0	0	0	0	0	0	0	0	0	0	0	0	0	0	0	0	0	0	0	0	0	0	0	0	0	0	0	0	0	0	0	0
ENSMUSG00000081810	Gm11878	3187	2189	1496	1928	1908	1734	869	1505	487	1298	968	1366	439	1330	734	2066	1069	3185	1139	2749	823	3160	1893	3305	581	980	546	1504	944	1492	405	1271	993	1730	1790	1375	734	1157	2570	1331	1766	1014	693	1549	1254	1704
ENSMUSG00000108150	Gm44470	0	0	0	0	0	0	0	0	0	0	0	0	0	0	0	0	0	0	0	0	0	0	0	0	0	0	0	0	0	0	0	0	0	0	0	0	0	0	0	0	0	0	0	0	0	0
ENSMUSG00000108157	Olrf445-ps1	0	0	0	0	0	0	0	0	0	0	0	0	0	0	0	0	0	0	0	0	0	0	0	0	0	0	0	0	0	0	0	0	0	0	0	0	0	0	0	0	0	0	0	0	0	0
ENSMUSG00000097429	Gm26520	0	0	57	0	0	0	0	0	37	0	0	0	0	0	48	0	0	0	0	0	72	0	0	0	0	0	63	0	0	0	0	0	158	0	0	0	0	0	26	0	0	26	174	0	0	51
ENSMUSG00000081814	Gm14695	0	0	0	0	0	0	0	0	0	0	0	0	0	0	0	0	0	0	0	0	0	0	0	0	0	0	0	0	0	0	0	0	0	0	0	0	0	0	0	0	0	0	0	0	0	0
ENSMUSG00000108154	Gm44033	0	0	0	0	0	0	0	0	0	0	0	0	0	0	16	0	0	0	0	0	0	0	0	0	0	0	0	0	0	0	0	0	0	0	0	0	0	0	0	0	0	0	0	0	0	0
ENSMUSG00000097424	1700030M09Rik	0	0	1	0	0	0	4	0	0	0	0	0	0	0	0	0	0	0	0	0	0	0	0	0	0	0	0	0	0	0	0	0	0	0	0	0	0	0	0	0	0	0	0	0	0	0
ENSMUSG00000097425	Vmn1r181	0	0	0	0	0	0	0	0	0	0	0	0	0	0	0	0	0	0	0	0	0	0	0	0	0	0	0	0	0	0	0	0	0	0	0	0	0	0	0	0	0	0	0	0	0	0
ENSMUSG00000097426	Gm8941	0	0	0	0	0	0	0	0	0	0	0	0	0	0	0	0	0	0	0	0	0	0	0	0	0	0	0	0	0	0	0	0	0	0	0	0	0	0	0	0	0	0	0	0	0	0
ENSMUSG00000097427	Gm6763	0	0	0	0	0	0	0	0	0	0	0	0	0	0	0	0	0	0	0	0	0	0	0	0	0	0	0	0	0	0	0	0	0	0	0	0	0	0	0	0	0	0	0	0	0	0
ENSMUSG00000097421	D630011A20Rik	0	0	0	0	0	0	0	0	0	0	0	0	0	0	0	0	0	0	0	0	0	0	0	0	0	0	0	0	0	0	0	0	0	0	0	0	0	0	0	0	0	0	0	0	0	0
ENSMUSG00000093082	Gm24322	0	0	0	0	0	0	0	0	0	0	0	0	0	0	0	0	0	0	0	0	0	0	0	0	0	0	0	0	0	0	0	0	0	0	0	0	0	0	0	0	0	0	0	0	0	0
ENSMUSG00000054966	Lmntd1	0	6	0	74	0	0	0	0	0	0	0	0	364	0	0	51	0	0	0	0	0	0	0	0	0	0	0	26	0	0	0	0	0	0	0	145	0	0	0	0	0	0	0	38	0	0
ENSMUSG00000054967	Zfp647	0	542	396	49	233	178	0	380	205	871	32	121	350	245	149	0	367	24	0	115	392	0	376	623	24	113	180	348	112	0	0	271	210	838	129	462	0	367	209	339	456	360	438	0	265	135
ENSMUSG00000075552	Cyp3a41b	0	0	0	0	0	0	0	0	0	0	0	0	0	0	0	0	0	0	0	0	0	0	0	0	0	0	0	0	0	0	0	0	0	0	0	0	0	0	0	0	0	0	0	0	0	0
ENSMUSG00000105475	4930431L21Rik	0	0	0	0	0	0	0	0	0	0	0	0	0	0	0	0	0	0	0	0	0	0	0	0	0	0	0	0	0	0	0	0	0	0	0	0	0	0	0	0	0	0	0	0	0	0
ENSMUSG00000105474	Selenok-ps7	0	0	1	1	1	1	0	0	0	1	0	0	0	0	0	0	0	1	1	0	0	1	0	0	1	0	0	0	0	1	1	1	1	1	4	1	1	1	2	0	2	0	0	1	0	0
ENSMUSG00000041308	Sntb2	134	62	576	0	129	283	253	179	236	0	0	27	6	20	266	71	0	81	304	41	295	0	104	42	0	44	305	12	22	161	90	316	147	0	72	87	0	106	291	0	0	52	265	384	0	528
ENSMUSG00000041309	Nkx6-2	0	0	0	0	0	0	0	0	0	0	0	0	0	0	0	0	0	0	0	0	0	0	0	0	0	0	0	0	0	0	0	0	0	0	0	0	0	0	0	0	0	0	0	0	0	0
ENSMUSG00000041303	Gtf3c3	4774	7304	5457	4235	5797	2983	1548	4249	2666	3230	4297	3872	1361	5051	3146	2424	4514	1790	3700	6072	3557	3974	5054	5222	388	4178	2408	3401	3059	3822	85	4677	2847	6617	3885	7153	458	5376	3034	4780	978	3213	3538	4279	4185	7348
ENSMUSG00000041301	Cftr	0	204	9	0	0	0	0	0	0	0	0	0	0	0	0	2	0	0	0	0	0	214	0	0	0	0	4	116	0	0	0	0	4	38	0	12	0	0	0	0	0	0	0	7	0	0
ENSMUSG00000000365	Rnf17	0	137	681	249	568	136	379	508	372	56	371	391	0	428	503	239	604	356	163	117	344	520	851	452	0	28	100	88	147	115	0	367	400	354	300	482	0	216	252	518	0	287	309	315	562	397
ENSMUSG00000093338	Mir3090	0	0	0	0	0	0	0	0	0	0	0	0	0	0	0	0	0	0	0	0	0	0	0	0	0	0	0	0	0	0	0	0	0	0	0	0	0	0	0	0	0	0	0	0	0	0
ENSMUSG00000077095	Gm24342	0	0	0	0	0	0	0	0	0	0	0	0	0	0	0	0	0	0	0	0	0	0	0	0	0	0	0	0	0	0	0	0	0	0	0	0	0	0	0	0	0	0	0	0	0	0
ENSMUSG00000078880	Gm14308	1115	1168	853	1062	1021	637	364	624	478	1424	689	1143	234	852	502	1653	887	1430	498	1435	0	1390	910	0	240	710	0	885	526	876	180	695	536	1254	747	1320	264	823	469	988	0	348	480	1580	741	1016
ENSMUSG00000093334	Gm22118	0	0	5	0	0	0	0	0	0	0	0	13	0	0	1	0	0	0	0	0	2	0	0	0	0	0	0	0	0	0	0	3	2	0	0	0	0	0	3	0	0	0	1	0	3	0
ENSMUSG00000093335	Gm22119	0	0	0	0	0	0	0	0	0	0	0	0	0	0	0	0	0	0	0	0	0	0	0	0	0	0	0	0	0	0	0	0	0	0	0	0	0	0	0	0	0	0	0	0	0	0
ENSMUSG00000093336	Mir1954	0	16	0	0	8	0	0	0	0	0	2	0	0	0	3	0	2	0	0	0	0	0	0	0	0	0	0	0	0	0	0	0	0	0	0	0	0	0	0	0	0	0	0	0	0	0
ENSMUSG00000105470	Gm42589	0	0	0	0	0	8	688	45	0	0	0	0	0	19	0	0	0	0	8	0	0	0	0	0	0	71	0	0	0	0	0	0	0	0	0	0	0	0	12	0	0	0	0	0	0	0
ENSMUSG00000093331	Gm22120	0	0	0	0	0	0	0	0	0	0	0	0	0	0	0	0	0	0	0	0	0	0	0	0	0	0	0	0	0	0	0	0	0	0	0	0	0	0	0	0	0	0	0	0	0	0
ENSMUSG00000086234	Usp46os2	0	0	0	0	0	0	0	0	0	0	0	0	0	0	0	0	0	0	0	0	0	0	0	0	0	0	0	0	0	0	0	0	0	0	0	0	0	0	0	0	0	0	0	0	0	0
ENSMUSG00000118138	Gm50322	1393	256	198	134	17	34	0	176	173	4	23	353	4	4	225	31	33	41	0	23	218	4	105	86	0	68	40	9	76	96	0	93	117	34	81	137	0	62	47	92	0	84	198	165	72	27
ENSMUSG00000118139	Gm41720	0	0	0	0	0	0	0	0	0	0	0	0	0	0	0	0	0	0	0	0	0	0	0	0	0	0	0	0	0	0	0	0	0	0	0	0	0	0	0	0	0	0	0	0	0	0
ENSMUSG00000115328	Gm30691	0	0	0	0	0	0	0	0	0	0	0	0	0	0	0	0	0	0	0	0	0	0	0	0	0	0	0	0	0	0	0	0	0	0	0	0	0	0	0	0	0	0	0	0	0	0
ENSMUSG00000115329	Gm49272	0	0	0	0	0	0	0	0	0	0	0	0	0	0	0	0	0	0	0	0	0	0	0	0	0	0	0	0	0	0	0	0	0	0	0	0	0	0	0	0	0	0	0	0	0	0
ENSMUSG00000118134	4930549G23Rik	0	142	55	31	60	41	121	48	32	4	36	4	0	46	32	12	7	62	60	61	35	13	36	16	0	19	60	21	26	35	0	44	49	65	27	85	0	56	23	29	0	23	57	37	37	58
ENSMUSG00000115327	Gm7566	0	0	0	0	0	0	0	0	0	0	0	0	0	0	1	0	0	0	0	0	0	0	0	0	0	0	0	0	0	0	0	0	0	0	0	0	0	0	0	0	0	0	0	0	0	0
ENSMUSG00000118136	Gm50312	0	0	0	0	0	0	0	0	0	0	0	0	0	0	0	0	0	0	0	0	0	0	0	0	5	0	0	0	0	0	0	0	0	0	0	0	0	0	0	0	0	0	0	0	0	0
ENSMUSG00000115325	Gm48979	0	0	10	9	15	77	0	0	0	32	1	0	0	44	25	0	0	0	0	1	7	0	0	17	0	0	20	0	0	0	4	0	23	10	5	8	0	15	0	0	0	0	15	0	8	0
ENSMUSG00000115322	Gm49023	0	0	0	0	0	0	0	0	0	0	0	0	0	0	0	0	0	0	0	0	0	0	0	0	0	0	0	8	0	0	0	0	0	0	0	0	0	0	0	0	0	0	0	0	0	0
ENSMUSG00000118131	Gm50167	0	1	0	0	3	7	2	3	0	0	0	0	0	0	1	1	2	0	0	0	2	0	1	1	0	1	0	0	0	1	0	4	2	0	1	1	0	0	1	0	0	1	0	0	1	0
ENSMUSG00000118132	4833408A19Rik	37	282	227	744	412	631	0	172	104	309	70	581	0	424	49	976	196	696	163	134	113	218	58	523	0	336	108	261	37	601	7	221	86	774	175	404	0	312	157	56	35	252	253	483	112	552
ENSMUSG00000115321	Gm34060	0	0	0	0	0	0	0	0	0	0	0	0	0	0	0	0	0	0	0	0	0	0	0	0	0	0	0	0	0	0	0	0	0	0	0	0	0	0	0	0	0	0	0	0	0	0
ENSMUSG00000022015	Tnfsf11	3770	0	0	0	0	4	127	0	0	74	0	0	124	0	0	0	0	4	430	0	0	0	0	0	0	0	52	69	0	0	0	0	0	0	0	0	96	0	0	0	70	0	0	0	0	310
ENSMUSG00000022014	Epsti1	12440	3760	2422	5466	351	5686	4658	2034	936	4648	349	6375	1387	1486	876	3558	165	4103	2763	2379	1043	3358	194	7953	1265	2705	689	3406	202	5833	1115	2657	969	4126	393	8207	1256	2705	839	155	1167	2539	924	4852	60	6569
ENSMUSG00000022016	Akap11	1934	2612	1594	3422	1012	2977	680	1657	1645	2137	894	2421	84	1444	1194	1544	1216	1394	2379	1697	855	4254	1707	1885	1052	1397	1194	2016	1051	1531	1067	1494	759	2607	1073	2419	373	1358	914	1455	526	1347	733	2689	1402	2097
ENSMUSG00000022010	Tsc22d1	2625	13350	4406	61316	17689	31443	4085	8773	1619	45396	5893	36423	8634	25714	2071	27644	17805	17461	11234	9598	1720	16322	13169	35268	4534	13325	1276	40512	3849	37427	5642	18884	1772	77038	13127	75970	1529	20066	1345	13123	1967	19288	1474	57102	13755	82352
ENSMUSG00000022013	Dnajc15	10895	9648	7193	6623	10242	6131	4926	7181	3689	7280	6401	5169	5074	6455	3936	8264	7471	7623	4604	8387	5663	6190	8103	4436	2085	6128	4694	4627	5057	5877	1994	5547	3834	6891	7546	5631	1708	6438	4679	6538	2133	5763	4931	8837	7642	7044
ENSMUSG00000022012	Enox1	24	0	0	0	0	24	0	0	16	0	84	0	0	0	0	0	0	25	0	0	0	0	0	0	0	0	0	0	0	0	0	0	12	0	3	148	0	0	16	0	0	0	0	0	0	99
ENSMUSG00000022019	Tdrd3	234	2522	2925	2324	2017	3513	2229	3061	1476	1528	1613	1397	1357	3192	1912	1147	2190	2161	2255	1887	2329	1950	2466	2905	252	1669	1202	1548	1046	1769	36	1660	2865	2583	2163	2557	154	2342	1886	2441	633	1985	1800	1196	1600	2547
ENSMUSG00000022018	Rgcc	2039	503	4123	1605	343	729	4836	323	3431	557	149	247	4755	309	3783	1128	182	249	9999	281	6332	2038	91	277	22724	2897	9640	1281	925	1345	18534	4497	13323	2787	2500	2138	14181	3051	13421	2276	14661	1665	15963	2428	926	560
ENSMUSG00000055610	Olfr307	0	0	0	0	0	0	0	0	0	0	0	0	0	0	0	0	0	0	0	0	0	0	0	0	0	0	0	0	0	0	0	0	0	0	0	0	0	0	0	0	0	0	0	0	0	0
ENSMUSG00000055612	Cdca7	1182	27366	34590	14125	13905	8847	14504	21061	19017	11773	12117	9937	7421	19608	20651	9927	11477	10056	7210	18124	23208	8118	12193	14431	4668	16561	17892	12374	7278	9783	2687	16352	21751	13162	10519	10857	674	19535	22304	11832	4910	16774	24595	11977	12797	10567
ENSMUSG00000083567	Gm11451	0	225	195	120	315	43	78	220	76	105	180	38	19	194	114	187	221	87	66	309	160	140	297	174	49	520	362	100	521	90	7	276	488	168	843	110	0	385	493	660	66	354	327	139	695	88
ENSMUSG00000020528	Prpsap2	0	3261	4018	2740	3499	2288	2095	3425	1824	2817	1584	3008	1125	2634	2436	2153	1823	1267	2578	2804	2242	2075	2381	2446	439	2085	2342	2955	1625	2741	1245	2272	2274	1984	1982	6508	1645	2828	1909	2122	569	2697	2251	3323	1670	4315
ENSMUSG00000020527	Myo19	0	1521	1414	386	787	300	0	569	729	425	541	140	92	365	769	174	661	228	507	362	810	105	684	416	697	492	480	131	420	217	197	440	789	402	310	63	445	235	520	915	333	336	1091	710	451	0
ENSMUSG00000020526	Znhit3	1004	9294	4948	5396	12685	2309	2869	5983	2823	5954	11593	3740	3143	6497	4275	7405	9349	6637	2126	9598	4746	3618	11524	6280	955	7382	3366	4681	6609	4814	1836	4837	3995	6002	8559	5936	1659	6131	3637	9332	1467	5405	4534	7293	8092	5681
ENSMUSG00000020525	Ppm1d	348	1205	576	895	1081	1501	0	328	435	660	395	957	20	996	456	792	565	836	810	1531	253	1744	1034	2063	137	1072	1526	448	896	692	583	1692	1463	736	1237	2303	595	1141	702	1780	62	1070	850	430	1169	1161
ENSMUSG00000020524	Gria1	0	0	0	0	0	0	0	0	0	0	0	0	0	0	0	0	0	0	0	0	0	0	0	0	0	0	0	0	0	0	0	0	0	0	0	0	0	0	0	0	0	0	0	0	0	0
ENSMUSG00000020523	Fam114a2	5302	5766	5847	6524	4221	4375	4678	5211	3003	5891	2615	4675	3549	4101	3946	4689	3754	1811	4689	5486	4089	3802	4284	5698	1696	3616	3825	2856	2283	4333	1222	4860	4005	6386	3985	5742	3940	3771	2953	4412	2244	5425	4517	4815	3870	5055
ENSMUSG00000020522	Mfap3	4	6254	5459	6482	2644	3363	2076	4386	3239	3557	1517	3841	2341	3237	3350	2941	2069	2969	3346	3726	4348	1879	1589	4428	190	2120	3438	2644	839	1336	1221	3846	3334	5028	2152	4613	3570	2480	2904	2469	2789	2326	3040	4292	1754	5235
ENSMUSG00000020521	Rnft1	991	6753	5415	6603	4935	2230	3384	5727	2880	5359	3324	4423	4957	4017	2912	1940	3385	3748	5396	3789	3639	5952	4172	5034	4612	4938	4011	3786	3156	3068	1864	5771	5793	5604	4494	6499	3625	5532	4464	5178	1453	5038	4329	6381	4815	6654
ENSMUSG00000020520	Galnt10	91	724	698	667	1741	627	160	672	962	103	887	203	362	383	552	81	562	291	34	624	237	263	948	395	862	780	302	85	440	145	346	558	574	416	732	219	9	770	434	539	4	424	388	343	587	139
ENSMUSG00000094810	Olfr907	0	0	0	0	0	0	0	0	0	0	0	1	0	0	0	0	0	0	0	0	0	0	0	0	0	0	0	0	0	0	0	0	0	0	0	0	0	0	1	0	0	0	0	0	0	0
ENSMUSG00000091867	Cyp2a22	0	0	0	0	0	0	0	0	0	0	4	0	0	0	0	0	0	0	0	0	0	0	0	0	0	0	0	0	0	0	0	0	0	0	0	0	0	0	0	2	0	0	0	0	0	0
ENSMUSG00000091864	Gm17102	0	11	0	0	0	0	0	0	0	0	0	0	0	0	0	0	0	0	0	0	20	0	0	0	0	0	0	32	0	59	0	0	24	0	0	0	0	0	6	0	0	0	28	0	0	0
ENSMUSG00000094813	Gm20777	0	0	0	0	0	0	0	0	0	0	0	0	0	0	0	0	0	0	0	0	0	0	0	0	0	0	0	0	0	0	0	0	0	0	0	0	0	0	0	0	0	0	0	0	0	0
ENSMUSG00000094814	Gm21973	0	0	0	0	0	0	0	0	0	0	0	0	28	0	0	0	0	0	0	0	0	0	0	0	0	0	0	0	0	0	0	0	0	0	0	0	0	0	0	0	0	0	0	0	0	0
ENSMUSG00000091863	Cldn34a	0	0	0	0	0	0	0	0	0	0	0	0	0	0	0	0	0	0	0	0	0	0	0	0	0	0	0	0	0	0	0	0	0	0	0	0	0	0	0	0	0	0	0	0	0	0
ENSMUSG00000094817	Cphx3	0	0	0	0	0	0	0	0	0	0	0	0	0	0	0	0	0	0	0	0	0	0	0	0	0	0	0	0	0	0	0	0	0	0	0	0	0	0	0	0	0	0	0	0	0	0
ENSMUSG00000094818	Defa32	0	0	0	0	0	0	0	0	0	0	0	0	0	0	0	0	0	0	0	0	0	0	0	0	0	0	0	0	0	0	0	0	0	0	0	0	0	0	0	0	0	0	0	0	0	0
ENSMUSG00000094819	Olfr53	0	0	0	0	0	0	0	0	0	0	0	0	0	0	0	0	0	0	0	0	0	0	0	0	0	0	0	0	0	0	0	0	0	0	0	0	0	0	0	0	0	0	0	0	0	0
ENSMUSG00000118288	Gm50258	0	0	0	0	5	0	0	0	0	0	0	0	0	0	0	0	0	0	0	0	0	0	0	0	0	0	0	0	0	0	0	0	0	0	0	0	0	0	0	0	0	0	0	0	0	0
ENSMUSG00000109280	Gm35325	0	0	0	0	0	0	0	0	0	0	0	0	0	0	0	0	0	0	0	0	0	0	0	0	0	0	0	0	0	0	0	0	0	0	0	0	0	0	0	0	0	0	0	0	0	0
ENSMUSG00000109281	Gm44651	0	0	0	0	0	0	0	0	0	0	0	0	0	0	0	0	0	0	0	0	0	0	0	0	0	0	0	0	0	0	0	0	0	0	3	0	0	0	0	0	0	0	0	0	0	0
ENSMUSG00000109282	Gm45188	0	0	6	0	14	0	0	0	8	0	0	0	0	26	0	0	0	0	0	0	14	0	0	0	0	0	13	0	0	0	0	22	0	0	10	0	0	17	0	0	0	0	11	0	7	0
ENSMUSG00000109283	Gm44733	0	0	0	0	0	0	0	0	0	0	0	0	0	0	0	0	0	0	0	0	0	0	0	0	0	0	0	0	0	0	0	0	0	0	0	0	0	0	0	0	0	0	0	0	0	0
ENSMUSG00000109284	B230311B06Rik	0	0	0	0	0	0	0	0	0	0	0	0	0	0	0	0	0	0	0	0	0	0	0	0	0	0	0	0	0	0	0	0	0	0	0	0	0	0	0	0	117	0	0	0	0	0
ENSMUSG00000109285	Olfr1488-ps1	0	0	0	0	0	0	0	0	0	0	0	0	0	0	0	0	0	0	0	0	0	0	0	0	0	0	0	0	0	0	0	0	0	0	0	0	0	0	0	0	0	0	0	0	0	0
ENSMUSG00000109286	Gm44541	0	0	0	0	0	0	0	0	0	0	0	0	0	0	0	0	0	0	0	0	0	0	0	0	0	0	0	0	0	0	0	0	0	0	7	0	0	0	0	0	0	0	0	0	0	0
ENSMUSG00000109287	Gm44713	0	0	0	0	0	0	0	0	0	0	0	0	0	0	0	0	0	0	0	0	0	0	0	0	0	0	0	0	0	0	0	0	0	0	0	0	0	0	0	0	0	0	0	0	0	0
ENSMUSG00000059263	Usp47	312	5582	7081	6279	9952	4297	3898	4178	5191	2990	3719	1971	2928	4066	4002	4033	7636	1909	2864	4847	4793	3514	5428	6906	2070	3638	4030	3003	4217	2603	2908	4667	7023	3323	8573	5775	1471	3754	4581	5244	2686	4175	5935	5672	4109	4893
ENSMUSG00000109289	Gm32111	0	0	0	0	0	0	0	0	0	0	0	0	0	0	0	0	0	0	0	0	0	0	0	0	0	0	0	0	0	0	0	0	4	0	0	0	0	0	0	0	0	0	0	0	0	0
ENSMUSG00000028759	Hp1bp3	18798	20447	26278	13002	12191	14634	12867	15763	12173	7491	6472	10468	7505	13786	14665	6906	7302	10529	11109	15199	17778	12585	13319	14917	6897	9341	10569	7703	4243	8197	8092	14215	17681	9949	6153	15287	6084	12880	14539	9565	7451	13066	16712	11753	8779	13425
ENSMUSG00000052062	Pard3b	2925	622	371	645	382	1490	0	754	317	1691	100	201	304	696	396	446	155	662	502	527	250	2744	250	1160	0	264	192	857	157	1031	182	302	256	1683	160	1107	197	477	184	80	32	332	164	757	0	1014
ENSMUSG00000013643	Lypd8	0	0	0	0	0	0	0	0	0	0	0	0	0	0	14	0	0	0	0	0	0	0	0	0	0	0	0	0	20	0	0	0	0	0	0	0	0	0	0	0	0	0	0	0	0	0
ENSMUSG00000013646	Sh3bp5l	6	881	1611	346	387	146	2853	834	724	1282	1038	326	599	333	830	691	307	456	537	110	1437	383	491	674	221	293	495	466	231	235	855	479	924	364	456	245	158	454	607	411	937	498	1277	73	457	132
ENSMUSG00000118282	Gm4840	0	0	1	0	0	0	0	0	0	3	0	0	0	0	0	0	0	0	0	0	0	0	0	0	0	0	0	0	0	0	0	0	0	0	0	0	0	0	0	0	0	0	0	0	0	0
ENSMUSG00000076505	Igkv1-131	0	0	0	0	0	0	0	0	0	0	0	0	16	0	0	0	0	0	0	0	0	0	0	0	302	0	0	0	0	0	0	0	0	0	0	0	808	0	0	0	0	0	0	0	0	0
ENSMUSG00000104400	Gm38010	750	194	92	0	40	16	0	12	107	0	8	0	0	0	52	0	56	0	0	0	97	40	100	0	0	0	26	0	0	115	0	44	0	0	0	0	0	2	10	0	0	7	20	0	0	0
ENSMUSG00000028756	Pink1	173	610	620	1822	426	981	265	492	631	487	336	546	136	530	388	510	342	620	714	901	526	1657	436	2169	125	316	755	113	260	951	1134	1635	1039	1750	974	1708	54	692	587	220	784	571	1081	560	271	1136
ENSMUSG00000057615	Ldoc1	0	0	0	0	0	0	0	0	0	0	0	0	0	0	0	0	0	0	0	0	0	0	0	0	0	0	0	0	0	0	0	0	0	0	0	0	0	0	0	0	0	0	0	0	0	0
ENSMUSG00000057614	Gnai1	0	0	0	148	0	0	0	0	0	239	0	0	0	0	0	108	0	28	0	0	0	101	68	0	0	0	0	101	0	0	0	0	0	234	0	0	0	0	0	0	0	0	0	276	0	0
ENSMUSG00000028718	Stil	2856	3445	3935	1594	1493	455	905	2376	2091	164	1448	208	178	2484	2587	283	1293	517	1403	1679	3555	872	2005	2889	1405	1196	2568	611	729	537	0	904	2346	264	893	1211	184	2291	1946	1257	538	1832	2458	878	940	392
ENSMUSG00000028719	Cmpk1	12448	18040	14290	7473	20250	10433	15178	11436	7079	6054	11156	7644	12390	13424	9567	9317	12006	12495	20802	16288	11000	7503	14841	13360	8291	14928	10487	9563	11168	7700	9438	14179	12083	10268	16876	11894	7349	12893	13209	15807	7028	13881	11271	14356	15969	14007
ENSMUSG00000118281	Gm50242	0	0	0	0	0	0	0	0	0	0	15	0	0	0	11	0	37	24	0	0	14	0	0	0	0	0	0	0	0	0	0	0	2	0	0	0	0	0	0	0	0	0	0	0	0	0
ENSMUSG00000076500	Gm20730	0	0	0	0	0	0	0	0	0	0	0	0	85	0	0	0	0	0	85	0	0	0	0	0	0	0	0	0	0	0	0	0	0	0	0	0	0	0	0	0	0	0	0	0	0	0
ENSMUSG00000087994	Gm25055	0	0	0	0	0	0	0	0	0	0	0	0	0	0	0	0	0	0	0	0	0	0	0	0	0	0	0	0	2	0	0	0	0	0	0	0	0	0	0	0	0	0	0	0	0	0
ENSMUSG00000028710	Atpaf1	2571	812	935	1317	1142	205	1287	654	700	720	482	179	646	587	759	930	429	241	1325	843	841	711	670	98	0	790	1491	560	1156	402	94	1067	1502	627	925	908	68	1502	1117	1717	517	1702	1985	902	1367	569
ENSMUSG00000118286	Gm8755	0	0	0	0	0	0	0	0	0	0	0	0	0	0	0	0	0	0	0	0	0	0	0	0	0	0	0	0	0	0	0	0	0	0	0	0	0	0	0	0	0	0	0	0	0	0
ENSMUSG00000028712	Cyp4a31	0	0	0	0	0	0	0	0	0	0	0	0	0	0	0	0	0	0	0	0	0	0	0	0	0	0	0	0	0	0	0	0	0	0	0	0	0	0	0	0	0	0	0	0	0	0
ENSMUSG00000028713	Cyp4b1	14125	85	0	238	0	0	0	86	0	81	0	174	0	0	0	0	30	0	2979	26	0	0	0	0	2845	38	0	0	0	82	0	0	0	0	0	0	6	170	0	0	1497	0	0	362	128	55
ENSMUSG00000028715	Cyp4a14	0	0	0	0	0	0	0	0	0	0	0	0	0	0	0	0	0	0	0	0	0	0	0	0	0	0	0	0	0	0	0	0	0	0	0	0	0	0	0	0	0	0	0	0	0	0
ENSMUSG00000028716	Pdzk1ip1	0	3144	167	18501	2871	7415	168	2924	27	14098	2132	7765	0	1572	186	18674	1515	5302	1297	3192	195	17233	1964	8321	0	1520	24	10469	1211	4257	235	2314	246	22635	2493	5036	4	1874	57	2228	0	1705	95	16395	1437	7473
ENSMUSG00000028751	Pla2g2e	0	0	0	0	0	0	0	0	0	0	0	0	0	0	0	0	0	0	0	0	0	0	0	0	0	0	0	0	0	0	0	0	0	0	0	0	0	0	0	0	0	0	0	0	0	0
ENSMUSG00000102168	Gm36943	0	0	0	0	0	0	0	0	0	0	0	0	0	0	0	0	0	0	0	0	0	0	0	0	0	0	0	0	0	0	0	0	0	0	0	0	0	0	0	0	0	0	0	0	0	0
ENSMUSG00000102169	Gm9113	0	0	0	0	0	0	0	0	0	0	0	0	0	0	0	0	0	0	0	0	0	0	0	0	0	0	0	0	0	0	0	0	0	0	0	0	0	0	0	0	0	0	0	0	0	0
ENSMUSG00000118284	Gm41562	0	0	0	0	0	0	0	0	0	0	0	0	0	0	0	0	0	0	0	0	0	0	0	0	0	0	0	0	0	0	0	0	0	0	0	0	0	0	0	0	0	0	0	0	0	0
ENSMUSG00000102160	Gm36944	0	0	0	0	0	1	0	0	0	0	0	0	0	0	0	0	0	0	0	0	0	0	0	0	0	0	0	0	0	0	0	0	0	0	0	0	0	0	0	0	0	0	0	0	0	0
ENSMUSG00000102162	Gm2367	36	41	19	19	17	28	18	10	8	13	21	7	1	23	14	28	19	30	12	28	23	52	34	31	6	22	7	15	13	33	5	10	19	23	34	23	13	16	28	28	31	11	11	27	37	15
ENSMUSG00000102163	Gm36945	0	0	0	0	0	0	0	0	0	0	0	0	0	0	0	0	0	0	0	0	0	0	0	0	0	0	0	0	0	0	0	0	0	0	0	0	0	0	0	0	0	0	0	0	0	0
ENSMUSG00000102164	Gm36946	0	0	0	0	0	0	0	0	0	0	0	0	0	0	0	0	0	0	0	0	0	0	0	0	0	0	0	0	0	0	0	0	0	0	0	0	0	0	0	0	0	0	0	0	0	0
ENSMUSG00000102166	Gm36947	0	0	0	0	0	0	0	0	0	0	0	0	0	0	0	0	0	0	0	0	0	0	0	0	0	0	0	0	0	0	0	0	0	0	0	0	0	0	0	36	0	0	0	0	0	0
ENSMUSG00000102167	Gm2345	0	0	0	0	0	0	0	0	0	0	0	0	0	0	0	0	0	0	0	0	0	0	0	0	0	0	0	0	0	0	0	0	0	0	0	0	0	0	0	0	0	0	0	0	0	0
ENSMUSG00000039176	Polg	7180	713	1575	2021	3991	1114	848	1413	727	590	838	365	2402	739	1128	1106	1402	628	379	1553	953	529	1487	799	1341	891	1038	365	597	708	1191	1177	1605	1499	1419	1465	761	492	822	867	982	1122	1914	885	1058	1283
ENSMUSG00000039174	1700003H04Rik	0	0	0	0	0	0	0	0	0	0	0	0	0	0	0	0	0	0	0	0	0	0	0	0	0	0	0	0	0	0	0	0	0	0	0	0	0	0	0	0	0	0	0	0	0	0
ENSMUSG00000052396	Mogat2	4	0	0	0	0	0	605	0	268	0	0	0	0	0	165	0	0	0	0	0	182	0	0	0	0	0	139	0	0	0	0	0	336	0	0	0	0	0	140	0	0	0	296	0	0	0
ENSMUSG00000087993	Mir1982	1	1	1	1	1	1	1	1	1	1	1	1	1	1	1	1	1	1	1	1	1	1	1	1	1	1	1	1	1	1	1	1	1	1	1	1	1	1	1	1	1	1	1	1	1	1
ENSMUSG00000052392	Acot4	0	0	0	0	0	0	0	0	0	0	0	0	0	0	18	0	0	0	0	8	0	0	0	102	0	0	103	0	40	0	0	0	8	294	0	0	0	17	0	0	0	0	54	74	0	54
ENSMUSG00000078554	Fam229a	0	0	0	0	0	0	0	0	0	0	0	0	0	0	0	0	0	0	0	0	0	0	0	0	0	0	0	0	0	0	0	0	0	0	0	0	0	0	0	0	0	0	0	0	0	0
ENSMUSG00000108115	Gm7039	0	0	0	82	0	0	0	0	0	0	0	0	0	0	8	0	0	0	43	0	11	0	0	0	0	0	22	0	0	0	0	0	0	0	0	0	0	0	4	0	0	0	0	0	0	0
ENSMUSG00000039178	Tbc1d19	3283	3499	2409	3578	2028	555	705	1469	827	2654	1385	2769	3141	2106	1248	2383	2302	1126	486	2593	1938	1890	2092	4049	1146	1348	1094	1928	794	1928	740	1096	1900	2232	1323	3865	617	2127	1529	1779	417	2370	1464	2866	1867	2959
ENSMUSG00000039179	Tekt5	0	0	12	0	0	0	0	0	12	0	0	130	0	0	0	0	0	0	0	0	0	0	0	0	0	0	16	0	0	0	0	0	14	0	0	0	0	0	0	0	0	0	0	0	0	0
ENSMUSG00000092889	Gm22121	0	0	1	0	3	0	0	0	0	0	4	0	18	2	0	0	4	0	0	3	1	0	0	0	0	0	0	0	0	8	10	0	0	6	0	0	4	0	0	7	0	0	2	0	3	5
ENSMUSG00000092888	Gm22122	0	0	3	0	0	0	0	1	0	0	0	0	0	1	0	0	0	0	1	0	0	2	0	0	0	2	0	0	0	0	0	2	0	0	1	0	1	0	0	0	0	0	0	0	0	0
ENSMUSG00000117246	Gm17891	0	0	0	0	0	0	0	0	0	0	0	0	0	0	0	0	0	0	0	0	0	0	0	0	0	0	0	0	0	0	0	0	0	0	0	0	0	0	0	0	0	0	0	0	0	0
ENSMUSG00000092880	Mir3471-1	0	0	0	0	0	0	0	0	0	0	0	0	0	0	0	0	0	0	0	0	0	0	0	0	0	0	0	0	0	0	0	0	0	0	0	0	0	0	0	0	0	0	0	0	0	0
ENSMUSG00000092885	Gm22123	0	1	1	1	1	1	1	1	1	1	1	1	1	1	1	1	1	1	1	1	1	1	1	1	1	1	1	1	1	1	0	1	1	1	1	1	1	1	1	1	1	1	1	1	1	1
ENSMUSG00000110213	Gm45628	0	25	4	0	0	6	0	0	0	0	0	2	0	46	0	0	0	53	136	15	8	206	0	10	0	2	0	0	18	31	0	4	0	0	0	0	0	0	3	0	0	0	6	49	0	0
ENSMUSG00000092887	Snord53	0	0	20	2	3	0	11	16	11	0	15	0	0	19	3	12	21	23	0	6	18	56	0	0	0	9	16	0	1	0	16	7	8	9	3	16	0	8	22	14	0	0	6	6	14	5
ENSMUSG00000116899	Gm49777	0	0	0	0	0	0	0	0	0	0	0	0	0	0	0	0	0	0	0	0	0	0	0	0	0	0	0	0	0	0	0	0	0	0	0	0	0	0	0	0	0	0	0	0	0	0
ENSMUSG00000117244	Gm9210	0	0	0	0	0	0	9	14	0	0	0	0	0	0	4	0	14	0	0	0	8	0	0	0	0	4	9	0	0	8	0	0	0	0	0	0	0	2	15	0	19	4	5	0	0	0
ENSMUSG00000067627	Gm10217	0	0	0	0	0	0	0	0	0	0	0	0	0	0	0	0	0	0	0	0	0	0	0	0	0	0	0	0	0	0	0	0	0	0	0	0	0	0	0	0	0	0	0	0	0	0
ENSMUSG00000116898	Gm49785	0	224	68	280	109	180	41	58	26	164	41	39	0	58	22	64	79	244	98	158	17	350	137	76	0	90	41	60	22	13	0	191	36	100	36	135	0	20	41	76	0	153	28	136	37	192
ENSMUSG00000067629	Syngap1	0	67	70	42	153	78	38	58	14	108	99	149	0	64	41	33	125	18	0	63	71	23	129	52	14	52	36	69	73	63	31	88	69	150	139	60	1	22	24	171	0	63	17	88	101	36
ENSMUSG00000117243	Gm49944	0	0	0	0	0	0	0	0	0	0	0	0	0	0	0	0	0	0	0	0	0	0	0	0	0	0	0	0	0	0	0	0	0	0	0	0	0	0	0	0	0	0	0	0	0	0
ENSMUSG00000108114	Olfr800	0	0	0	0	0	0	0	0	0	0	0	0	0	0	0	0	0	0	0	0	0	0	0	0	0	0	0	0	0	0	0	0	0	0	0	0	0	0	0	0	0	0	0	0	0	0
ENSMUSG00000025090	Ccdc172	0	0	0	0	4	0	0	0	0	0	0	0	0	0	0	0	0	0	0	0	0	0	0	0	0	0	0	0	0	0	0	0	0	0	0	0	0	0	0	0	0	0	0	0	0	0
ENSMUSG00000025091	Pnliprp2	0	0	0	0	0	0	0	0	0	0	0	0	0	0	0	0	0	0	0	0	0	0	0	0	0	0	0	0	0	0	0	0	0	0	0	0	0	0	0	0	0	0	0	0	0	0
ENSMUSG00000025092	Hspa12a	0	0	53	215	8	166	0	32	8	0	44	0	0	10	0	217	12	0	0	31	25	31	8	0	0	0	0	40	0	94	0	0	24	0	4	0	0	74	0	0	0	0	0	0	0	0
ENSMUSG00000111518	Olfr1073-ps1	0	0	0	0	0	0	0	0	0	0	0	0	0	0	0	0	0	0	0	0	0	0	0	0	0	0	0	0	0	0	0	0	0	0	0	0	0	0	0	0	0	0	0	0	0	0
ENSMUSG00000117241	Gm9214	118	112	99	102	157	72	32	152	61	72	77	52	31	78	96	45	120	33	47	142	48	24	97	50	14	67	70	50	51	33	37	123	79	72	157	48	16	68	81	113	24	90	59	91	105	26
ENSMUSG00000114749	Gm48442	0	52	0	1226	314	133	0	269	52	0	335	12	0	100	81	436	159	91	54	94	86	488	392	174	0	88	0	223	110	0	0	12	116	255	367	0	0	99	41	300	0	79	79	0	301	463
ENSMUSG00000114748	Gm6734	0	0	0	0	0	1	0	0	0	0	0	0	0	0	0	0	0	0	0	0	0	0	0	0	0	0	0	0	0	0	0	0	0	0	0	0	0	0	0	0	0	0	0	0	0	0
ENSMUSG00000111511	AC160966.1	0	0	0	0	0	0	0	0	0	0	0	0	0	0	0	0	0	0	0	0	0	0	0	0	0	0	0	0	0	0	0	0	0	0	0	0	0	0	0	0	0	0	0	0	0	0
ENSMUSG00000114746	4933436N17Rik	0	0	0	0	0	0	0	0	0	0	0	0	0	0	0	0	0	0	0	0	0	0	0	0	0	0	0	0	0	0	0	0	0	0	2	0	0	0	0	0	0	0	0	0	0	0
ENSMUSG00000114745	Gm48802	0	0	0	0	0	0	0	0	0	0	0	0	0	0	0	0	0	0	0	60	0	0	0	0	0	0	0	0	0	0	0	0	0	0	0	0	0	0	0	0	0	0	0	0	0	0
ENSMUSG00000114744	Gm38409	0	0	0	0	0	2	0	0	0	0	0	0	0	0	0	0	0	0	0	0	0	0	0	0	0	0	0	0	0	0	0	0	0	0	0	0	0	0	0	0	0	0	0	0	0	0
ENSMUSG00000111515	Gm5055	16	17	19	10	19	9	2	16	6	9	9	10	3	13	4	18	14	27	12	24	7	18	14	17	3	5	2	11	8	11	4	13	6	10	12	14	7	7	21	7	14	8	7	12	11	22
ENSMUSG00000111514	E230014E18Rik	0	0	0	0	0	0	0	0	0	0	0	0	0	0	0	0	0	0	0	0	0	0	0	0	0	0	28	0	0	0	0	14	0	0	0	0	91	0	4	0	0	0	0	0	0	0
ENSMUSG00000111517	Olfr1238	0	0	0	0	0	0	0	0	0	0	0	0	0	0	0	0	0	0	0	0	0	0	0	0	0	0	0	0	0	0	0	0	0	0	0	0	0	0	0	0	0	0	0	0	0	0
ENSMUSG00000114740	Gm47653	0	0	0	0	0	0	0	0	0	0	0	0	0	0	0	0	0	0	0	0	0	0	0	0	0	0	0	0	0	0	0	0	0	0	0	0	0	0	0	0	0	0	0	0	0	0
ENSMUSG00000050677	Ccdc96	0	0	0	0	0	0	0	0	0	177	0	0	0	0	0	0	0	0	541	0	0	0	30	0	183	0	0	0	0	0	0	0	18	0	0	0	4	0	0	0	0	0	0	0	34	0
ENSMUSG00000103444	Gm17836	0	0	0	0	0	0	0	0	0	0	0	0	0	0	0	0	0	0	0	0	0	0	0	0	0	0	0	0	0	0	0	0	0	0	0	0	0	0	0	0	0	0	0	0	0	0
ENSMUSG00000021737	Psmd6	8385	21022	16124	11131	24217	4797	6320	14656	9859	7740	18869	7864	5308	16994	10989	10572	20882	10492	9062	17747	11866	6500	21168	14240	5913	10073	8936	8182	10801	8227	3684	10786	9713	11117	14619	9654	2659	11712	10453	18643	2701	12133	12352	12774	18187	11393
ENSMUSG00000065178	Gm22126	0	0	0	0	0	0	0	0	0	0	0	0	0	0	0	0	0	0	0	0	0	0	0	0	0	0	0	0	0	0	0	0	0	0	0	0	0	0	0	0	0	0	0	0	0	0
ENSMUSG00000021731	Mrps30	3539	906	770	1350	2153	922	5	817	515	261	1009	138	166	305	476	774	934	590	227	720	295	1760	1388	891	106	5008	7355	869	4241	752	48	4846	8398	682	6266	1146	3	5070	5198	6678	8	5863	5160	816	7333	602
ENSMUSG00000021730	Hcn1	0	0	0	0	0	0	0	0	0	0	0	0	0	0	0	0	0	0	0	0	0	0	0	0	0	0	0	0	0	0	0	0	0	0	0	0	0	0	0	4	8	0	0	0	0	0
ENSMUSG00000021733	Slc4a7	2433	3764	2773	5555	4270	3297	1874	4741	3003	3115	1970	1736	3549	2845	1458	1498	2098	2872	2619	2862	2235	4428	3093	4432	737	2748	2151	2540	1743	2568	776	3635	2322	2088	2729	2760	144	3135	1446	2170	252	1520	1723	2193	1517	3141
ENSMUSG00000021732	Fgf10	0	0	0	0	0	0	0	0	0	0	0	0	0	0	0	0	0	0	0	0	0	0	0	0	0	0	0	0	0	0	0	0	0	0	0	0	0	0	0	0	0	0	0	0	0	0
ENSMUSG00000065173	Gm22127	0	0	0	0	0	0	0	0	0	0	0	0	0	0	0	0	0	0	0	0	0	0	0	0	0	0	0	0	0	0	0	0	0	0	0	0	0	0	0	0	0	0	0	0	0	0
ENSMUSG00000021738	Atxn7	386	1530	1467	3201	1907	3920	165	2057	999	1971	1253	2883	2227	842	881	1099	1249	2114	97	1046	715	1885	1153	3907	724	910	1001	1728	966	2186	494	1733	807	279	1517	2516	0	2006	972	980	1366	150	442	1693	1366	3257
ENSMUSG00000103440	Gm37131	0	0	0	0	0	0	0	0	0	0	2	0	0	0	0	0	0	0	0	0	0	0	0	0	0	0	0	0	0	0	0	0	0	0	0	0	0	0	11	0	0	0	0	0	0	0
ENSMUSG00000035873	Pawr	0	841	0	77	1463	20	0	952	0	276	3106	154	0	739	26	409	3688	39	0	1880	7	19	3378	214	0	472	42	242	1141	24	5	9	3	0	0	0	5	222	0	1566	5	611	18	125	1766	0
ENSMUSG00000090191	9230105E05Rik	2039	0	15	0	51	0	0	49	6	0	0	0	332	44	2	0	0	0	0	3	16	0	72	0	0	42	4	0	0	41	0	0	0	0	46	129	0	26	0	22	0	26	0	0	0	0
ENSMUSG00000106269	4930580E04Rik	0	122	55	0	4	19	253	35	5	137	0	0	269	96	0	34	7	122	853	30	5	0	0	35	264	17	19	0	0	0	512	5	0	71	0	97	628	4	0	37	117	6	9	0	0	123
ENSMUSG00000106268	Gm18492	0	0	0	0	0	0	0	0	0	0	0	0	0	0	1	0	0	0	0	0	0	0	0	0	0	0	0	0	0	0	0	0	0	0	0	0	0	0	0	0	0	0	0	0	0	0
ENSMUSG00000035877	Zhx3	0	27	326	348	402	466	0	437	393	181	366	834	200	339	446	168	345	177	82	407	621	448	239	12	0	169	287	435	47	229	146	209	165	733	495	629	316	308	407	398	670	38	842	94	169	305
ENSMUSG00000070313	Pate14	0	0	0	0	0	0	0	0	0	0	0	0	0	0	0	0	0	0	0	0	0	0	0	0	0	0	0	0	0	0	0	0	0	0	0	0	0	0	0	0	0	0	0	0	0	0
ENSMUSG00000035875	AI182371	677	0	30	0	0	0	0	0	0	0	10	16	0	9	40	10	49	34	0	37	6	0	12	0	0	0	6	120	0	0	0	3	57	0	4	0	0	0	0	76	0	73	31	0	45	0
ENSMUSG00000106263	Gm33050	0	0	0	0	0	0	0	0	0	0	0	0	0	0	0	0	0	0	0	0	0	0	0	0	0	0	0	0	0	0	0	0	0	0	0	0	0	0	0	0	0	0	0	0	0	0
ENSMUSG00000106262	Gm43375	0	0	0	0	0	1	0	8	0	0	0	0	0	5	8	0	0	0	0	0	0	0	0	0	0	0	24	0	0	0	0	0	0	0	0	0	0	0	0	28	0	0	0	0	0	0
ENSMUSG00000106261	Gm34086	294	0	0	4	0	3	45	0	9	13	0	0	143	0	4	3	0	0	47	0	5	0	0	0	0	0	0	0	0	0	95	0	8	0	0	6	44	6	6	0	24	0	3	3	0	0
ENSMUSG00000106260	Gm43524	2	4	1	1	2	2	0	1	0	0	3	1	0	3	0	2	2	0	2	1	3	3	3	1	0	1	0	0	0	1	2	2	3	1	2	1	1	1	5	3	1	1	1	2	1	0
ENSMUSG00000106267	Gm40319	0	0	0	0	0	5	0	2	0	0	0	0	0	2	0	0	0	0	0	0	1	0	0	0	0	0	0	0	0	0	0	0	0	0	0	0	0	0	0	0	0	0	0	0	0	0
ENSMUSG00000106266	Gm43447	0	0	0	0	0	0	0	0	0	0	0	0	1	0	0	0	0	0	0	0	0	0	0	0	0	0	0	0	0	0	0	0	0	0	0	0	0	0	1	0	0	0	0	0	0	0
ENSMUSG00000083201	Gm12080	0	0	0	0	0	0	0	0	0	0	0	0	0	0	0	0	0	0	0	0	0	0	0	0	0	0	0	0	0	0	0	0	0	0	0	0	0	0	0	0	0	0	0	0	0	0
ENSMUSG00000106264	Mir7646	1	1	1	1	1	1	1	1	1	1	1	1	0	1	1	1	1	1	0	1	1	1	1	1	1	1	1	1	1	1	1	1	1	1	1	1	0	1	1	1	1	1	1	1	1	1
ENSMUSG00000112961	Gm48576	0	0	0	0	5	0	0	0	0	0	0	0	0	0	0	0	0	0	0	0	0	0	0	0	0	0	0	0	0	0	0	0	0	0	0	0	0	0	0	0	0	0	0	0	0	0
ENSMUSG00000112960	Gm47254	0	0	8	0	0	0	0	0	3	0	0	0	0	0	0	0	0	0	0	0	0	0	0	0	0	0	0	0	0	0	0	0	0	0	0	0	0	0	0	0	0	0	0	0	0	0
ENSMUSG00000112963	Gm6093	0	0	0	0	0	0	0	0	0	201	0	0	0	0	0	0	0	0	0	0	0	0	0	0	0	0	0	27	0	0	0	0	0	0	0	0	0	0	0	0	0	0	0	0	0	0
ENSMUSG00000022580	Rhpn1	0	0	0	0	0	0	0	0	0	0	4	0	0	0	0	26	0	0	0	0	0	0	0	0	0	0	0	0	0	0	0	0	0	0	0	0	0	0	0	0	0	0	0	0	0	0
ENSMUSG00000112965	Gm34278	0	0	0	0	0	0	0	0	0	0	0	0	0	0	0	0	0	0	0	0	0	0	0	0	0	0	0	0	0	0	0	0	0	0	0	0	0	0	0	0	0	0	0	0	0	0
ENSMUSG00000112964	E430024I08Rik	0	768	628	99	820	976	1086	487	245	260	271	1094	173	227	250	834	446	749	0	546	532	356	436	1070	8	715	334	428	186	241	456	374	291	562	347	516	0	463	230	277	567	402	284	293	377	603
ENSMUSG00000112967	4930428E07Rik	0	0	0	0	0	0	0	0	0	0	0	0	0	0	0	0	0	0	0	0	0	0	0	0	0	0	0	0	0	0	0	0	0	0	0	0	0	0	0	0	0	0	0	0	0	0
ENSMUSG00000008090	Fgfrl1	0	48	49	37	129	392	0	94	0	125	133	0	0	27	55	191	198	40	232	165	28	284	53	15	0	76	22	7	21	100	0	24	39	47	126	70	290	73	4	145	0	84	32	11	122	81
ENSMUSG00000112969	Gm48496	191	87	39	63	94	74	0	188	43	38	87	5	149	81	35	0	81	90	62	78	49	50	16	95	13	42	147	15	46	32	51	82	110	29	131	95	0	98	73	113	10	101	99	15	80	0
ENSMUSG00000112968	Gm48530	0	0	0	0	0	0	0	0	0	0	0	0	0	0	0	0	0	0	0	0	0	0	0	0	0	0	0	0	0	0	0	0	0	0	0	0	0	0	0	0	0	0	0	0	0	0
ENSMUSG00000116896	Gm49792	0	0	0	0	0	0	0	0	0	0	0	0	10	0	0	0	0	0	0	0	0	0	0	0	0	0	0	0	0	0	124	0	0	0	0	0	0	0	0	0	0	0	0	0	0	0
ENSMUSG00000022586	Ly6i	0	36	133	0	0	0	383	0	155	128	0	0	0	0	106	0	44	0	993	0	67	0	0	0	163	92	68	0	0	0	1295	96	159	5	0	105	652	0	173	0	1865	0	182	0	0	0
ENSMUSG00000085672	Gm16193	0	0	7	0	0	0	0	0	0	0	0	0	0	0	5	0	0	0	0	0	0	0	0	0	0	0	15	0	0	0	0	0	11	0	0	0	0	0	10	0	0	0	0	0	0	0
ENSMUSG00000103448	Gm37133	0	0	0	0	0	0	0	0	0	0	0	0	0	0	0	0	0	0	0	0	0	0	0	0	0	0	0	0	0	0	0	0	2	0	0	0	0	0	0	0	0	0	0	0	0	0
ENSMUSG00000103449	Gm37134	0	0	0	0	0	0	0	0	0	0	0	0	0	0	0	0	0	0	0	0	0	0	0	0	0	0	0	0	0	0	0	0	0	0	0	0	0	0	0	0	0	0	0	0	0	0
ENSMUSG00000086725	A630052C17Rik	0	753	467	431	379	0	184	484	532	1041	449	389	686	314	277	1163	809	258	604	758	414	0	529	402	1397	329	345	615	329	384	430	442	289	850	210	613	0	1129	318	826	0	191	179	323	262	331
ENSMUSG00000086724	Gm12833	0	0	0	0	0	0	0	0	0	0	0	0	0	0	0	0	0	0	0	0	0	0	0	0	0	0	0	0	0	0	0	0	0	0	0	0	0	0	0	0	0	0	0	0	0	0
ENSMUSG00000086727	4931428L18Rik	98	0	0	0	0	0	0	0	0	0	0	0	0	0	0	0	0	0	0	0	0	0	0	0	0	18	0	52	0	0	0	0	0	0	0	83	0	16	0	0	0	0	3	0	0	70
ENSMUSG00000086726	Gm9458	0	0	0	0	0	0	0	0	0	0	0	0	0	0	0	0	0	0	0	0	0	0	0	0	0	0	0	0	0	0	0	0	0	0	0	0	0	0	0	0	0	0	0	0	0	0
ENSMUSG00000086721	Gm13750	11	10	6	6	11	4	7	9	2	3	5	4	2	8	9	4	7	11	4	18	8	8	13	15	3	5	3	7	3	8	1	4	7	10	9	5	5	7	32	10	8	5	5	8	7	8
ENSMUSG00000052934	Fbxo31	1823	705	700	1487	1215	1168	0	687	446	467	276	258	5	936	680	211	429	228	296	309	715	395	712	396	588	512	539	645	578	320	645	570	989	555	496	669	0	1247	779	1013	792	881	812	401	789	35
ENSMUSG00000112877	Gm47537	0	0	0	0	0	0	0	0	0	0	0	0	0	0	0	0	0	0	0	0	0	0	0	0	0	0	0	0	0	0	0	0	0	0	0	0	0	0	0	0	0	0	0	0	0	0
ENSMUSG00000086722	Gm15499	0	0	0	0	0	0	0	0	0	0	0	0	0	0	0	0	0	0	0	0	0	0	0	0	0	0	0	0	0	0	0	0	0	0	0	0	0	0	0	0	0	0	0	0	0	0
ENSMUSG00000086729	Gm15589	0	0	0	0	0	0	0	0	0	0	0	0	0	0	0	0	0	0	0	0	0	0	0	0	0	0	0	0	0	0	0	0	0	0	0	0	0	0	0	0	0	0	0	0	0	0
ENSMUSG00000086728	Man2c1os	0	299	184	64	296	0	99	227	121	220	65	256	245	67	195	122	122	252	18	293	153	474	146	341	285	74	97	0	35	91	125	45	46	333	161	7	46	134	121	57	77	121	46	180	88	115
ENSMUSG00000117218	Gm19283	0	0	0	0	0	0	0	0	0	0	0	0	0	0	0	0	0	0	0	0	0	0	0	0	0	0	0	0	0	0	0	0	0	0	0	0	0	0	0	0	0	0	0	0	0	0
ENSMUSG00000107943	Gm18538	0	0	0	0	0	0	0	0	0	0	0	0	0	0	0	0	0	0	0	0	0	0	0	0	0	0	0	0	0	0	0	0	0	0	0	0	0	0	0	0	0	0	0	0	0	0
ENSMUSG00000117214	Gm49813	0	0	0	0	0	0	0	0	0	0	0	0	0	0	0	0	0	0	0	0	0	0	0	0	0	0	0	0	0	0	0	0	0	0	0	0	0	0	0	0	0	0	0	0	0	0
ENSMUSG00000117215	Gm45926	0	0	0	0	0	0	0	0	0	0	0	0	0	0	0	0	0	0	0	0	0	0	0	0	0	0	0	0	0	0	0	0	0	0	0	0	0	0	0	0	0	0	1	0	1	0
ENSMUSG00000117216	Gm49801	0	0	0	0	0	0	0	0	0	0	0	0	0	0	0	0	0	0	0	0	0	0	0	0	0	0	0	0	0	0	0	0	0	0	0	0	0	0	0	0	0	0	0	0	0	0
ENSMUSG00000117217	Gm4766	15	2	15	13	0	4	2	1	9	4	0	0	0	8	5	6	0	9	8	21	6	1	2	3	11	0	5	0	0	1	1	0	16	0	8	3	0	4	11	4	12	11	1	0	3	0
ENSMUSG00000117210	Gm49857	0	0	0	0	0	0	0	0	0	0	0	0	0	0	0	0	0	0	0	0	0	0	0	0	0	0	0	0	0	0	0	0	0	0	0	0	0	0	0	0	0	0	0	0	0	0
ENSMUSG00000117211	Gm49917	0	0	0	0	0	0	0	0	0	0	0	0	0	0	0	0	0	0	0	0	0	0	0	0	0	0	0	0	0	0	0	0	0	0	0	0	0	0	0	0	0	0	0	0	0	0
ENSMUSG00000117213	Gm49814	0	0	0	0	0	0	0	0	0	0	0	0	0	0	0	0	0	0	0	0	0	0	0	0	0	0	0	0	0	0	0	0	0	0	0	0	0	0	0	0	0	0	0	0	0	0
ENSMUSG00000110325	Gm45293	0	0	20	0	0	0	0	0	55	0	0	0	0	3	63	0	0	0	0	12	19	0	0	0	339	0	28	0	5	0	0	15	40	0	0	0	0	0	54	0	67	69	26	0	0	0
ENSMUSG00000083569	Gm13666	0	1	17	0	1	0	204	0	26	0	14	1	0	0	10	1	1	0	1	0	8	1	2	0	0	0	7	0	0	0	0	1	1	0	0	1	1	4	6	1	0	0	20	1	1	0
ENSMUSG00000022837	Iqcb1	2072	4256	2190	6289	2624	4853	592	1995	775	5591	1759	4037	5527	1762	935	3994	2317	2472	2895	1631	1211	3539	1494	5256	4495	2706	1592	4591	1201	4491	4876	2982	1419	5367	1874	6613	4971	1897	1022	2406	5748	2170	959	5843	1825	4768
ENSMUSG00000022836	Mylk	692	594	84	1862	19	373	244	288	110	645	78	676	0	118	184	1214	0	709	58	207	10	1652	0	332	0	164	155	656	0	575	0	159	66	917	0	622	0	144	72	0	119	262	107	729	6	847
ENSMUSG00000076755	Tcrg-V1	360	0	0	0	0	0	1264	0	0	0	0	0	195	0	0	0	0	0	90	0	0	0	14	0	74	0	0	0	0	0	176	0	0	0	0	0	107	0	0	0	562	0	0	0	0	0
ENSMUSG00000076754	Trgv2	204	0	2	0	0	0	19	0	0	0	0	0	0	0	0	0	0	0	18	0	0	0	0	0	0	0	0	0	0	0	0	0	0	0	0	0	45	0	0	0	131	0	0	0	0	0
ENSMUSG00000022833	Ccdc14	1856	1043	1975	452	1804	904	1735	1114	907	1560	1385	352	51	1299	847	526	1699	501	285	689	1325	513	2401	1329	70	744	674	793	597	533	327	804	705	1451	891	192	0	962	1255	1689	235	965	1012	1152	885	903
ENSMUSG00000022832	Ropn1	0	0	0	0	0	0	0	0	0	0	0	0	0	0	0	0	0	0	0	0	0	0	0	0	0	0	0	0	0	0	0	0	0	0	0	0	0	0	0	0	0	0	0	0	0	0
ENSMUSG00000022831	Hcls1	1662	2472	6664	5094	1467	3611	10736	3395	4001	1426	643	1403	5871	2477	4408	357	603	1346	4163	2011	4896	1635	716	2680	5234	2229	3689	1462	635	1429	4025	2616	4169	2687	1140	2029	1940	3553	3219	942	6835	3850	5870	1361	528	2371
ENSMUSG00000076750	Tcrg-V3	0	0	0	0	0	0	0	0	0	0	0	0	0	0	0	0	0	0	0	0	0	0	0	0	0	0	0	0	0	0	0	0	0	0	0	0	0	0	0	16	0	0	0	0	0	0
ENSMUSG00000076759	Trav2	0	0	16	0	0	41	0	0	0	0	0	0	0	14	0	0	0	0	0	0	0	0	0	105	0	0	0	0	0	0	0	32	0	0	0	0	0	0	0	0	0	0	0	0	0	0
ENSMUSG00000022838	Eaf2	0	0	5	0	110	0	1223	0	0	0	4	0	5030	85	0	114	90	0	8010	0	24	319	0	0	4377	0	0	32	10	128	10594	29	29	4	0	199	9261	0	0	0	6147	45	22	0	58	0
ENSMUSG00000039824	Myl6b	1	526	348	104	5	871	374	233	239	410	82	232	339	279	92	55	209	49	320	184	258	155	243	559	1	128	254	66	5	339	0	309	140	388	105	433	0	196	138	150	443	282	151	131	92	2
ENSMUSG00000039826	Trub2	2851	1506	3097	2142	2565	2728	1560	1768	1967	878	1182	1027	512	1581	2418	783	2262	325	1412	1397	2812	72	2281	1135	504	1102	1566	1420	1116	999	141	1852	1569	830	1620	1422	3	1478	1524	1626	1048	1281	2079	1125	1271	1264
ENSMUSG00000086098	Gm14291	0	0	0	0	0	0	0	0	0	0	0	0	0	0	0	0	0	0	0	0	0	0	0	0	0	0	0	0	0	0	0	0	0	0	0	0	0	0	0	0	0	0	0	0	0	0
ENSMUSG00000086097	Gm16250	0	0	0	0	0	0	0	0	0	0	0	0	0	0	0	0	0	0	0	0	0	0	0	0	0	0	0	0	0	0	0	0	0	0	0	0	0	0	0	0	0	0	0	0	0	0
ENSMUSG00000086096	Gm12688	0	0	0	0	0	0	0	0	0	0	0	0	0	0	0	0	0	0	0	0	0	0	0	0	0	0	0	0	0	0	0	0	0	0	0	0	0	0	0	0	0	0	0	0	0	0
ENSMUSG00000086095	Gm15328	0	0	0	0	0	0	0	0	0	0	0	0	0	0	0	0	0	0	0	0	0	0	0	0	0	0	0	0	0	0	0	0	0	0	0	0	0	0	0	0	0	0	0	0	0	0
ENSMUSG00000039828	Wdr70	3328	4282	3270	2247	4522	3706	1567	3791	1923	3853	3534	3097	2000	3706	2898	3463	4163	2439	1686	3089	2750	3339	3590	3688	1467	2864	2471	2784	3049	3768	746	2937	2613	4731	4161	3740	45	3528	2520	4438	3064	3387	3090	4089	3089	2399
ENSMUSG00000086092	Gm15323	0	0	0	0	0	0	0	0	0	0	0	0	0	0	0	0	0	0	0	0	0	0	0	0	0	0	0	0	0	0	0	0	0	0	0	0	0	0	0	0	0	0	0	0	0	0
ENSMUSG00000086090	Gm12531	0	0	0	0	0	0	0	0	0	0	0	0	0	0	0	0	0	0	0	0	0	0	0	0	0	0	0	0	0	0	0	0	0	0	0	0	0	0	0	0	0	0	0	0	0	0
ENSMUSG00000027722	Spata5	1969	2821	3874	1655	2758	2577	1800	2046	2240	990	1316	1520	2718	2180	2814	874	1238	1085	108	1659	2818	871	2288	2492	835	1948	2305	895	1826	1016	0	2298	2856	1160	2116	1726	1244	2784	2578	3231	309	1859	3036	2277	2776	2515
ENSMUSG00000068487	Ndufa11b	4	7	3	0	1	2	1	1	0	1	1	4	2	2	3	0	4	6	3	2	1	4	5	1	2	1	0	2	1	3	0	4	1	6	5	0	1	2	2	1	0	0	2	3	4	2
ENSMUSG00000095101	Gm13285	0	4	11	8	3	2	7	3	6	9	3	39	0	2	10	4	0	5	14	10	8	2	1	3	0	11	17	4	3	1	0	9	9	4	13	3	2	11	5	4	0	16	10	4	0	2
ENSMUSG00000070348	Ccnd1	225	1281	616	3517	677	2033	883	706	256	1806	890	478	1303	1725	882	1697	1356	1758	534	943	312	1713	608	633	1191	1380	554	2399	950	1108	0	1605	653	2462	1271	1273	142	2061	895	1720	8	1457	331	1705	1278	1445
ENSMUSG00000020069	Hnrnph3	3650	2500	2801	2785	1211	3592	4060	1515	2473	1765	845	851	1519	1454	1921	1490	742	1103	777	1622	2369	3276	1070	2187	1175	1948	2146	1567	1116	1656	1581	1906	1919	2424	1768	1913	478	2070	1919	1389	1571	2842	2908	1987	1101	1430
ENSMUSG00000095100	Gm22128	0	0	0	0	0	0	0	0	0	0	0	0	0	0	0	0	0	0	0	0	0	0	0	0	0	0	0	0	0	0	0	0	0	0	0	0	0	0	0	0	0	0	0	0	0	0
ENSMUSG00000070342	Gm10287	0	0	0	0	0	0	0	0	0	0	0	0	0	0	0	0	0	0	0	0	0	0	4	3	0	0	0	0	0	0	0	3	0	0	0	0	0	0	0	0	0	0	0	0	0	0
ENSMUSG00000020063	Sirt1	31	2960	1384	3528	397	3415	1181	1917	836	3255	1837	1689	0	1741	1131	2995	1418	1258	486	1168	806	2801	3450	2308	1680	1409	900	2934	1097	2221	1751	1536	726	3297	1823	3286	0	2006	908	1686	455	2075	782	3332	1773	4708
ENSMUSG00000020061	Mybpc1	0	0	0	0	0	0	0	0	0	0	0	0	0	1	0	0	0	0	34	0	0	0	0	0	0	0	0	0	0	0	0	0	0	0	0	0	0	0	0	0	0	0	0	0	0	0
ENSMUSG00000063632	Sox11	0	0	0	0	0	0	0	0	0	0	0	0	0	0	0	0	0	0	1	0	0	0	0	0	0	0	0	0	0	0	0	0	0	0	0	0	0	0	0	0	0	0	0	0	0	0
ENSMUSG00000020067	Mypn	0	0	0	0	0	0	0	0	0	0	0	0	0	0	0	0	0	0	0	0	0	0	0	0	0	0	0	0	0	0	0	0	0	0	0	0	0	0	0	0	0	0	0	0	0	0
ENSMUSG00000020064	Herc4	10172	6279	7187	6096	5536	3316	5252	4472	2755	2502	3179	3738	2917	4027	3033	2134	5440	2042	3435	4244	4636	3030	4563	3716	3867	2672	2510	1920	1631	2733	1597	4010	4102	2084	3905	2681	1371	3228	3144	3893	5115	3736	5034	2888	3587	2811
ENSMUSG00000070345	Hsf5	0	0	29	0	16	0	0	0	0	0	15	0	0	0	0	0	27	0	0	0	20	0	0	0	0	12	0	0	32	0	0	0	0	0	0	0	276	0	10	0	0	0	8	0	0	0
ENSMUSG00000009075	Cabp7	0	28	0	0	0	0	0	0	6	0	0	0	0	0	0	0	14	0	0	0	0	0	0	0	0	0	0	0	0	0	2	0	2	0	0	0	0	4	0	0	0	0	0	0	0	38
ENSMUSG00000052942	Glis3	43	10	251	0	0	20	0	108	238	0	0	0	0	75	149	55	0	0	0	0	187	0	0	0	0	10	248	279	0	0	0	0	148	0	0	0	0	86	149	0	0	0	332	0	0	231
ENSMUSG00000107341	1700065J11Rik	0	0	0	0	0	0	0	0	0	0	0	0	0	0	0	0	0	0	0	0	0	0	0	0	0	0	0	0	0	0	0	0	0	0	0	0	0	0	0	0	0	0	0	0	0	0
ENSMUSG00000030968	Pdilt	0	0	0	0	0	0	0	0	0	0	0	0	0	0	0	0	0	0	0	0	0	0	0	0	0	0	0	0	0	0	0	0	0	0	3	0	0	0	0	0	0	0	0	0	0	0
ENSMUSG00000090907	C030017D09Rik	0	0	0	0	0	0	14	0	0	0	0	0	0	0	0	0	0	0	0	0	0	0	0	0	0	0	0	0	0	0	0	0	0	0	0	0	0	0	0	0	0	0	0	0	0	0
ENSMUSG00000030963	Umod	0	0	0	0	0	0	0	0	0	0	0	0	0	0	0	0	0	0	0	0	0	0	0	0	0	0	0	0	0	0	0	0	0	0	0	0	0	0	0	0	0	0	0	0	0	0
ENSMUSG00000030960	Eef1akmt2	1568	6220	3012	7485	4147	5427	2062	3743	1282	6731	3145	6370	1160	3554	1361	7413	3814	6411	2058	4684	1709	7464	3649	8731	2336	3290	1484	4600	2419	5199	1221	3550	1917	7726	4009	6678	1714	3356	1972	2723	905	3110	1653	6679	3196	7702
ENSMUSG00000030966	Trim21	0	112	71	777	152	800	77	166	126	271	197	45	0	100	149	259	107	303	0	149	80	735	232	391	56	128	33	120	15	239	0	39	10	69	90	20	0	157	46	8	0	66	82	129	56	191
ENSMUSG00000030967	Zranb1	3748	3271	2149	2350	2842	3475	63	2469	1337	2304	1418	3040	943	2011	1119	1560	1329	3259	958	2351	1379	3828	2659	2754	2752	1604	1125	1786	1332	2660	1097	1905	973	2468	1805	3776	107	2308	1061	1813	442	1567	1398	2177	1144	2455
ENSMUSG00000030965	Abraxas2	593	5688	5775	2747	4122	2869	2421	4321	2582	4283	3466	2910	2543	4469	3789	2992	3275	3416	2426	4388	4079	2974	3815	4314	707	3315	2915	2073	1836	2385	1273	4656	3888	4474	3901	4677	479	4593	3502	3916	797	4456	3805	3156	3209	4101
ENSMUSG00000082394	Gm4596	122	90	61	33	57	24	110	66	43	24	25	19	60	46	44	3	35	10	88	64	48	8	61	10	45	96	60	33	92	29	29	119	118	68	151	34	48	92	145	150	121	119	43	20	154	43
ENSMUSG00000070699	Sars2	1604	2287	3260	1426	2205	431	1249	2020	2152	731	1887	83	3265	1902	3253	438	1631	486	3266	1946	3566	14	1909	953	1363	1248	2205	231	914	244	824	1500	2678	237	1153	1089	341	1202	1931	2234	238	1816	3148	664	1872	926
ENSMUSG00000107562	Gm44412	0	0	0	0	0	0	0	0	0	0	0	0	0	0	0	0	0	0	0	0	0	0	0	0	0	0	0	0	0	0	0	0	0	0	0	0	0	0	0	0	0	0	0	0	0	0
ENSMUSG00000048304	Slitrk3	0	0	0	0	0	0	0	0	0	0	0	0	0	0	0	0	0	0	0	0	0	0	0	0	0	0	0	0	0	0	0	0	0	0	0	0	0	0	0	0	0	0	0	0	0	0
ENSMUSG00000048307	Ankrd46	3756	3765	5037	4533	2142	1911	2532	3088	2468	2451	1579	3787	1408	4477	3371	1439	1630	1495	2664	3730	3927	2046	1753	4918	2397	3415	2811	3106	1376	2316	703	3063	3284	4648	1638	4032	697	2882	3826	2098	1314	2436	3943	2393	2159	5015
ENSMUSG00000070697	Utp3	4111	5563	5490	7596	6430	4283	3642	6743	3262	7459	3239	3744	3520	3751	3019	4460	5087	4614	4213	5871	4195	2857	4710	6905	3594	3546	3129	3208	2894	3601	2779	3595	4220	5106	3319	4492	2972	5039	4039	4143	2358	4362	4125	4871	4543	6880
ENSMUSG00000070690	Albfm1	0	78	0	69	0	0	0	0	0	0	0	0	0	12	0	6	37	0	0	0	0	7	0	0	0	20	0	7	12	0	0	32	0	0	0	24	0	0	0	0	0	0	0	1	0	0
ENSMUSG00000070691	Runx3	11391	4303	3156	1747	2561	2822	4485	3797	2522	1245	1679	1847	803	2523	2601	422	1669	2445	1740	2348	2205	1734	1832	2491	2143	3613	2248	794	1551	2654	2549	4230	3498	802	2520	4903	858	3839	2321	1491	2403	4347	3466	1644	1413	2803
ENSMUSG00000070692	Rps12-ps10	57	47	30	33	59	42	15	55	10	19	44	24	4	31	21	39	38	50	19	54	19	55	51	62	6	27	10	24	25	31	4	25	19	33	41	22	13	14	70	33	29	21	20	25	39	29
ENSMUSG00000004100	Ppan	13	7358	11648	7912	8659	4206	11109	7190	7085	2780	8027	2868	2551	6162	8443	2951	7485	2079	2075	6159	7965	2433	7780	3473	3024	5322	6621	4006	3638	3825	2891	6125	7312	4118	7089	6305	1276	7636	6471	8348	1765	5977	9435	3585	8517	5555
ENSMUSG00000096434	Gm22129	0	0	0	0	0	0	0	0	0	0	0	0	0	0	0	0	0	0	0	0	0	0	0	0	0	0	0	0	0	0	0	0	0	0	0	0	0	0	0	0	0	0	0	0	0	0
ENSMUSG00000096436	Olfr1437	0	0	0	0	0	0	0	0	0	0	0	0	0	0	0	0	0	0	0	0	0	0	0	0	0	0	0	0	0	0	0	0	0	0	0	0	0	0	0	0	0	0	0	0	0	0
ENSMUSG00000096437	Rps12-ps16	2	6	1	4	2	2	2	3	2	1	1	3	2	4	2	6	4	6	1	7	3	9	6	6	1	2	1	3	2	2	1	3	5	5	5	3	2	2	4	2	0	2	3	5	2	4
ENSMUSG00000096430	Gm22130	0	0	0	0	0	0	0	0	0	0	0	0	0	0	0	0	0	0	0	0	0	0	0	0	0	0	0	0	0	0	0	0	0	0	0	0	0	0	0	0	0	0	0	0	0	0
ENSMUSG00000096431	Gm22131	0	0	0	0	0	0	0	0	0	0	0	0	0	0	0	0	0	0	0	0	0	0	0	0	0	0	0	0	0	0	0	0	0	0	0	0	0	0	0	0	0	0	0	0	0	0
ENSMUSG00000096432	Gm22132	0	0	0	0	0	0	0	0	0	0	0	0	0	0	0	0	0	0	0	0	0	0	0	0	0	0	0	0	0	0	0	0	0	0	0	0	0	0	0	0	0	0	0	0	0	0
ENSMUSG00000096433	Zfp994	743	2080	1225	1922	420	1665	1132	1726	755	2053	897	1665	758	1765	584	1007	1600	1568	1766	1651	1047	1842	939	2305	1479	1349	618	1159	738	926	873	1461	687	1352	926	1146	717	1310	781	646	9	709	1058	2265	958	2823
ENSMUSG00000033703	Fcsk	0	258	207	4	100	416	690	112	599	28	222	0	150	87	459	238	343	330	68	226	414	0	191	31	0	55	228	20	194	39	56	116	301	102	252	66	394	264	236	154	204	70	340	415	226	0
ENSMUSG00000033701	Acbd6	751	1204	825	1472	2073	1577	132	644	297	652	640	561	1380	856	500	1214	957	864	530	943	351	1168	937	728	191	1489	1945	1277	1250	804	400	1930	1715	917	1994	807	603	1851	1735	2289	136	2712	1676	1283	1997	697
ENSMUSG00000033707	Lrrc24	0	0	0	17	0	0	0	29	0	0	0	0	0	0	4	0	0	0	0	0	0	0	0	0	0	0	0	1	0	0	0	0	0	0	40	0	0	0	33	0	0	0	0	0	0	0
ENSMUSG00000033706	Smyd5	3039	1888	7727	1611	4233	2302	2438	2266	4570	1392	2818	683	1850	4742	5630	811	2476	670	306	1826	4126	402	823	1062	243	3178	2351	1011	1179	1671	49	2744	5127	1752	3971	153	1645	1318	2567	1394	307	3745	3112	1045	2102	675
ENSMUSG00000033705	Stard9	172	76	84	24	111	59	0	110	42	8	203	105	0	72	23	0	86	64	21	76	78	119	146	495	71	21	78	51	47	16	0	36	177	19	69	184	0	8	21	70	125	134	60	198	93	40
ENSMUSG00000037469	Acp7	0	0	0	0	0	0	0	0	4	0	0	0	0	0	0	0	0	0	0	0	0	0	0	0	0	0	0	0	0	0	0	0	0	0	0	0	0	0	0	0	0	0	0	0	0	0
ENSMUSG00000037466	Tedc1	0	425	797	65	223	12	563	178	496	75	70	86	394	187	698	10	75	78	434	264	772	8	113	53	407	390	699	105	237	49	851	373	765	22	369	42	503	525	746	705	208	1129	1151	65	354	105
ENSMUSG00000037465	Klf10	3385	5003	3536	9227	4739	7030	2703	3544	1144	4522	4297	6008	3822	4234	1359	3411	5637	4214	2605	2436	1270	5687	3430	6353	3886	3227	1318	3887	3598	6573	5365	7885	1800	4994	6353	7332	2828	3396	1514	4459	4339	3903	1786	3809	4564	6569
ENSMUSG00000037463	Fbxo27	4567	6	0	45	0	0	1654	0	20	0	0	0	207	0	45	128	0	30	431	0	23	0	0	0	0	67	67	0	0	54	0	0	94	53	0	0	367	0	70	0	393	0	22	0	0	0
ENSMUSG00000037461	Ints7	11	15062	9631	5988	4020	1842	4527	3802	4408	3623	4245	1575	4817	2990	5302	3905	2766	4596	3588	3214	6528	4819	2458	6471	4226	2869	4667	5556	1694	4447	2267	10012	5938	1678	11789	1735	884	9133	3638	11986	1746	8777	6840	7363	3337	8730
ENSMUSG00000104138	Gm36949	0	4	226	20	0	268	459	118	70	62	0	40	0	27	78	0	0	33	0	13	4	9	0	12	0	0	28	2	64	30	0	59	4	0	0	0	0	0	0	0	0	0	0	0	0	0
ENSMUSG00000104131	Gm36950	0	0	0	0	0	0	0	0	0	0	0	0	0	0	0	0	0	0	0	0	0	0	0	0	0	0	0	0	0	0	0	0	0	0	0	0	0	0	0	0	0	0	0	0	0	0
ENSMUSG00000104130	Gm36951	0	0	0	0	0	0	0	0	0	0	0	0	0	0	0	0	0	0	0	0	0	0	0	0	0	0	5	0	0	0	0	0	0	0	0	0	0	0	0	0	0	0	0	0	0	0
ENSMUSG00000104133	4921511E07Rik	0	0	0	0	0	0	0	0	0	0	0	0	0	0	0	0	0	0	0	0	0	0	0	0	0	0	0	0	0	0	0	0	0	0	0	0	0	0	0	0	0	0	0	0	0	0
ENSMUSG00000104132	Gm36952	0	0	0	0	0	0	0	0	0	0	0	0	0	0	0	0	0	0	0	0	0	0	0	0	0	0	0	0	0	0	0	0	0	0	0	0	0	0	0	0	0	0	0	0	0	0
ENSMUSG00000104135	Gm36953	0	0	0	0	0	0	0	0	0	41	0	0	0	0	0	12	0	0	0	0	0	0	5	0	0	0	0	0	0	0	0	0	0	0	0	0	0	0	0	0	76	0	2	30	0	0
ENSMUSG00000104134	Gm2328	0	0	0	0	0	0	0	0	0	0	0	0	0	0	0	0	0	0	0	0	0	0	0	0	0	0	0	0	0	0	0	0	0	0	0	0	0	0	0	0	0	0	0	0	0	0
ENSMUSG00000104137	Gm36954	0	0	0	0	0	0	0	0	0	0	0	0	0	0	0	0	0	0	0	0	0	0	0	0	0	0	0	0	0	0	0	0	0	0	0	0	0	0	0	0	0	0	0	0	0	0
ENSMUSG00000104136	Gm36955	0	0	0	0	0	0	0	0	0	0	0	0	0	0	0	0	0	0	0	0	0	0	0	0	0	0	0	0	0	0	0	0	0	0	0	0	0	0	0	0	0	0	0	0	0	0
ENSMUSG00000077851	Mir876	0	0	0	0	0	0	0	0	0	0	0	0	0	0	0	0	0	0	0	0	0	0	0	0	0	0	0	0	0	0	0	0	0	0	0	0	0	0	0	0	0	0	0	0	0	0
ENSMUSG00000027927	Lelp1	0	0	0	0	0	0	0	0	0	0	0	0	0	0	0	0	0	0	0	0	0	0	0	0	0	0	0	0	0	0	0	0	0	0	0	0	0	0	0	0	0	0	0	0	0	0
ENSMUSG00000027925	Sprr2j-ps	0	0	0	0	0	0	0	0	0	0	0	0	0	0	0	0	0	0	0	0	0	0	0	0	0	0	0	0	0	0	0	0	0	0	0	0	0	0	0	0	0	0	0	0	0	0
ENSMUSG00000027923	Lce1b	0	0	0	0	0	0	0	0	0	0	0	0	0	0	0	0	0	0	0	0	0	0	0	0	0	0	0	0	0	0	0	0	0	0	0	0	0	0	0	0	0	0	0	0	0	0
ENSMUSG00000031709	Tbc1d9	0	67	28	678	0	713	0	66	0	0	0	55	89	7	0	35	0	194	122	8	0	8	0	155	0	20	0	156	0	52	344	0	8	177	0	0	151	0	0	0	0	92	0	63	0	0
ENSMUSG00000031708	Tecr	24895	31566	29997	24793	29908	17498	11429	25729	14694	24784	31028	16927	12872	32926	21621	17915	25311	21200	22063	32039	20100	12234	30230	25024	12524	24306	19430	16511	18081	16922	8125	26085	18908	30011	27214	33076	6548	22793	18319	28702	7717	22418	20144	24622	24054	24625
ENSMUSG00000031706	Rfx1	0	364	799	309	190	315	433	334	797	149	173	242	214	503	530	96	127	146	306	162	837	488	354	205	768	364	750	166	244	179	327	313	601	439	139	325	644	329	322	167	330	459	1059	310	142	366
ENSMUSG00000031701	Dnaja2	19961	20529	17825	14857	16488	12023	9762	11771	9936	7913	10436	10764	6880	11909	10856	10241	8712	11537	10559	14683	12237	10753	12412	9780	9916	15900	16258	13985	12853	12042	6822	20024	22502	19003	18626	18050	3372	20582	19458	19877	6041	18009	19036	15294	17814	14684
ENSMUSG00000031700	Gpt2	694	145	177	74	95	191	0	204	199	4	3	354	0	95	196	115	26	123	403	118	121	400	10	436	0	138	959	271	50	0	522	45	1255	314	257	61	604	117	631	36	246	355	895	171	95	190
ENSMUSG00000031703	Itfg1	1978	1679	3304	2613	3545	1294	1623	2100	1709	1461	1796	1069	2982	2340	2164	953	1230	2383	2160	2028	2145	2928	1726	2012	1279	5515	9460	2133	3045	2589	3905	5991	14165	2818	4243	2344	988	4777	9885	5209	821	5622	10440	1761	4212	3664
ENSMUSG00000098086	1700120C18Rik	0	0	0	0	0	0	0	0	0	0	0	0	0	0	0	0	0	0	0	0	0	0	0	0	0	0	0	0	0	0	0	0	0	0	0	0	0	0	0	0	0	0	0	0	0	0
ENSMUSG00000003458	Ncstn	3513	3812	14659	3766	2154	2275	12645	3318	7413	2021	2294	930	5470	2913	7926	736	2870	839	4256	1876	9908	582	1395	2593	1543	2253	7394	718	547	635	3175	2922	8241	1332	1299	1298	3231	2067	6525	1858	3704	3026	9580	856	2007	1194
ENSMUSG00000023008	Fmnl3	345	434	1323	723	42	367	979	477	918	205	0	140	132	142	1039	143	0	269	932	295	1045	155	47	114	456	246	986	110	0	90	626	575	1043	81	0	246	715	352	720	0	0	132	1029	237	0	352
ENSMUSG00000023004	Tuba1b	25324	256214	196938	86992	229019	57746	88230	181112	138374	104895	200276	61417	47992	214955	148902	138194	204106	114282	106193	189466	163221	72570	176296	126841	92964	137020	111680	81630	112271	65484	24297	113922	105901	93212	151665	82501	13218	150429	80883	164613	39381	146413	143140	119752	137974	89659
ENSMUSG00000023007	Prpf40b	0	437	766	355	243	1042	132	191	311	281	428	548	350	253	352	268	332	381	184	165	230	474	184	229	0	334	243	189	143	267	637	249	402	578	235	641	0	211	442	378	339	656	431	244	180	303
ENSMUSG00000071561	Cstdc5	0	0	0	0	0	0	0	0	0	0	0	0	0	0	0	0	0	0	0	0	0	0	0	0	0	0	0	0	0	0	0	0	0	0	0	0	0	0	0	0	0	0	0	0	0	0
ENSMUSG00000023000	Dhh	0	0	0	0	0	0	0	0	0	0	0	0	0	0	0	0	0	0	0	0	0	0	0	0	0	0	0	0	0	0	0	0	0	0	0	0	0	0	0	0	0	0	0	0	0	0
ENSMUSG00000003452	Bicd1	708	869	972	3754	564	2237	1250	1664	961	2123	560	1552	1040	1013	426	1822	548	1789	1414	1161	567	5175	615	2633	321	546	318	1124	600	840	1679	1398	413	2776	609	740	0	923	474	729	762	854	580	1459	400	1933
ENSMUSG00000071562	Stfa1	0	0	0	0	0	0	0	0	0	0	0	0	0	0	0	0	0	0	0	0	0	0	0	0	0	0	0	0	0	0	0	0	0	0	0	0	0	0	0	0	0	0	0	0	0	0
ENSMUSG00000026032	Ndufb3	11179	18789	13302	10953	25152	10691	7083	13504	6469	11922	14454	9931	3591	12221	7481	16152	15406	16085	11414	19676	10052	16725	23418	15864	3183	10233	7787	9136	12241	9566	2478	10348	8905	13249	19688	11951	3010	7997	10231	15339	4998	9130	8998	12501	16020	11126
ENSMUSG00000026031	Cflar	2331	3649	5884	4722	2601	4512	6860	3963	4989	3485	1413	3667	1679	3514	4069	1915	808	4896	2441	2553	4440	1886	1317	4267	2766	4063	2963	1391	551	2787	4126	3145	3989	4630	2139	4635	2227	4528	3618	1779	4275	4767	6365	2739	793	5040
ENSMUSG00000026037	Orc2	3057	6821	7130	4037	12169	2108	3133	7288	4154	721	5477	1451	2947	4719	4735	2455	5370	1757	2556	7421	4832	655	7146	1426	2878	3174	3493	1825	5986	1689	3109	4326	5777	1663	8162	2387	2109	4411	5674	10269	1537	4680	5521	3131	10724	1750
ENSMUSG00000026036	Nif3l1	169	6415	4745	2663	7920	1962	1727	4737	2579	2316	5932	3605	1025	4377	3764	3560	6834	2634	2263	4862	3564	1898	6342	4931	1479	3214	2444	2339	2594	2403	245	3353	2892	4396	6240	5024	1247	3220	2643	4760	795	4425	3236	4537	5226	3252
ENSMUSG00000026035	Ppil3	1886	5701	4326	7587	5711	4708	4234	3535	2205	5477	5006	3440	1324	4478	3102	5305	7091	4273	2931	5791	2726	8184	6971	5778	1980	2832	1875	3787	5942	4307	311	3204	3224	5919	5399	6175	875	4452	2584	6695	2307	3444	2474	9048	5848	5750
ENSMUSG00000026034	Clk1	41932	41058	20961	44137	26189	48274	15618	19413	9463	31737	21898	41730	15836	28143	11667	38372	22161	38849	24232	31297	13854	43454	25763	56798	26893	43148	16360	40974	23254	57759	22780	41486	17072	65795	41428	94023	18306	42864	15279	29126	17055	39930	19783	55994	28285	78715
ENSMUSG00000026039	Sgo2a	0	4305	4478	269	1687	0	2529	1838	2289	909	1316	15	2368	1977	2810	709	996	1407	1890	2384	3797	1312	861	1128	3754	1749	2709	240	1206	480	328	1692	4043	176	734	181	4	1482	3827	1662	1194	2293	3719	917	1994	870
ENSMUSG00000082127	Gm13577	254	1114	947	501	1024	404	424	747	546	477	663	476	249	860	620	479	844	520	359	691	479	333	666	456	333	597	495	392	513	470	144	452	353	432	417	460	113	445	423	504	149	483	448	429	540	417
ENSMUSG00000082126	Gm14975	0	0	0	0	0	0	0	0	0	0	0	0	0	0	0	0	0	0	0	0	0	0	0	0	0	0	0	0	0	0	0	0	0	0	0	0	0	0	0	0	0	0	0	0	0	0
ENSMUSG00000034285	Nipsnap1	0	5129	5217	6583	2678	5138	3211	3538	2120	4083	1580	2812	1421	3953	2938	4574	2487	3311	3093	4515	4347	2182	2426	5636	945	2545	3028	3195	1727	2870	628	4152	3042	5142	2192	5197	666	4271	2440	2052	1367	4265	3662	6687	2333	5700
ENSMUSG00000005705	Agrp	2	50	1	3	1	1	1	4	20	1	1	0	0	10	1	29	0	23	3	25	7	4	0	159	0	18	0	44	20	1	2	15	0	0	0	1	0	2	5	2	0	1	0	4	1	27
ENSMUSG00000087333	Gm13652	0	0	0	0	0	0	0	0	0	0	0	0	0	0	0	0	0	0	0	0	0	0	0	0	0	0	0	0	0	0	0	0	0	0	0	0	0	0	0	0	0	0	0	0	0	0
ENSMUSG00000073633	Fbxo36	0	663	548	606	1323	155	204	403	52	243	746	186	199	354	121	802	1391	220	236	412	299	626	1225	613	0	344	222	637	457	123	84	304	411	359	978	396	205	166	326	925	8	164	271	669	1140	189
ENSMUSG00000073631	Gm10553	1	52	46	118	1	31	231	19	21	6	2	134	104	6	17	157	1	7	127	25	25	97	1	136	36	5	1	72	5	61	154	3	14	69	1	81	172	21	1	1	46	2	1	45	6	73
ENSMUSG00000097349	Gm26731	0	0	0	0	0	0	0	0	0	0	0	0	0	0	0	0	0	0	0	0	0	0	0	0	0	0	0	0	0	0	0	0	0	0	0	0	0	0	0	0	0	0	0	0	0	0
ENSMUSG00000087335	4930526F13Rik	0	0	0	0	0	0	0	0	0	0	0	0	0	0	0	0	0	0	0	0	0	0	0	0	0	0	0	0	0	0	0	0	0	0	0	0	0	0	0	0	0	0	0	0	0	0
ENSMUSG00000073639	Rab18	11576	13472	6676	8828	14240	9814	5463	13442	9446	5625	12201	6808	5262	9993	8844	4146	13198	4031	3597	13005	13098	5609	12534	10222	13394	9535	9008	6752	8491	6018	4760	5580	10555	13962	14349	12644	5024	9060	3356	15123	6808	6784	11043	9370	11906	12441
ENSMUSG00000082122	Gm11809	0	0	0	0	0	0	0	0	0	0	0	0	0	0	3	0	0	0	0	0	0	0	0	0	0	0	0	0	0	0	0	0	0	0	0	0	0	0	0	0	0	0	0	0	0	0
ENSMUSG00000117891	Gm41764	0	0	26	0	0	81	13	28	30	0	0	95	4	14	0	0	0	0	0	0	21	24	0	152	10	0	0	16	0	60	0	0	43	0	0	0	0	0	40	0	0	0	0	0	0	48
ENSMUSG00000087337	Gm14144	0	0	0	0	0	0	0	0	0	0	0	0	0	0	0	0	0	0	0	0	0	0	0	0	0	0	0	0	0	0	0	0	0	0	0	0	0	0	0	0	0	0	0	0	0	0
ENSMUSG00000049553	Polr1a	265	2057	3311	2664	4366	1429	1843	2002	2135	1438	2003	751	79	1701	2148	1251	1374	1789	741	1519	2214	1948	2395	1305	325	2075	2088	1593	1603	943	321	2177	1991	2146	2272	1744	1127	1659	2354	2796	459	1439	2318	1270	1857	996
ENSMUSG00000049551	Fzd9	0	8	36	337	14	379	0	28	4	54	4	0	0	24	0	274	14	75	0	28	12	99	0	98	0	24	116	102	32	107	0	49	0	109	0	93	0	0	5	18	0	46	52	62	2	113
ENSMUSG00000049550	Clip1	2767	3109	2415	3374	1211	4482	3487	1515	1914	1328	1134	1083	1046	1441	1227	768	1209	1375	1489	1220	1272	4856	678	3987	920	1538	971	819	551	1125	1225	1124	1758	2502	1167	1538	2421	1572	1837	941	1611	870	1407	2028	1448	2540
ENSMUSG00000049556	Lingo1	0	0	0	0	0	0	0	0	0	0	0	0	0	0	0	0	0	0	0	0	0	0	0	0	0	0	0	0	0	0	0	0	0	0	0	0	0	0	0	0	0	0	0	0	0	0
ENSMUSG00000049555	Tmie	0	65	8	31	0	12	0	17	0	91	0	0	0	12	0	0	0	10	0	60	8	0	0	125	0	0	0	138	0	38	0	0	23	130	0	331	0	0	0	24	0	37	0	30	0	10
ENSMUSG00000069678	Pcgf1	1299	1811	817	1452	2001	1440	110	1565	710	1053	1534	1973	685	1117	791	1864	2434	1116	594	1361	854	1766	1696	1849	986	1094	625	1224	1083	1175	767	1068	784	1662	1197	2235	376	1337	529	2113	191	970	1085	1308	1445	2660
ENSMUSG00000069670	Nkain2	0	0	0	0	0	0	0	0	0	0	0	0	0	0	0	0	8	0	0	0	0	0	0	0	0	0	0	0	0	0	0	0	0	0	0	0	0	0	0	0	0	0	0	0	0	0
ENSMUSG00000069584	Gm10272	0	0	0	0	0	0	0	0	0	0	0	0	0	0	0	0	0	0	0	0	0	0	0	0	0	0	0	0	0	0	0	0	0	0	0	0	0	0	0	0	0	0	0	0	0	0
ENSMUSG00000069582	Krtap10-4	0	0	0	0	0	0	0	0	0	0	0	0	0	0	0	0	0	0	0	0	0	0	0	0	0	0	0	0	0	0	0	0	0	0	0	0	0	0	0	0	0	0	0	0	0	0
ENSMUSG00000069583	Krtap12-1	0	0	0	0	0	0	0	0	0	0	0	0	0	0	0	0	0	0	0	0	0	0	0	0	0	0	0	0	0	0	0	0	0	0	0	0	0	0	0	0	0	0	0	0	0	0
ENSMUSG00000069581	Tspear	0	414	39	286	143	0	0	24	37	570	50	202	0	135	36	100	65	160	0	52	39	90	25	232	0	0	52	61	6	181	0	49	12	403	135	900	265	51	59	38	1027	44	75	0	45	209
ENSMUSG00000069588	Gm11733	0	0	0	0	0	0	0	0	0	0	0	0	0	0	0	0	0	0	0	0	0	0	0	0	0	0	0	0	0	0	0	0	0	4	0	0	0	4	0	0	0	0	0	0	0	0
ENSMUSG00000046269	Usp27x	82	88	26	82	21	52	0	8	0	78	0	93	0	25	42	26	0	129	0	12	0	0	14	31	0	26	54	72	0	14	0	48	0	8	52	28	0	14	4	0	0	10	31	136	0	0
ENSMUSG00000030816	Rnf40	4	2038	3710	2256	2668	1041	3777	1412	2160	1169	1512	1436	1344	1332	2140	425	1742	1388	2655	1448	2679	1111	1829	930	3117	1558	1359	1293	988	1228	1216	1718	2080	1577	2571	2978	1017	1960	1095	1755	2550	1708	2276	1429	989	1552
ENSMUSG00000117008	Gm49817	0	0	0	0	4	5	0	0	0	0	0	0	0	0	0	13	4	0	0	0	0	8	0	21	0	0	0	0	0	0	0	0	0	0	0	0	0	0	0	0	0	0	0	0	0	0
ENSMUSG00000046262	C87977	0	0	0	0	0	0	0	0	0	0	0	0	0	0	0	0	0	0	0	0	0	0	0	0	0	0	0	0	0	0	0	0	0	0	0	0	0	0	0	0	0	0	0	0	0	0
ENSMUSG00000022353	Mtss1	1865	1413	1025	927	4084	2195	1209	2152	874	554	1602	1297	1390	576	954	461	1475	579	2070	2491	1212	1776	3534	1925	1738	1152	580	716	1275	1930	2225	1628	1756	832	2568	1003	851	1360	731	2018	1881	946	1067	1198	2267	1751
ENSMUSG00000022350	Washc5	3841	2352	5049	3494	2671	1383	2015	2113	3930	1585	2039	1364	713	1827	3525	1052	1348	410	463	1991	4945	446	3514	2268	2591	2045	2852	551	974	704	2699	1507	4756	2331	2008	1121	0	1759	3254	1286	2103	1763	4151	873	1797	949
ENSMUSG00000022351	Sqle	1928	3790	2750	3406	3376	947	485	3411	2264	2090	2424	2437	0	2252	2352	1912	1697	877	1668	1663	2637	1125	2015	867	0	1175	1767	2493	1620	1226	660	2466	3056	3729	2233	3176	132	2953	3050	2391	725	2090	2440	2589	2773	2415
ENSMUSG00000074346	Kcnd3os	0	0	0	0	0	0	0	0	0	0	0	0	0	0	0	0	0	0	0	0	0	0	0	0	0	0	0	80	0	0	0	0	0	0	0	0	0	0	0	0	0	0	0	0	0	52
ENSMUSG00000022357	Klhl38	0	0	0	0	0	0	0	0	0	0	0	0	0	0	0	0	0	0	0	0	0	0	0	0	0	0	0	0	0	0	0	0	0	0	0	0	0	0	0	0	0	0	0	0	0	0
ENSMUSG00000022354	Ndufb9	13508	39620	22762	26598	57980	21023	11678	32590	13490	22820	42534	18019	8065	31487	15279	34911	44040	26091	14644	40352	19490	28579	57866	26549	11101	21369	14567	19495	29505	16712	7497	19496	14896	32847	45198	21907	5546	21868	14971	40357	8203	22152	17066	33592	37642	23682
ENSMUSG00000089377	Gm22135	0	0	0	0	0	0	0	0	0	0	0	0	0	0	0	0	0	0	0	0	0	0	0	0	0	0	0	0	0	0	0	0	0	0	0	0	0	0	0	0	0	0	0	0	0	0
ENSMUSG00000089376	Gm22136	0	0	0	0	0	0	0	0	0	0	0	0	0	0	0	0	0	0	0	0	0	0	0	0	0	0	0	0	0	0	0	0	0	0	0	0	0	0	0	0	0	0	0	0	0	0
ENSMUSG00000076038	Gm22774	2	3	3	4	4	3	1	2	3	4	2	4	2	2	2	4	1	3	3	3	2	3	2	3	2	1	2	2	2	3	2	2	3	3	2	4	3	3	4	2	3	2	2	3	3	4
ENSMUSG00000022359	Wdyhv1	553	2970	2082	2577	2275	2973	1366	2016	1294	1876	1757	2092	667	1835	1086	3141	2027	1985	760	2495	1474	2077	1529	2800	750	2033	1509	997	1291	2064	185	1566	1353	2330	1337	2957	844	2270	1193	2251	765	2435	1641	2975	1825	3730
ENSMUSG00000089373	Gm22138	0	0	0	0	0	0	0	0	0	0	0	0	0	0	0	0	0	0	0	0	0	0	0	0	0	0	0	0	0	0	0	0	0	0	0	0	0	0	0	0	0	0	0	0	0	0
ENSMUSG00000089372	Gm22139	0	0	0	0	0	0	0	0	0	0	0	0	0	0	0	0	0	0	0	0	0	0	0	0	0	0	0	0	0	0	0	0	0	0	0	0	0	0	0	0	0	0	0	0	0	0
ENSMUSG00000089371	Mir1938	0	0	2	0	1	0	24	0	0	0	0	0	0	0	1	0	0	0	0	0	1	0	0	0	0	0	0	0	5	0	0	0	0	0	0	0	0	0	0	3	0	1	0	0	0	0
ENSMUSG00000089370	Gm22140	0	0	0	0	0	0	0	0	0	0	0	0	0	0	0	0	0	0	0	0	0	0	0	0	0	0	0	0	0	0	0	0	0	0	0	0	0	0	0	0	0	0	0	0	0	0
ENSMUSG00000105770	Mir664	0	0	0	0	0	0	0	0	0	0	0	0	0	0	0	0	0	1	0	0	0	0	0	0	0	0	0	0	0	0	0	0	0	0	0	0	0	0	0	6	0	0	1	0	0	0
ENSMUSG00000105771	2900064K03Rik	0	0	0	0	0	0	0	0	0	0	0	0	0	0	0	0	0	0	0	0	0	0	0	0	0	0	0	0	0	0	0	0	0	0	0	0	0	0	0	0	0	0	0	36	0	0
ENSMUSG00000105772	Gm42496	0	4	0	0	0	0	0	0	0	0	0	0	0	0	0	0	0	0	0	0	0	0	0	0	0	0	0	0	0	0	0	0	0	0	0	0	0	0	0	0	0	0	0	0	0	0
ENSMUSG00000105773	4930563F08Rik	0	2	4	0	0	0	0	3	1	0	0	0	0	0	0	0	0	0	0	0	0	0	0	0	0	1	2	0	0	0	0	5	2	0	0	0	0	7	2	0	0	0	0	0	0	0
ENSMUSG00000105774	Gm43006	0	0	0	0	0	0	0	0	0	0	0	0	0	0	0	0	0	0	0	0	0	0	0	2	0	0	0	0	0	0	0	0	0	0	0	0	0	0	0	0	0	0	0	0	0	0
ENSMUSG00000105775	Gm10290	13	53	24	6	61	27	12	26	14	2	9	15	10	26	29	38	35	37	8	71	50	1	12	23	4	28	23	23	28	18	8	31	13	14	1	14	3	50	64	37	14	33	47	36	8	27
ENSMUSG00000105776	Gm43292	0	0	0	65	40	2	0	60	26	0	20	0	0	0	30	0	51	0	273	10	16	117	9	28	1	0	55	0	0	0	753	4	49	0	0	0	28	0	11	33	3	0	84	119	13	0
ENSMUSG00000105777	Gm43049	0	0	0	0	0	0	0	0	0	0	0	0	0	0	0	0	0	0	0	0	0	0	0	0	0	0	0	0	0	0	0	0	0	0	0	0	0	0	0	0	0	0	0	0	0	0
ENSMUSG00000105778	Mir7229	0	0	0	0	0	0	0	0	0	0	0	0	0	0	0	0	0	0	0	0	0	0	0	0	0	0	0	0	0	0	0	0	0	0	0	0	0	0	0	0	0	0	0	0	0	0
ENSMUSG00000105779	Gm6439	44	107	95	12	79	16	37	73	40	31	53	21	17	66	59	24	47	24	24	49	50	15	47	37	25	40	72	20	33	23	8	54	116	50	95	41	15	55	144	69	29	63	54	51	72	56
ENSMUSG00000086946	Gm15527	0	0	0	0	0	0	0	65	0	27	0	0	0	10	0	0	0	0	157	2	4	996	0	57	0	0	0	7	0	0	0	13	0	0	0	0	0	8	0	0	0	0	2	12	0	0
ENSMUSG00000039384	Dusp10	2224	548	598	422	247	1438	614	447	146	579	297	310	381	658	122	478	414	519	579	201	175	276	564	327	7796	824	479	592	296	1160	3017	726	500	1282	421	2489	1250	577	470	263	3115	497	381	632	53	1192
ENSMUSG00000097706	E030037K01Rik	0	6	79	0	69	0	0	14	27	0	3	2	0	53	14	0	10	8	0	10	8	24	6	6	0	4	52	5	4	19	0	31	24	0	19	0	0	75	8	0	0	37	85	10	4	12
ENSMUSG00000008540	Mgst1	2023	7373	10304	2908	160	4283	8863	2349	10327	3398	127	6113	4	1768	6536	1884	0	5556	5401	4602	8619	4785	4	7088	377	2720	8090	2462	28	5374	8	4319	6692	2034	114	7864	946	3343	10426	0	686	1958	8464	3688	0	8641
ENSMUSG00000088028	Gm22141	0	0	0	0	0	0	0	0	0	0	0	0	0	0	0	0	0	0	0	0	0	0	0	0	0	0	0	0	0	0	0	0	0	0	0	0	0	0	0	0	0	0	0	0	0	0
ENSMUSG00000034863	Ano8	0	28	15	0	43	0	0	39	0	0	44	0	0	8	8	0	13	0	0	0	0	0	0	48	0	11	39	0	0	0	0	43	8	0	38	0	0	35	0	6	46	0	15	0	0	0
ENSMUSG00000088025	Rprl3	0	0	0	0	0	0	0	0	0	0	0	0	0	0	0	0	0	0	0	0	0	0	0	0	0	0	0	0	0	0	0	0	0	0	0	0	0	0	0	0	0	0	0	0	0	0
ENSMUSG00000088026	Gm22143	0	0	0	0	0	0	0	0	0	0	0	0	0	0	0	0	0	0	0	0	0	0	0	0	0	0	0	0	0	0	0	0	0	0	0	0	0	0	0	0	0	0	0	0	0	0
ENSMUSG00000088027	Gm22144	0	0	0	0	0	0	0	0	0	0	0	0	0	0	0	0	0	0	0	0	0	0	0	0	0	0	0	0	0	0	0	0	0	0	0	0	0	0	0	0	0	0	0	0	0	0
ENSMUSG00000034867	Ankrd27	4	3510	5410	3644	1685	1913	3453	3189	4135	2364	2026	1349	621	2259	4424	1025	2399	1508	2162	2308	4993	1442	1621	2444	2492	1554	2195	1394	1121	2047	399	2725	3240	1751	1876	2701	0	2199	3154	1894	1102	2203	4221	1800	1890	1605
ENSMUSG00000088021	Gm22145	0	0	0	0	0	0	0	0	0	0	0	0	0	0	0	0	0	0	0	0	0	0	0	0	0	0	0	0	0	0	0	0	0	0	0	0	0	0	0	0	0	0	0	0	0	0
ENSMUSG00000088022	Gm49799	0	0	0	0	0	0	0	0	0	0	0	0	0	0	0	0	0	0	0	0	0	0	0	0	0	0	0	0	0	0	0	0	3	0	0	0	0	0	1	0	0	0	1	0	0	0
ENSMUSG00000092848	Gm23263	0	0	0	0	0	0	0	0	0	0	0	0	0	0	0	0	0	0	0	0	0	0	0	0	0	0	0	0	0	0	0	0	0	0	0	0	0	0	0	0	0	0	0	0	0	0
ENSMUSG00000104731	Gm43249	0	0	1	0	1	0	0	1	0	0	0	0	0	0	0	0	0	0	0	0	0	0	0	1	0	0	0	0	0	0	0	0	0	0	1	0	0	0	1	0	0	0	0	0	0	1
ENSMUSG00000104730	Gm42511	0	0	0	0	1	0	0	0	0	0	0	0	0	0	0	0	1	1	0	0	0	0	0	0	0	0	0	0	1	0	0	0	0	0	0	0	0	0	1	0	0	0	0	0	0	0
ENSMUSG00000077633	Gm22148	0	0	0	0	0	3	0	0	0	0	0	0	0	0	0	0	0	0	0	0	0	0	0	0	0	0	0	0	0	0	0	0	0	0	0	0	0	0	0	0	0	0	0	0	0	0
ENSMUSG00000077630	Gm22149	0	0	0	0	0	0	0	0	0	0	0	0	0	0	0	0	0	0	0	0	0	0	0	0	0	0	0	0	0	0	0	0	0	0	0	0	0	0	0	0	0	0	0	0	0	0
ENSMUSG00000077637	Gm22771	0	0	4	0	0	0	0	0	2	42	0	0	0	0	1	2	0	0	0	14	1	0	3	0	0	6	0	0	3	0	4	0	1	0	0	0	0	0	0	5	0	0	0	0	0	0
ENSMUSG00000077635	Gm22150	0	0	0	0	0	0	0	0	0	0	0	0	0	0	0	0	0	0	0	0	0	0	0	0	0	0	0	0	0	0	0	0	0	0	0	0	0	0	0	0	0	0	0	0	0	0
ENSMUSG00000045795	Whamm	26	640	368	1240	881	1113	23	778	405	714	634	237	312	441	593	1042	463	281	515	430	577	1173	644	599	0	808	256	742	564	779	180	749	476	1124	657	620	230	556	177	472	966	816	508	478	356	533
ENSMUSG00000045794	Lkaaear1	0	0	27	0	0	6	0	0	0	0	0	0	0	0	0	0	0	0	0	0	0	0	0	0	0	0	0	0	0	0	0	0	0	0	0	0	0	0	0	0	0	0	0	0	0	0
ENSMUSG00000077639	Gm22772	0	0	6	0	0	0	0	0	0	0	0	0	0	0	0	0	0	0	0	0	10	0	0	0	0	0	0	0	0	0	0	0	8	0	0	0	0	0	8	0	0	0	0	0	0	0
ENSMUSG00000045790	Ccdc149	0	0	120	585	0	726	34	108	64	332	0	403	0	360	125	589	0	389	0	12	45	706	0	62	0	99	99	303	0	423	0	94	41	521	0	774	0	0	40	0	0	72	256	907	0	152
ENSMUSG00000045792	Olfr578	0	0	0	0	0	0	0	0	0	0	0	0	0	0	0	0	0	0	0	0	0	0	0	0	0	0	0	0	0	0	0	0	0	0	0	0	0	0	0	0	0	0	0	0	0	0
ENSMUSG00000111043	2210414F02Rik	0	0	0	0	0	0	0	0	0	0	0	0	0	0	0	0	0	0	0	0	0	0	0	0	0	0	0	0	0	0	0	0	0	0	0	0	0	0	0	0	0	0	0	0	0	0
ENSMUSG00000048155	H2bfm	0	0	0	0	0	0	0	0	0	0	0	0	0	0	0	0	0	0	0	0	0	0	0	0	0	0	0	0	0	0	0	0	0	0	0	0	0	0	0	0	0	0	0	0	0	0
ENSMUSG00000039873	Neurl2	0	385	590	234	111	214	312	202	247	249	37	146	294	182	479	237	145	0	7	217	565	0	185	352	104	220	345	93	73	65	0	438	393	75	75	121	4	172	276	20	0	202	576	165	55	114
ENSMUSG00000104739	Gm3283	0	0	0	0	0	0	0	0	0	0	0	0	0	0	0	0	0	0	0	0	0	0	0	0	0	0	0	0	0	0	0	0	0	0	0	0	0	0	0	0	0	0	0	0	0	0
ENSMUSG00000079685	Ulbp1	2164	1681	2447	1089	531	1295	4	1025	1766	89	355	393	500	1706	1133	292	787	543	580	1525	1204	647	292	1825	0	728	1154	454	302	508	0	335	633	81	92	563	5	301	836	391	394	684	1350	1246	152	908
ENSMUSG00000102201	Gm36956	0	0	0	0	0	0	0	0	0	0	0	0	0	0	0	0	0	0	0	0	0	0	0	0	0	0	0	0	0	0	0	0	0	0	0	0	0	0	0	0	3	0	0	0	0	0
ENSMUSG00000102200	Gm36957	0	0	0	0	0	0	0	0	0	0	0	0	0	0	0	0	0	0	0	0	0	0	0	0	0	0	0	0	0	0	0	0	0	0	0	0	0	0	0	0	0	0	0	0	0	0
ENSMUSG00000102203	4930412E21Rik	0	0	0	0	0	0	0	0	0	0	0	0	0	0	0	0	0	0	0	0	0	0	0	0	0	0	0	0	0	0	0	0	0	0	0	0	0	0	0	0	0	0	0	0	0	0
ENSMUSG00000102202	Gm33280	0	66	4	0	364	0	0	30	0	0	73	0	0	95	18	0	109	0	0	62	0	0	181	0	0	0	0	0	32	27	0	22	0	0	89	0	0	0	4	297	0	0	0	87	69	0
ENSMUSG00000102205	9430092D12Rik	0	20	1	0	0	353	0	0	8	446	0	311	0	42	31	7	0	131	0	45	0	796	0	222	0	0	8	0	0	8	0	0	0	227	0	0	0	52	0	48	0	0	0	0	0	0
ENSMUSG00000102204	Gm36958	0	0	0	3	1	0	0	0	1	1	0	0	0	1	1	1	0	0	0	2	2	0	0	0	0	0	1	0	0	0	0	1	0	1	2	1	0	1	0	0	0	0	1	1	0	0
ENSMUSG00000102207	Gm10344	0	0	0	0	0	0	0	0	0	0	0	0	0	0	0	0	0	0	0	44	1	0	67	0	0	0	0	0	0	0	0	0	0	0	0	0	0	0	0	0	0	0	0	0	0	0
ENSMUSG00000102206	Pcdha11	0	0	0	0	0	0	0	0	0	0	0	0	0	63	0	0	0	0	0	0	0	0	0	0	0	0	0	0	0	0	0	0	0	0	0	0	0	0	0	0	0	0	0	0	0	0
ENSMUSG00000043569	Cldn34c4	0	0	0	0	0	0	0	0	0	0	0	0	0	0	0	0	0	0	0	0	0	0	0	0	0	0	0	0	0	0	0	0	0	0	0	0	0	0	0	0	0	0	0	0	0	0
ENSMUSG00000116114	Gm35853	0	169	72	0	64	0	8	35	19	0	0	26	0	54	40	0	0	0	0	75	168	0	0	571	739	78	85	175	15	0	650	66	163	158	120	305	0	114	27	0	0	56	124	111	0	101
ENSMUSG00000089959	Gm16268	0	0	0	0	0	0	0	0	0	0	0	0	0	0	0	0	0	0	0	0	0	0	0	0	0	0	0	0	0	0	0	0	11	0	0	0	0	0	0	0	0	26	0	0	0	0
ENSMUSG00000089958	Gm16165	10	14	16	7	26	1	6	9	15	7	6	5	2	10	10	7	11	16	8	26	18	10	14	15	5	11	8	8	8	7	2	10	8	3	12	4	4	13	23	26	18	12	11	12	13	15
ENSMUSG00000089953	Rnf224	0	0	0	0	0	0	0	0	0	0	0	0	0	0	0	0	3	0	0	0	0	0	23	0	0	40	0	0	0	0	0	0	0	0	0	0	0	0	0	0	0	40	0	0	0	0
ENSMUSG00000089952	4933413C19Rik	0	0	0	0	0	0	0	0	0	0	0	0	0	0	0	0	0	0	0	0	0	0	0	0	0	5	0	0	0	0	0	0	0	0	0	0	0	0	0	0	0	0	0	0	0	0
ENSMUSG00000089951	Gm14435	279	667	301	598	521	90	355	360	150	286	490	217	279	270	232	478	488	559	236	598	369	443	505	975	380	409	224	216	231	436	37	400	174	399	516	367	18	459	170	511	378	356	261	492	377	215
ENSMUSG00000089950	Gm16215	0	0	0	0	0	0	0	0	0	0	0	0	0	0	0	0	0	0	0	0	0	0	0	0	0	0	0	0	0	0	0	0	0	0	0	0	0	0	0	0	0	0	0	0	0	0
ENSMUSG00000089957	A830011K09Rik	0	0	0	0	0	0	0	0	0	0	0	0	0	0	0	0	0	0	0	0	0	0	0	0	0	0	0	0	0	0	0	0	0	0	0	0	0	0	0	0	0	0	0	0	0	0
ENSMUSG00000089956	Gm16553	0	0	0	0	10	0	0	0	0	53	3	133	0	0	0	18	0	69	0	0	0	0	0	31	0	0	0	32	0	0	0	0	0	17	0	12	0	3	0	21	0	28	0	37	0	35
ENSMUSG00000116117	Cyp2d39-ps	0	0	0	0	0	0	0	0	0	0	0	0	0	0	0	0	0	0	0	0	0	0	0	0	0	0	0	0	0	0	0	0	0	0	0	0	0	0	0	0	0	0	0	0	0	0
ENSMUSG00000092251	Trav9n-1	0	0	0	0	0	0	0	0	0	0	0	0	0	4	0	0	4	0	0	0	0	0	0	0	0	0	0	0	0	0	0	0	0	0	0	0	0	0	0	0	0	0	0	0	0	0
ENSMUSG00000006241	Ccdc159	0	3	156	0	0	0	150	12	31	14	0	0	0	0	126	14	0	12	0	126	133	101	0	46	0	20	88	0	0	0	0	0	30	15	22	0	0	62	63	0	0	38	48	338	0	94
ENSMUSG00000027401	Tgm3	0	0	0	0	0	0	0	0	12	0	0	0	0	0	2	0	0	0	0	0	25	0	0	0	0	0	12	0	0	0	0	0	5	0	0	0	0	0	9	0	158	0	48	0	0	0
ENSMUSG00000042211	Fbxo38	1543	4988	4876	2053	2888	3680	6706	3640	3432	867	2848	1644	1786	2820	3052	2401	1977	2086	1663	1891	3877	4767	2984	3876	2477	2360	2609	1937	1251	3273	2041	2805	4075	2888	1512	2864	2088	2483	2664	2099	480	3490	3846	2808	1500	2388
ENSMUSG00000042210	Abhd14a	1039	3306	2795	2860	4977	2764	1493	5562	2990	5130	7110	4032	637	2947	1788	2511	3795	2172	1066	4314	3082	2109	5324	2611	465	2413	1710	2108	2488	1764	1364	2745	2655	4432	6145	3943	213	2167	1231	3200	979	2590	1943	3133	3209	2828
ENSMUSG00000042213	Zfand4	0	2738	2343	998	2036	1143	951	783	1566	978	1289	1183	4	1659	1637	825	456	617	743	2601	843	1020	1797	876	203	1272	1225	1306	921	950	1072	1401	1780	1725	1288	2928	0	1569	1891	698	63	1279	1543	2133	785	1792
ENSMUSG00000042212	Sprr2d	0	0	0	0	0	0	0	0	0	0	0	0	0	0	0	0	0	0	0	0	0	0	0	0	0	0	0	0	0	0	0	0	0	0	0	0	0	0	0	0	0	0	0	0	0	0
ENSMUSG00000042215	Bag2	5141	6227	4540	3071	8150	3603	2514	4154	3841	2273	7489	1061	661	4115	4627	1705	5191	2045	1511	4484	3847	937	5234	1278	984	4799	4861	2234	8535	1584	0	4717	4259	2078	11251	4018	448	4896	3687	11749	1423	5480	5458	3589	10721	3995
ENSMUSG00000108358	Gm44509	0	48	146	455	422	0	0	288	8	210	205	0	0	31	0	189	191	0	0	352	4	519	584	155	0	86	10	140	219	187	0	78	21	211	134	0	0	0	13	119	0	55	24	322	149	58
ENSMUSG00000042216	Sgsm1	0	213	0	885	0	1863	0	43	0	45	0	168	0	83	0	730	0	194	664	55	0	461	0	1067	0	0	0	155	0	341	0	0	0	637	2	366	0	0	0	6	0	99	0	93	0	571
ENSMUSG00000042219	Olfr631	0	0	0	0	0	0	0	0	0	0	0	0	0	0	0	0	0	0	0	0	0	0	0	22	0	0	0	0	0	0	0	0	0	0	0	0	0	0	0	0	0	0	0	0	0	0
ENSMUSG00000088548	Gm24960	0	0	0	6	0	0	0	0	0	0	0	3	0	0	1	0	0	0	0	0	0	10	0	0	0	0	0	0	0	0	0	0	0	0	0	0	0	0	0	0	0	0	0	12	0	0
ENSMUSG00000039878	Slc39a5	0	0	0	0	0	0	0	0	0	0	0	0	0	0	0	0	0	0	0	0	0	0	0	0	0	0	0	0	0	0	0	0	0	0	0	0	0	0	0	0	0	0	33	0	0	0
ENSMUSG00000045248	Med26	2313	1085	799	1036	1241	748	402	1220	589	523	579	1277	1660	913	629	294	561	853	610	672	395	447	860	780	1053	858	1421	283	675	964	750	1324	2362	1144	786	470	632	900	1325	847	593	1137	2131	572	535	657
ENSMUSG00000114264	Gm48095	0	0	0	0	0	0	0	0	0	0	0	0	0	0	0	0	0	0	0	0	0	0	0	9	0	0	0	0	0	0	0	0	0	0	0	0	0	0	0	0	0	0	0	0	0	0
ENSMUSG00000114265	Gm47521	0	0	0	0	0	0	0	0	0	0	0	0	0	0	0	0	0	0	0	0	0	0	0	0	0	0	0	0	0	0	0	0	0	0	0	0	0	0	0	0	0	0	0	0	0	0
ENSMUSG00000114266	Gm10403	0	0	0	0	0	0	0	0	0	0	0	0	0	0	0	0	0	0	0	0	0	0	0	0	0	0	0	0	0	0	0	0	0	0	0	0	0	0	0	0	0	0	0	0	0	0
ENSMUSG00000114267	Gm48600	0	0	0	0	0	0	0	0	0	0	0	0	0	0	0	0	0	0	0	1	0	1	0	0	0	0	1	0	0	0	0	0	0	0	0	0	0	0	0	0	0	0	0	1	0	0
ENSMUSG00000114260	Gm19198	0	0	0	0	0	0	0	0	0	0	0	0	0	0	0	0	0	0	0	0	0	0	0	0	0	0	0	0	0	0	0	0	0	0	0	0	0	0	0	0	0	0	0	0	0	0
ENSMUSG00000114261	Gm48243	0	0	0	0	0	0	0	0	0	0	0	0	0	0	0	0	0	0	0	0	0	0	0	0	0	0	0	0	0	0	0	0	0	0	0	0	0	0	0	0	0	0	0	0	0	0
ENSMUSG00000114262	Gm49532	0	0	0	0	0	0	0	0	0	0	0	0	0	0	0	0	0	0	0	0	0	0	0	0	0	0	0	0	0	0	0	0	0	0	0	0	0	0	0	0	0	0	0	0	0	0
ENSMUSG00000114263	Gm7201	0	0	0	0	0	0	0	0	0	0	0	0	0	0	0	0	0	0	0	0	0	0	0	0	0	0	0	0	0	0	0	0	0	0	0	0	0	0	0	0	0	0	0	0	0	0
ENSMUSG00000032425	Zfp949	94	826	983	1370	1444	615	1415	1183	586	1328	681	292	360	691	720	1528	1441	618	778	1516	754	1334	1198	1841	605	755	611	756	538	1516	324	364	848	769	1013	1657	634	565	442	1386	1356	628	911	1029	977	672
ENSMUSG00000114268	Gm48841	0	1	0	0	0	0	0	0	1	0	0	0	0	1	0	0	0	0	0	0	2	1	0	0	0	0	0	0	0	0	0	0	1	0	0	0	0	0	1	0	0	0	0	0	0	0
ENSMUSG00000032420	Nt5e	0	0	100	0	0	0	0	4	441	12	0	0	0	0	90	6	0	20	12	4	374	0	60	0	0	69	70	0	0	274	838	0	199	90	4	0	1039	65	144	0	0	0	44	0	4	0
ENSMUSG00000032423	Syncrip	7962	18600	20225	16331	20096	16679	12387	16693	9947	9617	10625	11472	5481	11871	10754	8359	11929	9268	7984	14095	11388	12989	16212	8985	5802	9447	6993	6356	6261	11159	4293	8767	7782	8133	9402	10004	3161	10288	10531	10601	4128	9385	8649	7205	9852	8287
ENSMUSG00000032422	Snx14	6313	6227	6306	4101	3632	5494	4464	4770	2875	3040	2017	6019	2533	3755	3318	4813	2380	6718	1977	6109	5035	5459	3996	7847	1611	2920	3209	2241	1910	4223	3036	4982	4835	4947	3841	6772	1593	2930	4042	2574	2014	3780	3560	2838	2987	4521
ENSMUSG00000084828	Gm12367	0	0	3	0	0	0	0	0	0	0	0	0	0	0	0	0	0	0	0	0	0	0	0	0	0	0	0	0	0	0	0	0	0	0	0	0	0	0	0	0	0	7	0	0	0	0
ENSMUSG00000084829	Gm14266	0	0	0	0	0	0	0	0	0	0	0	0	0	0	0	0	0	0	0	0	0	0	0	0	0	0	0	0	0	0	0	0	0	0	0	0	0	0	0	0	0	0	0	0	0	0
ENSMUSG00000039396	Neil3	0	8979	6978	851	2258	517	1661	4794	3098	2594	1443	1365	248	6622	3893	4930	1589	2185	2345	6407	6559	5621	2174	4557	1896	2098	2695	1965	469	790	17	4652	3954	1236	1091	1851	135	2836	2582	1549	2348	4660	4623	4748	1243	3168
ENSMUSG00000084822	Myadml2os	0	0	0	0	0	0	168	0	0	0	0	0	0	0	0	0	0	0	294	0	4	0	19	0	0	0	0	0	0	0	0	0	0	0	0	0	0	40	0	0	0	0	0	69	0	0
ENSMUSG00000084823	Gm17216	0	0	0	0	0	0	0	0	0	0	0	0	0	0	0	0	0	0	0	0	0	0	0	0	0	0	0	0	0	0	0	0	0	0	0	0	0	0	0	0	0	0	0	0	0	0
ENSMUSG00000084824	Gm16344	0	0	0	0	0	0	0	0	0	0	0	0	0	0	0	0	0	0	0	0	0	0	0	0	0	0	0	0	0	0	0	0	0	0	0	0	0	0	0	0	0	0	0	0	0	0
ENSMUSG00000084825	2410152P15Rik	0	0	0	0	0	0	0	0	0	0	0	0	0	0	0	0	0	0	0	0	0	0	0	0	0	0	0	0	0	0	0	0	0	0	0	0	0	0	0	0	0	0	0	0	0	0
ENSMUSG00000084826	AI847159	0	92	0	0	0	282	0	0	0	0	0	0	49	61	12	0	0	10	0	24	0	0	0	0	0	0	0	94	0	0	0	40	0	0	0	300	0	7	0	0	0	16	24	7	0	0
ENSMUSG00000090270	Gm17226	0	0	0	0	0	0	0	0	0	0	0	0	0	0	0	0	0	0	0	0	0	0	0	0	0	0	0	0	0	0	0	0	0	0	0	0	0	0	0	0	0	0	0	0	0	0
ENSMUSG00000034432	Cops8	2969	3605	5314	4039	3457	2267	1928	3569	2218	3701	2600	3480	2801	3520	2172	2084	2675	2317	3853	2654	3301	997	3600	3009	1981	2306	2009	3557	1727	2923	1811	3331	2432	4518	2734	3763	775	3156	3151	3219	723	3305	3467	4251	2408	2700
ENSMUSG00000090272	Mndal	15640	9932	5767	8450	2202	12437	7577	6375	2915	6728	1643	13041	6449	4669	2848	7430	1146	11530	5842	7229	3761	12886	1376	17713	6923	5328	2096	6295	1127	9033	3594	4550	2554	10653	1675	14223	6353	4852	3660	971	3155	4904	2501	8785	1457	14339
ENSMUSG00000079577	Gm14692	0	0	0	0	0	0	0	0	0	0	0	0	0	0	0	0	0	0	0	0	0	0	0	0	0	0	0	0	0	0	0	0	0	0	0	0	0	0	0	0	0	0	0	0	0	0
ENSMUSG00000079575	Rbpj-ps3	328	161	351	250	110	155	239	153	135	67	102	192	172	128	158	23	105	51	167	130	255	126	85	158	183	114	145	61	39	40	151	70	226	159	45	105	102	86	140	112	59	76	109	64	63	86
ENSMUSG00000031143	Ccdc22	588	4023	6162	1610	2252	992	3198	4023	4703	862	1975	1103	1634	2938	4078	952	1862	1473	2523	1811	4898	107	1397	1842	2577	2504	3281	982	1198	902	2838	2177	5166	1864	941	2594	236	2223	4386	1848	835	2944	5794	2368	1600	1569
ENSMUSG00000079578	Gm1140	0	0	0	0	0	0	0	0	0	0	0	0	0	0	0	0	0	0	0	0	0	0	0	0	0	0	0	0	0	0	0	0	0	0	0	0	0	0	0	0	0	0	0	0	0	0
ENSMUSG00000029095	Ablim2	0	0	0	87	24	0	708	0	5	0	0	0	0	0	12	32	0	0	0	0	16	28	0	0	603	0	0	0	0	0	0	0	55	0	8	0	4	0	42	0	431	0	20	0	0	190
ENSMUSG00000044117	Bmerb1	0	28	141	56	0	62	124	53	217	295	0	8	0	14	163	23	20	129	0	71	192	42	0	0	911	19	52	248	0	10	0	0	55	73	0	0	0	0	140	0	0	99	38	0	0	0
ENSMUSG00000083483	Gm14044	96	107	84	63	88	76	43	49	32	45	50	43	9	47	28	66	63	87	35	80	37	123	88	84	13	45	26	76	59	53	10	50	43	79	75	66	26	36	155	61	44	49	29	73	69	75
ENSMUSG00000090277	Gm8338	0	0	0	0	0	0	0	0	0	0	0	0	0	0	0	0	0	0	0	0	0	0	0	0	0	0	0	0	0	0	0	0	0	0	0	0	0	0	0	0	0	0	0	0	0	0
ENSMUSG00000114703	Gm47776	0	0	0	0	0	0	0	0	0	0	0	0	0	0	0	0	0	0	0	0	0	0	0	0	0	0	0	0	0	0	0	0	0	16	0	0	0	0	0	0	0	0	0	0	0	0
ENSMUSG00000041548	Hspb8	0	38	0	764	36	151	0	0	0	127	0	0	0	113	0	284	0	71	0	38	28	72	0	0	0	0	0	556	0	0	0	101	0	244	0	87	0	0	0	0	0	0	0	502	0	481
ENSMUSG00000032309	Fbxo22	2641	7426	8259	8102	3416	3592	4405	3911	4331	4703	2724	2150	3090	3865	4793	3149	2573	1429	2290	5656	5473	1952	3289	5070	3828	2611	3189	3276	1759	2577	1244	3130	4752	6886	2567	3186	2230	4329	3481	3298	1622	3883	4629	3958	2054	4283
ENSMUSG00000041544	Disp3	0	0	0	0	5	0	0	0	0	0	0	0	0	0	0	0	0	0	0	0	0	0	0	0	0	0	0	0	0	0	0	0	0	0	0	0	0	0	0	0	0	0	0	0	0	0
ENSMUSG00000058093	Zfp729b	546	4432	3377	3490	3034	2938	0	2272	1765	3132	1232	3077	0	2029	1612	1052	1479	2414	122	3381	2443	2596	2136	2701	2785	2454	2045	1218	1271	880	4	2684	1366	2516	766	2275	378	1748	1594	571	1667	1901	1298	2173	681	1441
ENSMUSG00000041540	Sox5	0	206	4	1026	20	7	83	180	0	146	276	0	0	100	0	8	213	28	0	169	11	72	130	115	0	0	12	126	69	16	0	115	0	53	51	105	0	30	0	311	0	99	25	87	198	413
ENSMUSG00000039138	4930591A17Rik	0	0	0	0	0	0	0	0	0	0	0	0	0	0	0	0	0	0	0	0	0	0	0	0	0	0	0	0	0	0	0	0	0	0	0	0	0	0	0	0	0	0	0	0	0	0
ENSMUSG00000050645	Defb19	0	0	0	0	0	0	0	0	0	0	0	0	0	0	0	0	0	0	0	0	0	0	0	0	0	0	0	0	0	0	0	0	0	0	0	0	0	0	0	16	0	0	0	0	0	0
ENSMUSG00000024598	Fbn2	0	16	60	0	0	0	0	0	0	0	0	0	0	0	0	0	0	0	0	0	0	0	0	0	0	0	0	0	0	0	0	0	0	0	0	0	0	0	0	66	0	0	0	0	0	0
ENSMUSG00000050641	BC048562	0	0	0	0	0	0	0	0	0	0	0	0	0	0	0	0	0	0	0	0	0	0	0	0	0	0	0	0	0	0	0	0	0	0	0	0	0	8	0	0	0	0	0	0	0	0
ENSMUSG00000050640	Tmem150c	0	0	0	0	0	0	0	0	0	0	0	0	156	0	0	0	0	0	0	0	0	0	0	0	0	0	0	0	0	0	0	0	0	0	0	0	0	0	0	0	0	0	0	0	0	0
ENSMUSG00000104141	Gm6140	1	0	0	0	0	0	0	0	0	0	0	2	2	0	0	0	0	0	0	0	0	0	0	1	0	0	0	0	0	0	0	0	0	0	2	0	0	0	0	1	0	1	0	0	0	0
ENSMUSG00000024592	C330018D20Rik	516	2893	1893	3324	4414	2523	141	1837	714	2355	3014	2395	4229	1923	926	1916	3230	2038	1798	3518	1371	353	4215	3783	342	1259	736	1822	1984	1573	700	2269	978	3886	3658	1212	935	1759	1152	2992	662	2025	1066	2433	3148	3817
ENSMUSG00000024593	Megf10	118	0	0	0	0	0	0	0	0	0	0	0	0	54	0	0	0	0	0	0	0	0	0	0	0	0	0	0	0	0	0	0	0	0	0	0	0	0	0	0	0	0	4	0	0	0
ENSMUSG00000024590	Lmnb1	0	1597	1962	309	1432	249	180	2498	1587	358	593	163	360	1806	1149	118	645	594	917	1296	747	896	494	455	1897	1913	7113	515	683	601	406	2001	10306	521	849	1102	165	2163	4602	1689	928	2319	7072	785	1205	743
ENSMUSG00000024597	Slc12a2	1172	2508	295	3955	4305	3168	0	977	310	1903	3055	1214	2300	1371	228	1926	2225	1214	3181	1325	229	4565	2987	2347	1083	970	121	2424	2061	3029	746	970	116	1713	1958	1991	0	1005	374	2632	58	1060	341	2919	2101	1712
ENSMUSG00000024594	Prrc1	7	2002	5310	1607	1436	2611	2393	2164	3846	775	1306	326	4104	1694	4006	846	1132	1779	981	1553	3971	984	1296	2008	2773	1165	2666	535	1108	1297	3993	2091	4186	1819	1120	1040	3741	1607	2931	1240	2646	1602	3371	1515	1517	1729
ENSMUSG00000070960	Gm19680	23	159	911	127	73	239	596	68	422	55	157	21	0	119	470	58	67	46	295	129	631	19	62	94	159	436	927	8	254	57	222	543	1234	42	318	188	0	657	798	161	208	664	1051	39	213	164
ENSMUSG00000105611	Gm42938	0	0	0	0	0	0	0	0	0	0	0	0	0	0	0	0	0	0	0	2	0	0	8	0	0	0	0	0	0	0	0	0	0	0	0	0	0	0	0	0	0	0	0	0	0	0
ENSMUSG00000104144	Gm18433	0	0	0	0	0	0	0	0	0	0	0	0	0	0	0	0	0	0	0	0	0	0	0	0	0	0	0	0	0	0	0	0	0	0	0	0	0	0	0	0	0	0	0	0	0	0
ENSMUSG00000019179	Mdh2	17260	49024	43844	23024	75703	18964	18525	40186	24033	21646	62860	16993	13766	43252	28876	22966	64494	14682	20984	45345	36755	10971	67658	23313	20342	33081	28808	21713	38592	17915	8398	31943	32118	29353	53471	26903	4954	36569	28936	59442	11894	34950	37096	32982	55323	28789
ENSMUSG00000032301	Psma4	7716	38690	24884	28710	37130	22821	7368	25532	13210	24061	31158	26933	14031	23303	14432	29697	27626	30211	17033	30601	16158	26782	32893	27950	6951	19190	12259	22102	19559	18996	7001	18425	13709	28980	23396	29274	8881	20955	15106	25817	7113	20229	15694	30298	26267	28764
ENSMUSG00000104147	Gm37142	0	0	0	0	0	0	0	0	0	0	0	0	0	0	0	0	0	0	0	0	0	0	0	0	0	0	0	0	0	0	0	0	0	0	0	0	0	0	0	0	0	0	0	0	0	0
ENSMUSG00000114709	Gm47920	0	0	8	0	0	254	0	0	0	40	8	0	117	12	0	0	0	0	0	12	0	0	4	0	0	0	0	0	0	0	0	0	0	0	0	0	0	20	4	4	0	39	0	124	0	0
ENSMUSG00000075091	Olfr1233	0	0	0	0	0	0	0	0	0	0	0	0	0	0	0	0	0	0	0	0	0	0	0	0	0	0	0	0	0	0	0	0	0	0	0	0	0	0	0	0	0	0	0	0	0	0
ENSMUSG00000075090	Olfr1234	0	0	0	0	0	0	0	0	0	0	0	0	0	0	0	0	0	0	0	0	0	0	0	0	0	0	0	0	0	0	0	0	0	0	0	0	0	0	0	0	0	0	0	0	0	0
ENSMUSG00000075093	Olfr1231	0	0	0	0	0	0	0	0	0	0	0	0	0	0	0	0	0	0	0	0	0	0	0	0	0	0	0	0	0	0	0	0	0	0	0	0	0	0	0	0	0	0	0	0	0	0
ENSMUSG00000075092	Olfr1232	0	0	0	0	0	0	0	0	0	0	0	0	0	0	0	0	0	0	0	0	0	0	0	0	0	0	0	0	0	0	0	0	0	0	0	0	0	0	0	0	0	0	0	0	0	0
ENSMUSG00000075095	Olfr1229	0	0	0	0	0	0	0	0	0	0	0	0	0	0	0	0	0	0	0	0	0	0	0	0	0	0	0	0	0	0	0	0	0	0	0	0	0	0	0	0	0	0	0	0	0	0
ENSMUSG00000075094	Olfr1230	0	0	0	0	0	0	0	0	0	0	0	0	0	0	0	0	0	0	0	0	0	0	0	0	0	0	0	0	0	0	0	0	0	0	0	0	0	0	0	0	0	0	0	0	0	0
ENSMUSG00000075097	Olfr1226	0	0	0	0	0	0	0	0	0	0	0	0	0	0	0	0	0	0	0	0	0	0	0	0	0	0	0	0	0	0	0	0	0	0	0	0	0	0	0	0	0	0	0	0	0	0
ENSMUSG00000075099	Olfr1224-ps1	0	0	0	0	0	0	0	0	0	0	0	0	0	0	0	0	0	0	0	0	0	0	0	0	0	0	0	0	0	0	0	0	0	0	0	0	0	0	0	0	0	0	0	0	0	0
ENSMUSG00000026456	Cyb5r1	2508	5626	6517	5092	4320	1060	2165	3233	4321	2256	1105	3108	1281	4711	4632	1792	2732	759	2002	3864	2567	1768	3006	2515	1505	1609	2822	3078	1961	2545	1749	1634	3632	4523	1133	833	446	3320	2905	1674	1827	3616	3259	3749	1730	3683
ENSMUSG00000096465	Olfr488	0	0	0	0	0	0	0	0	0	0	0	0	0	0	0	0	0	0	0	0	0	0	0	0	0	0	0	0	0	0	0	0	0	0	0	0	0	0	0	0	0	0	0	0	0	0
ENSMUSG00000039137	Whrn	0	8	55	35	0	9	0	159	88	15	11	31	0	16	62	56	0	20	110	12	82	40	12	115	0	34	15	73	13	91	63	104	57	62	6	30	16	184	111	32	404	140	15	117	0	56
ENSMUSG00000041895	Wipi1	0	646	465	440	921	253	1423	369	452	257	192	513	2391	43	706	500	433	164	1509	345	485	114	461	342	2259	291	655	143	477	148	3960	223	838	154	827	203	1793	367	548	748	2131	174	895	167	482	191
ENSMUSG00000092259	Vmn2r-ps68	0	0	0	0	0	0	0	0	0	0	0	0	0	0	0	0	0	0	0	0	0	0	0	0	0	0	0	0	0	0	0	0	0	0	0	0	0	0	0	0	0	0	0	0	0	0
ENSMUSG00000041890	Git2	3823	9822	16049	7046	4999	10584	10423	7135	9915	5993	2035	5553	5112	7173	9545	2902	2163	4838	6467	5697	10346	5278	2946	6480	5706	6530	10769	3217	2202	4382	3309	7210	14287	5375	3292	6042	3282	7736	9069	4285	4441	9075	12695	4511	3677	6545
ENSMUSG00000041891	Lman1	1452	10770	16133	7157	13201	2595	7847	8336	11048	3743	6766	4184	8794	5835	10199	2244	5627	2189	8816	8327	12253	3448	9478	4616	3439	4771	8245	2683	5547	2536	6223	5097	12644	2449	7965	5574	8944	4984	12400	8668	5892	4984	13245	3769	9125	4455
ENSMUSG00000036521	Scgb2b2	0	0	0	0	0	0	0	0	0	0	0	0	0	3	0	0	0	0	0	0	0	0	0	0	0	0	0	0	0	0	0	0	0	0	0	0	0	0	0	0	0	0	0	0	0	0
ENSMUSG00000083882	Gm11369	0	0	0	0	0	0	0	0	0	0	0	0	0	0	0	0	0	0	0	0	0	0	0	0	0	0	0	0	0	0	0	0	0	0	0	0	0	0	0	0	0	0	0	0	0	0
ENSMUSG00000083880	Hspe1-ps6	0	0	0	1	0	0	0	0	0	0	0	0	0	0	0	1	1	0	0	1	0	1	1	1	0	1	0	0	0	0	0	0	0	0	0	0	0	1	0	0	0	0	0	0	1	0
ENSMUSG00000083887	Gm11930	2	2	2	2	2	1	1	2	1	1	1	1	1	3	1	2	1	3	2	3	2	4	5	3	1	2	1	2	1	2	1	1	1	1	2	3	1	1	3	1	2	1	1	2	2	1
ENSMUSG00000083886	Olfr409-ps1	0	0	0	0	0	0	0	0	0	0	0	0	0	0	0	0	0	0	0	0	0	0	0	0	0	0	0	0	0	0	0	0	0	0	0	0	0	0	0	0	0	0	0	0	0	0
ENSMUSG00000083885	Gm13213	1	1	1	1	0	0	1	1	0	1	1	3	0	2	2	1	1	2	1	2	23	0	2	2	0	0	1	3	1	2	0	45	1	2	38	3	0	1	5	1	2	23	5	0	2	1
ENSMUSG00000116704	Gm5491	30	18	26	13	20	16	9	16	2	8	20	12	1	12	10	20	16	30	13	29	10	28	34	36	9	15	6	13	12	16	4	17	14	22	14	23	8	20	39	14	44	10	12	32	15	21
ENSMUSG00000047492	Inhbe	0	3	0	0	0	0	0	0	0	0	0	0	0	0	0	0	0	0	0	0	0	0	0	0	0	0	0	0	0	0	0	0	0	0	0	0	0	0	0	0	0	0	0	0	0	0
ENSMUSG00000083888	Gm12441	0	0	0	0	0	0	0	0	0	0	0	0	0	0	1	0	0	0	0	0	0	0	0	1	0	0	0	0	0	0	0	0	0	0	0	0	0	0	1	1	0	0	0	0	0	0
ENSMUSG00000047495	Dlgap2	0	0	0	0	0	0	0	0	0	0	0	0	0	0	0	0	0	0	0	0	0	0	20	0	0	0	0	0	0	0	0	0	0	0	0	0	0	0	0	0	0	0	0	0	0	0
ENSMUSG00000047496	Rnf152	0	0	0	0	4	0	0	0	0	0	0	0	0	12	0	0	0	0	0	23	0	0	0	0	0	0	0	0	0	0	0	0	0	0	0	0	0	0	0	0	0	0	0	0	0	0
ENSMUSG00000047497	Adamts12	0	477	60	518	4	983	675	10	28	283	11	186	0	275	0	8	0	31	0	0	32	353	0	346	0	103	0	325	0	107	0	19	0	854	0	310	0	0	0	0	0	28	0	1175	0	0
ENSMUSG00000056728	Ctsll3	0	0	0	0	0	0	0	0	0	0	0	0	0	0	0	0	0	0	0	0	0	0	0	0	0	0	0	0	0	0	0	0	0	0	0	0	0	0	0	0	0	0	0	0	0	0
ENSMUSG00000051118	Olfr77	402	454	300	347	382	337	174	321	126	403	218	297	82	299	181	421	263	484	233	528	235	610	400	682	185	227	121	251	220	283	91	261	253	357	404	252	165	220	620	312	340	262	141	277	292	339
ENSMUSG00000045587	Lypd10	0	0	0	0	0	0	0	0	0	0	0	0	0	0	0	0	0	0	0	0	0	0	0	0	0	0	0	0	0	0	0	0	0	0	0	0	0	0	0	0	0	0	0	0	0	0
ENSMUSG00000051113	Fam71e1	0	99	172	82	0	228	0	56	26	6	0	0	0	61	44	9	0	25	0	98	97	18	10	67	175	45	21	65	0	30	22	32	47	21	11	157	0	65	83	54	0	71	100	86	57	25
ENSMUSG00000051111	Sv2c	0	0	14	0	8	0	0	37	0	0	8	30	0	6	0	0	0	0	76	10	0	22	11	55	0	0	0	0	0	0	79	76	0	0	0	8	0	72	0	24	59	29	0	44	6	173
ENSMUSG00000056724	Nbeal2	2743	1111	2256	3622	400	2201	3721	901	1899	1610	162	941	1502	821	1899	1019	76	433	1261	738	1547	1183	59	2119	677	417	1114	430	74	1018	345	905	1458	1219	101	855	528	1900	1168	196	326	788	2143	1519	73	876
ENSMUSG00000014837	4931428F04Rik	0	310	538	987	325	104	0	237	498	0	301	601	0	163	512	0	198	389	12	282	307	327	236	406	794	315	334	28	106	0	0	467	526	641	91	1744	0	463	243	252	0	451	605	308	91	665
ENSMUSG00000000838	Fmr1	2537	5907	3909	4678	6867	4478	2071	3780	2481	2663	3849	2087	1550	3533	2079	1941	3044	2217	1844	4498	2109	6349	4972	6347	666	2920	2501	3127	2388	4608	155	3028	2769	3874	3373	3994	796	1736	3271	4530	704	2393	2316	2384	4508	2301
ENSMUSG00000105550	Gm35585	0	0	0	0	18	0	0	0	0	0	0	0	0	0	0	0	0	0	0	0	0	0	63	0	0	0	0	0	74	0	0	0	0	0	103	0	0	0	0	0	0	0	0	0	6	0
ENSMUSG00000066113	Adamtsl1	0	0	0	0	0	0	0	0	0	0	0	0	0	0	0	0	0	0	342	0	0	0	0	0	0	0	0	0	0	2	0	0	0	0	0	0	0	12	0	0	0	0	0	0	0	0
ENSMUSG00000024266	Adad2	0	0	0	0	0	0	0	8	0	0	0	0	0	0	0	0	0	0	0	0	0	0	0	0	0	0	0	0	0	0	0	0	0	0	0	0	0	0	0	0	0	0	0	0	0	0
ENSMUSG00000066116	Gm10154	9407	7700	4781	6542	7678	5837	3875	5769	2204	5296	5526	5541	2071	6490	3646	9520	5892	10956	4060	9030	4025	11524	8397	10848	1465	2587	1603	2875	2666	2619	1961	5319	3711	7811	7914	6665	1055	3085	2476	3769	2725	2753	2153	4274	2948	3732
ENSMUSG00000082717	Gm13087	0	0	0	0	0	0	0	0	0	0	0	0	0	0	0	0	0	0	0	0	0	0	0	0	0	0	0	0	0	0	0	0	0	0	0	0	0	0	0	0	0	0	0	0	0	0
ENSMUSG00000057455	Rit2	0	0	0	0	0	0	0	0	0	0	0	0	0	0	0	0	0	0	0	0	0	0	0	0	0	0	0	0	0	0	0	0	0	0	0	0	0	0	0	0	0	0	0	0	0	0
ENSMUSG00000057454	Lypd3	0	0	0	0	0	0	0	0	0	0	0	67	0	0	0	0	0	0	0	0	0	0	0	0	0	0	0	26	0	80	0	0	0	0	0	130	0	0	0	0	0	0	8	0	0	27
ENSMUSG00000057457	Phex	0	4	4	0	0	34	12	0	0	0	0	0	0	0	0	8	0	0	0	0	0	4	0	0	0	0	0	0	0	0	0	0	0	0	0	0	0	0	0	0	0	0	5	0	0	0
ENSMUSG00000024261	Syt4	0	0	0	0	0	0	0	0	0	0	0	0	0	0	3	0	0	0	0	0	0	0	0	0	0	0	0	0	0	0	0	0	0	0	0	0	0	0	0	0	0	0	0	0	0	0
ENSMUSG00000098829	Mir6354	0	0	0	0	0	0	0	0	0	0	0	0	0	0	0	0	0	0	0	0	0	0	0	0	0	0	0	0	0	0	0	0	0	0	0	0	0	0	0	0	0	0	0	0	0	0
ENSMUSG00000098828	Gm27283	0	0	0	0	0	0	0	0	0	0	0	0	0	0	0	0	0	0	0	0	0	0	0	0	0	0	0	0	0	0	0	0	0	0	0	0	0	0	0	0	0	0	0	0	0	0
ENSMUSG00000085060	E330016L19Rik	0	0	0	0	0	0	0	0	0	0	0	0	0	0	0	0	0	0	0	0	0	0	0	0	0	0	0	0	0	0	0	0	0	0	0	0	0	0	0	0	0	0	0	0	0	0
ENSMUSG00000085067	Gm15631	0	0	0	0	0	0	0	0	0	0	0	0	0	0	0	0	0	0	0	0	0	0	0	0	0	0	0	130	0	0	0	0	0	0	0	0	0	0	0	0	0	0	0	0	0	0
ENSMUSG00000105551	Gm43199	0	0	0	0	0	0	0	0	0	0	0	0	0	0	0	0	0	0	0	0	0	0	0	0	0	0	0	0	0	0	0	0	0	0	0	0	0	0	0	0	0	0	0	0	0	0
ENSMUSG00000082288	Gm14755	0	0	0	0	0	0	0	0	0	0	0	0	0	0	0	0	0	0	0	0	0	0	0	0	0	0	0	0	0	0	0	0	0	0	0	0	0	0	0	0	0	0	0	0	0	0
ENSMUSG00000082289	Gm15596	9	2	11	4	1	8	2	5	0	6	4	0	1	5	1	3	1	2	3	5	4	12	9	5	3	4	1	4	0	3	0	5	1	4	4	2	1	5	9	3	11	3	0	6	5	5
ENSMUSG00000082286	Pisd-ps1	17	398	565	662	87	136	864	320	372	311	207	445	26	231	409	303	331	140	153	203	646	170	246	525	13	658	341	255	53	105	315	493	291	224	101	923	382	331	482	299	69	79	453	287	116	673
ENSMUSG00000098820	Gm27284	0	0	0	0	0	0	0	0	0	0	0	0	0	0	0	0	0	0	0	0	0	0	0	0	0	0	0	0	0	0	0	0	0	0	0	0	0	0	0	0	0	0	0	0	0	0
ENSMUSG00000082284	H3f3a-ps1	190	880	431	549	814	482	149	485	200	418	535	426	218	561	241	558	583	632	289	535	266	315	544	548	176	463	181	378	296	429	56	420	191	490	423	628	71	525	231	513	97	497	227	536	413	675
ENSMUSG00000082285	Gm14069	0	0	0	0	0	0	0	0	0	0	0	0	0	0	0	0	0	0	0	0	0	0	0	0	0	0	0	0	0	0	0	0	0	0	0	0	0	0	0	0	0	0	0	0	0	0
ENSMUSG00000098825	Gm27285	0	18	5	0	8	0	0	9	0	0	4	0	39	19	3	0	3	17	0	10	11	0	0	0	0	0	2	0	0	0	0	4	0	0	0	0	0	6	8	11	0	0	8	0	0	0
ENSMUSG00000098824	Mir7006	0	0	0	0	0	0	0	0	0	0	0	0	0	0	0	0	0	0	0	0	0	0	0	0	0	0	0	0	0	0	0	1	0	0	0	0	0	0	0	0	0	0	0	0	0	0
ENSMUSG00000098827	Gm27399	0	0	0	0	0	0	0	0	0	0	0	0	0	0	0	0	0	0	0	0	0	0	0	0	0	0	0	0	0	0	0	0	0	0	0	0	0	0	0	0	0	0	0	0	0	0
ENSMUSG00000098826	Mir7677	0	0	1	0	0	0	1	0	0	0	0	0	0	0	0	0	0	0	0	0	0	0	0	0	0	1	0	0	0	1	0	0	0	0	0	0	0	0	1	0	0	0	0	0	1	0
ENSMUSG00000080613	Gm22151	0	6	8	0	0	15	2	7	21	0	0	0	0	0	6	0	0	0	0	0	2	0	0	0	0	0	0	0	0	0	0	0	2	0	0	0	0	9	0	0	0	0	0	0	0	0
ENSMUSG00000079605	Zbtb9	0	1490	1079	0	0	0	1675	0	702	0	8	0	0	0	628	0	0	0	1338	0	628	0	0	0	0	588	1365	0	0	0	0	1456	1063	1244	0	0	0	1461	917	649	523	945	999	0	904	0
ENSMUSG00000080610	Snord110	0	1	3	5	1	0	40	7	3	0	2	0	0	3	10	0	0	0	0	8	2	0	10	3	0	0	2	0	0	0	11	2	4	0	1	0	0	2	6	3	0	0	3	0	6	2
ENSMUSG00000080616	Gm22152	0	0	0	0	0	0	0	0	0	0	0	0	0	0	0	0	0	0	0	0	0	0	0	0	0	0	0	0	0	0	0	0	0	0	0	0	0	0	0	0	0	0	0	0	0	0
ENSMUSG00000080615	Snord99	0	1	1	1	1	1	1	1	1	0	1	0	1	1	1	1	1	1	1	1	1	1	1	1	7	1	1	1	1	1	0	1	1	1	1	1	0	1	1	1	1	1	1	1	1	1
ENSMUSG00000105552	Gm19710	0	41	50	0	0	70	52	23	11	100	33	41	18	0	17	21	10	260	6	22	7	34	12	106	0	10	19	11	44	47	6	7	19	26	15	0	0	13	7	29	0	16	4	0	29	24
ENSMUSG00000113092	Gm34662	0	0	0	0	0	0	0	0	0	0	0	0	0	0	0	0	0	0	0	0	0	0	0	0	0	0	0	0	0	0	0	0	0	0	0	0	0	0	0	0	0	0	0	0	0	0
ENSMUSG00000085395	Gm13056	0	0	0	0	0	0	0	0	0	0	0	0	0	0	0	0	0	0	0	0	0	0	0	0	0	0	0	0	5	0	0	0	0	0	0	0	0	0	0	0	0	0	0	0	0	0
ENSMUSG00000085394	2210414B05Rik	0	0	0	0	0	0	0	0	0	0	0	0	0	0	0	0	0	0	0	0	0	0	0	0	0	0	0	0	0	0	0	0	0	0	0	0	0	0	0	0	0	0	0	0	0	0
ENSMUSG00000085397	Gm13524	0	0	0	0	0	0	0	0	3	0	0	0	0	0	0	34	24	0	0	23	0	0	36	0	0	4	0	0	15	57	0	12	0	0	0	69	0	20	0	34	0	0	0	0	12	80
ENSMUSG00000085396	Firre	367	2824	2256	6007	804	5232	1528	1386	1457	2614	977	1584	205	1799	1592	1072	475	1738	606	1168	1156	1970	1006	2265	8	1416	369	1680	55	1471	427	960	918	2967	317	3084	799	1389	859	717	1068	1529	854	1812	351	2803
ENSMUSG00000085391	Gm16150	636	75	63	70	26	154	75	83	26	37	0	61	0	72	27	0	0	113	44	8	13	68	12	82	0	26	30	13	0	24	0	19	14	83	15	76	0	70	17	0	3	32	17	41	17	56
ENSMUSG00000085390	Gm13115	0	0	0	0	0	0	0	0	0	0	0	0	0	0	0	0	0	0	0	0	0	0	0	0	0	0	0	0	0	0	0	0	0	0	0	0	0	0	0	0	0	0	0	0	0	0
ENSMUSG00000085393	Gm11280	0	0	0	0	0	0	0	0	3	0	0	0	0	0	0	0	0	0	0	0	0	0	0	0	0	0	0	0	0	0	0	13	0	0	0	0	0	0	0	0	0	0	0	0	0	0
ENSMUSG00000085399	Foxd2os	1607	795	543	902	340	848	1244	608	183	779	108	734	242	946	215	1582	193	1009	399	856	250	1103	181	1550	485	460	139	731	76	521	0	655	158	1067	155	687	367	516	254	391	0	671	235	2019	218	917
ENSMUSG00000085398	4931406G06Rik	0	0	34	0	0	924	0	9	0	214	14	0	0	0	57	237	14	0	346	0	0	0	125	90	0	5	4	65	0	103	0	0	0	284	0	0	252	129	2	0	218	0	12	378	37	42
ENSMUSG00000082712	Olfr990-ps1	0	0	0	0	0	0	0	0	0	0	0	0	0	0	0	0	0	0	0	0	0	0	0	0	0	0	0	0	0	0	0	0	0	0	0	0	0	0	0	0	0	0	0	0	0	0
ENSMUSG00000098793	Gm27286	0	0	0	0	0	0	0	0	0	0	0	0	0	0	0	0	0	0	0	0	0	0	2	0	0	0	0	0	0	0	0	0	0	0	0	0	0	0	0	0	0	0	0	0	0	0
ENSMUSG00000082751	Gm6620	0	0	0	0	0	0	0	0	0	0	0	0	0	0	0	0	0	0	0	0	0	0	0	0	0	0	0	0	0	0	0	0	0	0	0	0	0	0	0	0	0	0	0	0	0	0
ENSMUSG00000098791	Gm27402	0	0	0	0	0	0	0	0	0	0	0	0	0	0	0	0	0	0	0	0	0	0	0	0	0	0	0	0	0	0	0	0	0	0	0	0	0	0	0	0	0	0	7	0	0	0
ENSMUSG00000098790	Mir6942	0	0	3	0	0	0	0	0	3	0	0	0	0	0	3	0	0	0	0	0	1	0	0	0	0	0	0	0	0	0	2	0	4	0	0	0	1	3	0	0	0	0	3	0	0	1
ENSMUSG00000082754	Olfr1021-ps1	0	0	0	0	0	0	0	0	0	0	0	0	0	0	0	0	0	0	0	0	0	0	0	0	0	0	0	0	0	0	0	0	0	0	0	0	0	0	0	0	0	0	0	0	0	0
ENSMUSG00000098796	Gm27163	0	0	0	0	0	0	0	0	0	0	0	0	0	0	0	0	0	0	0	0	0	0	0	0	0	0	0	0	0	0	0	0	0	0	0	0	0	0	0	0	0	0	0	0	0	0
ENSMUSG00000098795	Gm27403	0	0	0	0	0	0	0	0	0	0	0	0	0	0	0	0	0	0	0	0	0	0	0	0	0	0	0	0	0	0	0	0	0	0	0	0	0	0	0	0	0	0	0	0	0	0
ENSMUSG00000098794	Gm28038	0	0	0	0	0	0	0	0	0	0	0	0	0	0	0	0	0	0	0	0	0	3	0	0	0	0	0	0	0	0	0	0	0	0	0	0	0	0	0	0	0	0	0	0	0	0
ENSMUSG00000082758	Gm13024	0	0	0	0	0	0	0	0	0	0	0	0	0	0	0	0	0	0	0	0	0	0	0	0	0	0	0	0	0	0	0	0	0	0	0	0	0	0	0	0	0	0	0	0	0	0
ENSMUSG00000082759	Gm14826	0	0	0	0	0	0	0	0	0	0	0	0	0	0	0	0	0	0	0	0	0	0	0	0	0	0	0	0	0	0	0	0	0	0	0	0	0	0	0	0	0	0	0	0	0	0
ENSMUSG00000098799	Trgj4	265	0	0	0	0	0	90	0	0	0	0	0	175	0	0	0	0	0	45	0	0	0	2	0	114	0	0	0	0	0	109	0	0	0	4	0	123	0	0	0	59	0	0	0	0	0
ENSMUSG00000098798	Gm27288	1	1	1	1	1	1	1	1	1	1	1	1	1	1	1	1	1	1	1	1	1	1	1	1	1	1	1	1	1	1	1	1	1	1	1	1	1	1	1	1	1	1	1	1	1	1
ENSMUSG00000065778	Gm22154	7	0	0	0	0	0	2	0	0	0	0	0	0	0	8	0	0	0	44	0	4	0	0	0	0	0	3	0	4	0	0	0	1	0	0	0	0	0	3	0	0	12	2	0	6	0
ENSMUSG00000065771	n-R5s54	0	0	0	0	0	0	0	0	0	0	0	0	0	0	0	0	0	0	0	0	0	0	0	0	0	0	0	0	0	0	0	0	0	0	0	0	0	0	0	0	0	0	0	0	0	0
ENSMUSG00000065770	Gm22155	0	0	0	0	0	0	0	0	0	0	0	0	0	0	0	0	0	0	0	0	0	0	0	0	0	0	0	0	0	0	0	0	0	0	0	0	0	0	0	0	0	0	0	0	0	0
ENSMUSG00000065773	Rnu1b6	0	20	15	5	13	27	11	7	5	28	0	30	1	6	5	5	2	37	2	6	9	2	5	12	17	2	2	9	4	9	6	1	5	2	4	2	16	1	10	0	11	2	4	1	0	1
ENSMUSG00000089034	Gm22156	0	0	0	0	0	0	0	0	0	0	0	0	0	0	0	0	0	0	0	0	0	0	0	0	0	0	0	0	0	0	0	0	0	0	0	0	0	0	0	0	0	0	0	0	0	0
ENSMUSG00000089035	Gm22157	0	0	0	0	0	0	0	0	0	0	0	0	0	0	0	0	0	0	0	0	0	0	0	0	0	0	0	0	0	0	0	0	0	0	0	0	0	0	0	0	0	0	0	0	0	0
ENSMUSG00000089036	Gm22158	0	0	0	0	0	0	0	0	0	0	0	0	0	0	0	0	0	0	0	0	0	0	0	0	0	0	0	0	0	0	0	0	0	0	0	0	12	0	0	0	0	0	0	0	0	0
ENSMUSG00000089037	Gm22159	0	0	0	0	0	0	0	0	0	0	0	0	0	0	0	0	0	0	0	0	0	0	0	0	0	0	0	0	0	0	0	0	0	0	0	0	0	0	0	0	0	0	0	0	0	0
ENSMUSG00000089030	Gm22160	0	0	0	0	0	0	0	0	0	0	0	0	0	0	0	0	0	0	0	0	0	0	0	0	0	0	0	0	0	0	0	0	0	0	0	0	0	0	0	0	0	0	0	0	0	0
ENSMUSG00000089033	Gm22163	0	0	0	0	0	0	0	0	0	0	0	0	0	0	0	0	0	0	0	0	0	0	0	0	0	0	0	0	0	0	0	0	0	0	0	0	0	0	0	0	0	0	0	0	0	0
ENSMUSG00000089038	Gm22164	0	0	0	0	0	0	0	0	0	0	0	0	0	0	0	0	0	0	0	0	0	0	0	0	0	0	0	0	0	0	0	0	0	0	0	0	0	0	0	0	0	0	0	0	0	0
ENSMUSG00000089039	Gm22165	0	0	0	0	0	0	0	0	0	0	0	0	0	0	0	0	0	0	0	0	0	0	0	0	0	0	0	0	0	0	0	0	0	0	0	0	0	0	0	0	0	0	0	0	0	0
ENSMUSG00000106069	Gm6135	0	0	0	0	0	0	0	0	0	0	0	0	0	0	0	0	0	0	0	0	0	0	0	0	0	0	0	0	0	0	0	0	0	0	0	0	0	0	0	0	0	0	0	0	0	0
ENSMUSG00000106068	Gm9497	0	1	2	0	0	1	1	0	1	0	2	2	1	2	2	0	1	0	0	2	0	0	1	1	0	1	0	0	0	2	0	1	5	0	1	0	0	0	2	1	3	0	1	2	0	1
ENSMUSG00000057181	5730455P16Rik	89	1702	2339	643	1458	1180	1363	2006	1802	1336	1407	279	1001	2412	1857	844	1006	843	1000	1268	1999	785	1528	2186	951	1119	1840	1188	1318	625	414	1802	2255	1313	822	1717	116	1370	1431	997	832	1390	2162	864	943	1588
ENSMUSG00000106061	Gm43773	0	1	12	40	92	0	0	0	20	0	0	0	0	65	47	0	66	99	0	0	32	0	24	8	0	57	35	0	20	16	0	0	0	0	4	0	0	0	46	0	0	64	42	0	0	146
ENSMUSG00000106060	Gm42488	0	0	0	0	0	0	0	0	0	0	0	0	0	0	0	0	0	0	0	0	0	0	0	0	0	0	0	0	0	0	0	0	0	0	0	0	0	0	0	0	0	0	0	0	0	0
ENSMUSG00000106063	C030032O16Rik	0	0	0	126	0	0	0	0	0	44	3	0	0	0	0	0	0	0	0	0	0	231	0	0	0	0	4	0	0	0	0	0	0	0	0	0	0	0	0	0	0	0	8	0	0	0
ENSMUSG00000106062	Gm43820	0	0	0	262	0	0	0	0	8	0	0	31	0	0	9	28	0	40	0	0	0	122	0	170	0	0	0	0	0	4	0	10	0	191	0	0	0	0	0	0	0	8	8	81	0	166
ENSMUSG00000106065	Gm42621	0	0	0	0	0	0	0	0	0	0	0	0	0	0	0	0	0	0	0	0	0	0	0	0	0	0	0	0	0	0	0	0	0	0	0	0	0	0	0	0	0	0	0	0	0	0
ENSMUSG00000106064	Gm40263	0	0	0	0	0	0	0	0	0	0	0	0	0	0	0	0	0	0	0	0	0	0	0	0	0	0	0	0	0	0	0	0	0	0	0	0	0	0	0	0	0	0	0	0	0	0
ENSMUSG00000106067	Gm7902	0	0	13	0	0	0	0	3	10	0	0	3	2	9	8	4	0	0	0	0	2	0	0	0	0	2	0	0	4	0	0	0	5	0	0	0	0	2	22	17	0	0	14	3	2	0
ENSMUSG00000106066	Igkv2-105	0	0	0	0	0	0	0	0	0	0	0	0	0	0	0	0	0	0	0	0	0	0	0	0	0	0	0	0	0	0	0	0	0	0	0	0	0	0	0	0	0	0	0	0	0	0
ENSMUSG00000061469	Gm12569	0	0	0	0	0	0	0	0	0	0	0	0	0	0	0	0	0	0	0	0	0	0	0	0	0	0	0	0	0	0	0	0	0	0	0	0	0	0	0	0	0	0	0	0	0	0
ENSMUSG00000094745	Olfr954	0	0	0	0	0	0	0	0	0	0	0	4	0	0	0	0	0	0	0	0	0	0	0	0	0	0	0	0	0	0	0	0	0	0	0	0	0	0	0	0	0	0	0	0	0	0
ENSMUSG00000094746	Gm20916	0	0	0	0	0	0	0	0	0	0	0	0	0	0	0	0	0	0	0	0	0	0	0	0	0	0	0	0	0	0	0	0	0	0	0	0	0	0	0	0	0	0	0	0	0	0
ENSMUSG00000094747	Olfr1307	0	0	0	0	0	0	0	0	0	0	4	0	0	0	0	0	5	0	0	0	0	0	0	0	0	0	0	0	0	0	0	0	0	0	0	0	0	0	0	0	0	0	0	0	0	0
ENSMUSG00000094741	AC140325.2	0	0	0	0	0	0	0	0	0	0	0	0	0	0	0	0	0	0	0	0	0	0	0	0	0	0	0	0	0	0	0	0	0	0	0	0	0	0	0	0	0	0	0	0	0	0
ENSMUSG00000094743	Mup-ps7	0	0	0	0	0	0	0	0	0	0	0	0	0	0	0	0	0	0	0	0	0	0	0	0	0	0	0	0	0	0	0	0	0	0	0	0	0	0	0	0	0	0	0	0	0	0
ENSMUSG00000061461	Smim20	10252	12086	5356	11002	12721	8296	3317	6503	2231	7979	11297	8091	3544	4905	4297	13363	7838	8470	6526	5601	2851	8172	7636	6395	3726	5646	4299	4164	7663	5879	1183	7029	3865	6298	10750	7132	1708	6687	3212	6244	3268	6967	4051	9740	7278	9144
ENSMUSG00000116212	Gm18979	0	0	0	0	0	0	0	0	0	0	0	0	0	0	0	0	0	0	0	0	0	0	0	0	0	0	0	0	0	0	0	0	0	0	0	0	0	0	0	0	0	0	0	0	0	0
ENSMUSG00000061462	Obscn	0	454	0	1232	49	187	0	319	0	638	0	60	0	88	16	478	6	87	0	95	0	108	0	6	0	102	0	974	0	0	0	123	0	481	0	0	0	180	0	32	0	0	16	1031	0	0
ENSMUSG00000094748	Gm8677	0	0	0	0	0	0	0	0	0	0	0	0	0	0	0	0	0	0	0	0	0	0	0	0	0	0	0	0	0	0	0	0	0	0	0	0	0	0	0	0	0	0	0	0	0	0
ENSMUSG00000093918	Gm21677	0	0	0	0	0	0	0	0	0	0	0	0	0	0	0	0	0	0	0	0	0	0	0	0	0	0	0	0	0	0	0	0	0	0	0	0	0	0	0	0	0	0	0	0	0	0
ENSMUSG00000093919	Gm20760	0	0	0	3	3	2	0	0	0	0	0	0	0	0	0	1	0	2	2	0	0	0	1	0	0	0	0	0	0	0	0	0	1	0	0	2	0	0	1	0	0	1	1	1	0	1
ENSMUSG00000093914	Gm22166	0	0	0	0	0	0	0	0	0	0	0	0	0	0	0	0	0	0	0	0	0	0	0	0	0	0	0	0	0	0	0	0	0	0	0	0	0	0	0	0	0	0	0	0	0	0
ENSMUSG00000093915	Trav12n-3	0	0	0	0	0	0	0	0	0	0	0	0	0	0	0	0	0	0	0	0	0	0	0	0	0	0	0	0	0	0	0	0	0	0	0	0	0	0	0	0	0	0	0	0	0	0
ENSMUSG00000093916	Gm379	0	0	0	0	0	0	0	0	0	0	0	0	0	0	0	0	0	0	0	0	0	0	0	0	0	0	0	0	0	0	0	0	0	0	0	0	0	0	0	0	0	0	0	0	0	0
ENSMUSG00000093917	Gm8660	0	0	0	0	0	0	0	0	0	0	0	0	0	0	0	0	0	0	0	0	0	0	0	0	0	0	0	0	0	0	0	0	0	0	0	0	0	0	0	0	0	0	0	0	0	0
ENSMUSG00000093910	Zfp853	0	0	0	21	0	0	0	0	0	0	0	0	0	0	0	0	0	0	0	0	0	0	0	0	0	0	0	0	0	0	0	0	0	0	0	0	0	0	0	0	0	0	0	0	0	0
ENSMUSG00000093912	Mir3470b	0	0	5	0	0	0	0	5	0	0	5	0	0	0	0	1	0	0	0	7	2	0	2	17	0	3	0	0	1	0	0	0	0	0	0	0	0	7	0	10	0	0	5	0	11	0
ENSMUSG00000093913	Obox4-ps28	0	0	0	0	0	0	0	0	0	0	0	0	0	0	0	0	0	0	0	0	0	0	0	0	0	0	0	0	0	0	0	0	0	0	0	0	0	0	0	0	0	0	0	0	0	0
ENSMUSG00000016528	Mapkapk2	4132	4524	9827	1709	2095	2233	3604	4374	7788	1604	1136	2076	3624	5109	7644	801	1543	1211	5086	3021	6268	1708	1285	1318	2929	3197	5529	1881	1249	1726	3533	5959	6026	2402	1260	3667	1768	6751	3582	1479	1623	4593	8184	1760	1286	2587
ENSMUSG00000016529	Il10	8	0	5	0	8	278	529	0	0	168	0	111	260	74	12	898	0	0	2778	0	8	0	0	48	22847	0	0	101	8	172	16176	0	0	0	0	1085	6046	4	4	4	2489	0	4	0	0	258
ENSMUSG00000016526	Dyrk3	0	1111	247	1478	3112	1705	203	1079	147	650	1839	1412	2441	640	189	1012	2201	375	1927	1063	217	787	2205	938	1096	4006	1485	2035	4122	1196	3323	4829	1343	3405	8226	1987	842	3699	1311	9270	327	3882	1173	1906	6475	1140
ENSMUSG00000105557	Mir3966	0	0	0	0	0	0	0	0	0	0	0	0	0	0	0	0	0	0	0	0	0	0	0	0	0	0	0	0	0	0	0	0	0	0	0	0	0	0	0	0	0	0	0	0	0	0
ENSMUSG00000016524	Il19	0	0	0	0	0	0	0	0	0	0	0	0	0	0	11	0	0	0	0	0	0	0	0	0	0	0	0	0	0	0	0	0	0	0	0	0	0	0	0	0	0	0	0	0	0	0
ENSMUSG00000016520	Lnx2	591	289	1113	825	494	602	2867	665	818	222	440	490	275	421	656	182	307	46	195	352	721	279	341	414	597	535	675	40	225	150	1320	597	841	286	71	393	6	431	728	249	1242	489	923	185	376	288
ENSMUSG00000081221	Gm14760	1563	4733	7264	2659	3296	1528	3238	3768	3512	2275	2798	1629	1763	4155	4868	2166	2912	2058	2501	4394	5526	1021	2829	3483	2651	3603	4370	2024	1834	1615	1018	3552	5756	2557	2510	2695	564	4120	4677	3110	1904	3755	6119	2235	2346	2288
ENSMUSG00000081220	Gm14542	0	0	0	0	0	0	0	0	0	0	0	0	0	0	0	0	0	0	0	0	0	0	0	0	0	0	0	0	0	0	0	0	0	0	0	0	0	0	0	0	0	0	0	0	0	0
ENSMUSG00000081223	Gm12247	0	4	2	2	3	0	4	0	4	0	2	1	0	2	12	0	2	1	1	2	10	0	2	5	2	35	4	0	1	4	0	2	2	0	2	20	180	7	19	2	0	3	3	2	2	1
ENSMUSG00000081222	Gm15173	0	0	0	0	0	0	0	0	0	0	0	0	0	0	0	0	0	0	0	0	0	0	0	0	0	0	0	0	0	0	0	0	0	0	0	0	0	0	0	0	0	0	0	0	0	0
ENSMUSG00000081225	Cyp2j12	0	0	0	0	0	0	0	0	0	0	0	0	0	0	0	0	0	0	0	0	0	0	0	0	0	0	0	0	0	0	0	0	0	0	0	0	0	0	0	0	0	0	0	0	0	0
ENSMUSG00000081224	Gm2066	0	0	0	0	0	0	0	0	0	0	0	0	0	0	0	0	0	0	0	0	0	0	0	0	0	0	0	0	0	0	0	0	0	0	0	0	0	0	0	0	0	0	0	0	0	0
ENSMUSG00000081227	Gm13082	0	4	0	0	0	0	0	0	0	0	2	2	0	0	0	0	0	0	0	3	0	0	0	0	0	5	2	0	0	0	0	4	4	0	4	2	0	12	5	2	0	2	4	0	0	0
ENSMUSG00000081226	Gm8802	2	5	3	0	0	0	0	1	0	2	2	0	2	2	1	0	0	4	0	1	1	0	0	8	0	0	0	0	1	0	0	1	0	0	2	5	0	4	3	1	2	5	1	0	0	0
ENSMUSG00000081229	Lamr1-ps1	0	0	0	0	0	0	0	0	0	0	0	0	0	0	0	0	0	0	0	0	0	0	0	0	0	0	0	0	0	0	0	0	0	0	0	0	0	0	0	0	0	0	0	0	0	0
ENSMUSG00000081228	Gm16089	248	377	216	175	430	137	107	185	121	184	188	184	46	302	123	280	207	373	158	321	203	326	366	338	69	130	92	177	214	184	18	200	164	305	216	192	46	145	236	153	44	163	107	252	271	214
ENSMUSG00000085931	Gm12648	0	0	2	0	0	0	0	0	0	0	0	28	0	0	0	0	0	0	0	0	0	0	0	0	44	8	7	0	0	0	0	24	0	0	0	0	0	6	3	0	0	0	8	0	0	0
ENSMUSG00000085933	Tmem61	0	0	0	0	0	0	0	0	0	0	0	0	0	0	0	4	0	0	0	0	0	0	0	0	0	0	0	0	6	0	0	0	0	0	3	0	0	0	0	0	0	0	0	0	0	0
ENSMUSG00000085932	Gm15556	0	0	0	0	7	0	0	0	0	0	0	0	0	0	0	0	0	0	0	0	0	0	0	0	0	0	0	0	0	0	0	0	0	0	0	0	0	0	0	0	0	0	0	0	0	0
ENSMUSG00000085934	Gm8988	0	0	0	0	0	0	0	0	0	0	0	0	0	0	0	0	0	0	0	0	0	0	0	0	0	0	0	0	0	0	0	0	0	0	0	0	0	0	0	0	0	0	0	0	0	0
ENSMUSG00000085937	Ccdc42os	0	0	0	0	0	0	0	0	0	0	0	0	0	0	0	0	0	0	0	0	0	0	0	0	0	0	0	0	0	0	0	0	0	0	0	0	0	0	0	0	0	0	0	0	0	0
ENSMUSG00000085936	2610307P16Rik	210	2022	777	1066	206	2644	364	918	257	776	18	2126	288	1055	234	423	58	2098	1378	814	278	248	129	2135	0	1335	185	522	3	2339	592	714	342	778	50	2996	0	1625	176	180	0	974	283	263	52	3055
ENSMUSG00000053600	Zfp472	0	7002	4681	3366	5425	2600	1091	4412	1733	4474	5027	5396	1553	5586	2494	5750	4753	4851	1103	6051	2750	3461	4928	6137	3541	4755	2529	5359	3543	3833	1264	3762	2611	5974	6009	3746	1333	7283	2006	4808	2634	4699	2983	7153	4359	5064
ENSMUSG00000085938	Gm14371	0	0	0	0	0	0	0	0	0	0	8	0	0	0	0	0	0	0	0	0	0	0	0	0	0	0	0	0	0	0	0	0	0	0	0	0	0	0	0	0	0	0	0	0	0	0
ENSMUSG00000053603	4930442H23Rik	0	2	4	0	0	0	0	2	6	4	4	0	0	0	3	0	0	0	0	7	6	0	0	0	0	0	0	0	0	0	0	0	14	0	0	0	0	0	0	0	0	0	4	0	6	0
ENSMUSG00000053604	Rpia	644	763	690	986	1128	609	340	850	378	188	579	369	285	375	407	382	449	415	168	410	576	726	1544	354	399	322	328	159	334	243	32	325	363	175	645	81	329	309	359	657	331	227	422	165	803	395
ENSMUSG00000091215	Pate1	0	0	0	0	0	0	0	0	0	0	0	0	0	0	0	0	0	0	0	0	0	0	0	0	0	0	0	0	0	0	0	0	0	0	0	0	0	0	0	0	0	0	0	0	0	0
ENSMUSG00000083579	Gm15538	5	2	4	12	20	4	3	5	0	40	9	1	1	2	1	2	2	4	1	18	2	15	15	5	3	2	1	4	4	2	59	2	10	3	3	2	2	1	4	16	4	1	2	24	2	22
ENSMUSG00000091216	Gm17208	0	0	0	0	0	0	0	0	0	0	0	0	0	0	0	0	0	0	0	0	0	0	0	4	0	0	0	0	0	0	0	0	0	0	0	0	0	0	0	0	0	0	0	0	0	0
ENSMUSG00000091212	Krtap11-1	0	0	0	0	0	0	0	0	0	0	0	0	0	0	0	0	0	0	0	0	0	0	0	0	0	0	0	0	0	0	0	0	0	0	64	0	0	0	0	0	0	0	0	0	0	0
ENSMUSG00000083573	Gm7312	0	1	1	1	1	0	0	1	1	1	0	1	1	1	0	1	0	1	0	1	0	0	0	1	0	0	1	0	1	1	0	1	0	0	1	1	0	0	1	1	0	0	0	0	1	0
ENSMUSG00000083572	Gm11849	0	0	0	0	0	0	0	0	0	0	0	0	0	0	0	1	0	0	0	0	0	0	0	0	0	0	0	0	0	0	0	0	0	0	0	0	0	0	0	0	0	0	0	0	1	0
ENSMUSG00000083570	Gm14671	0	0	0	0	0	0	0	0	0	0	0	0	0	0	0	0	0	0	0	0	0	0	0	0	0	0	0	0	0	0	0	0	0	0	0	0	0	0	0	0	0	0	0	0	0	0
ENSMUSG00000083577	Gm12432	0	0	0	0	0	0	0	0	0	0	0	0	0	0	0	0	0	0	0	0	0	0	0	0	0	0	0	0	0	0	0	0	0	0	0	0	0	0	0	0	0	0	0	0	0	0
ENSMUSG00000083576	Gm16411	0	0	0	0	0	0	0	0	0	0	0	0	0	0	0	0	0	0	0	0	0	0	0	0	0	0	0	0	0	0	0	0	0	0	0	0	0	0	0	0	0	0	0	0	0	0
ENSMUSG00000083574	Gm15709	0	0	0	0	0	0	0	0	0	0	0	0	0	0	0	0	0	0	0	0	0	0	0	0	0	0	0	0	0	0	0	0	0	0	0	0	0	0	0	0	0	0	0	0	0	0
ENSMUSG00000102453	Ighv1-48	0	0	0	0	0	0	0	0	0	0	0	0	0	0	0	0	0	0	0	0	0	0	0	0	0	0	0	0	0	0	0	0	0	0	0	0	0	0	0	0	0	0	0	0	0	0
ENSMUSG00000112107	Gm47560	0	0	0	0	0	0	0	0	0	0	0	0	0	0	0	0	0	0	0	0	0	0	0	0	0	0	0	0	0	0	0	0	0	0	0	0	0	0	0	0	0	0	0	0	0	0
ENSMUSG00000046101	Mcmdc2	0	0	16	271	32	0	0	12	17	10	0	0	0	16	16	32	22	0	274	0	38	0	34	0	182	0	12	18	0	0	0	0	3	100	0	0	285	0	19	27	172	0	52	0	24	0
ENSMUSG00000116684	Gm49735	0	0	0	0	0	0	0	0	0	0	0	0	0	4	0	0	0	0	0	0	0	0	0	0	0	0	0	0	0	0	0	0	0	0	0	0	0	0	0	0	0	0	0	0	0	0
ENSMUSG00000105452	Gm5276	27	18	30	8	10	13	18	4	21	7	6	10	7	6	7	5	10	9	13	8	6	1	16	9	8	15	15	10	8	9	3	11	20	10	10	27	3	13	6	5	3	24	20	6	5	5
ENSMUSG00000061947	Serpina10	0	0	0	0	0	0	0	0	0	0	0	0	0	0	0	0	0	0	0	0	0	0	0	0	0	0	0	0	0	0	0	0	0	0	0	0	0	0	0	0	0	0	34	0	0	0
ENSMUSG00000110956	Gm48834	0	0	0	0	0	0	0	0	0	0	0	0	0	0	0	0	0	0	0	0	0	0	0	0	0	0	0	0	0	0	0	0	0	0	0	0	0	0	0	0	0	0	0	0	0	0
ENSMUSG00000099049	Gm27289	0	0	0	0	0	0	0	0	0	0	0	0	0	0	0	0	0	0	0	0	0	0	0	0	0	0	0	0	0	0	0	0	0	0	0	0	0	0	0	0	0	0	0	0	0	0
ENSMUSG00000105288	Gm25820	0	0	7	0	11	0	0	0	0	0	4	0	0	0	0	30	0	0	23	0	3	2	0	12	0	0	0	8	0	0	0	0	6	0	0	0	0	0	4	0	0	0	1	7	0	0
ENSMUSG00000110952	Gm18226	0	0	0	0	0	0	0	0	0	0	0	0	0	0	0	0	0	0	0	0	0	0	0	0	0	0	0	0	0	0	0	0	0	0	0	0	0	0	0	0	0	0	0	0	0	0
ENSMUSG00000110953	Olfr1088-ps1	0	0	0	0	0	0	0	0	0	0	0	0	0	0	0	0	0	0	0	0	0	0	0	0	0	0	0	0	0	0	0	0	0	0	0	0	0	0	0	0	0	0	0	0	0	0
ENSMUSG00000110950	Gm39384	0	0	0	0	0	0	0	0	0	0	0	0	169	0	0	0	0	0	0	0	0	0	0	0	0	0	0	0	0	0	0	0	0	0	0	0	0	0	0	0	0	0	0	0	0	0
ENSMUSG00000036138	Acaa1a	3592	1177	1674	647	1209	442	3686	1152	1430	687	961	699	6923	743	1416	755	605	610	2990	851	1455	748	701	298	3993	1856	4370	432	1264	308	3839	2866	5777	748	1818	520	2597	3364	2671	2182	5489	3310	5263	789	2077	906
ENSMUSG00000099041	Gm28035	0	0	0	76	44	0	288	0	0	0	10	0	0	0	0	6	0	103	1	0	0	0	0	29	203	9	21	0	0	0	187	52	0	46	0	9	124	6	18	49	89	0	3	18	7	0
ENSMUSG00000099042	Mir7066	0	0	0	0	0	0	0	0	0	0	0	0	0	0	0	0	0	0	0	0	0	0	0	0	0	0	0	0	0	0	0	0	0	0	0	0	0	0	0	0	0	0	0	0	0	0
ENSMUSG00000099043	Mir7022	0	6	1	6	0	0	0	0	0	3	0	0	0	0	3	0	0	0	0	0	0	0	0	5	0	0	0	0	0	0	0	0	2	0	2	4	0	0	0	0	0	3	0	0	1	0
ENSMUSG00000099045	Mir6374	0	0	0	0	0	0	0	0	0	0	0	0	0	0	0	0	0	0	0	0	0	0	0	0	0	0	0	0	0	0	0	0	0	0	0	0	0	0	0	0	0	0	0	0	0	0
ENSMUSG00000036131	Frmd7	0	0	0	0	0	0	0	0	0	0	0	0	0	0	0	0	5	0	0	0	0	0	0	0	0	0	0	0	0	0	0	0	0	0	0	0	0	0	0	0	0	0	0	0	0	0
ENSMUSG00000110959	Gm47198	0	0	0	0	0	0	0	0	0	0	0	0	0	0	0	0	0	0	0	0	0	0	0	0	0	0	0	0	0	0	0	0	0	0	0	0	0	0	0	0	0	0	0	0	0	0
ENSMUSG00000106990	Gm42547	0	1657	1448	1427	1780	1967	0	2025	905	394	902	298	16	1286	769	632	873	1744	2037	1434	866	1129	1420	1190	0	557	474	761	214	1089	12	1014	427	538	682	883	0	672	438	1062	122	803	673	636	806	1091
ENSMUSG00000088302	Zakit	0	12	13	0	33	0	0	0	8	0	35	0	102	0	33	0	1	0	0	0	0	113	0	0	0	0	2	0	0	22	0	0	4	14	19	23	0	0	15	57	0	0	6	0	14	1
ENSMUSG00000107000	Gm43481	0	128	620	402	25	295	1886	207	229	308	22	39	141	121	244	181	4	38	367	153	331	38	41	344	0	20	168	81	84	0	6	10	248	195	138	187	0	52	192	139	95	256	187	27	61	140
ENSMUSG00000100057	Gm28690	0	0	0	0	0	0	0	0	0	0	0	0	0	0	0	0	0	0	0	0	0	0	0	0	0	0	0	0	0	0	0	0	0	0	0	0	0	0	0	0	0	0	0	0	0	0
ENSMUSG00000100054	Gm28202	0	0	0	0	0	0	0	0	0	0	0	0	0	0	0	0	0	0	0	0	0	0	0	0	0	0	0	0	0	0	0	0	0	0	0	0	0	0	0	0	0	0	0	0	0	0
ENSMUSG00000100055	Gm20890	0	0	0	0	0	0	0	0	0	0	0	0	0	0	0	0	0	0	0	0	0	0	0	0	0	0	0	0	0	0	0	0	0	0	0	0	0	0	0	0	0	0	0	0	0	0
ENSMUSG00000107004	Gm42657	0	0	0	0	0	0	0	0	0	0	0	0	0	0	0	0	0	0	0	0	0	0	0	0	0	0	0	0	0	0	0	0	0	0	0	0	0	0	0	0	0	0	0	0	0	0
ENSMUSG00000100053	Gm28154	0	0	0	4	0	0	0	0	0	0	0	7	0	0	0	0	0	0	0	38	0	45	0	46	0	0	0	0	0	0	0	0	0	0	0	0	0	0	12	0	0	0	0	24	0	0
ENSMUSG00000107006	Gm43105	26	10	0	2	4	1	7	8	4	0	16	1	0	4	0	0	4	4	5	16	8	7	0	14	8	0	0	0	8	35	7	13	0	0	4	18	7	0	11	9	12	4	0	0	10	0
ENSMUSG00000100051	Gm28568	0	0	0	0	0	0	0	0	0	0	0	0	0	0	0	0	0	0	0	0	0	0	0	0	0	0	0	0	0	0	0	0	0	0	0	0	0	0	0	0	0	0	0	0	0	0
ENSMUSG00000107008	Gm2762	0	0	0	0	0	0	0	0	0	0	0	0	0	0	0	0	0	0	0	0	0	0	0	0	0	4	0	0	0	0	0	0	0	0	0	0	0	0	0	0	0	0	0	0	0	0
ENSMUSG00000078307	AI593442	0	0	0	0	4	0	0	0	0	0	0	0	0	0	0	0	0	0	0	0	0	0	0	0	0	0	0	0	0	0	0	0	0	0	0	0	0	0	0	0	0	0	0	0	0	0
ENSMUSG00000078302	Foxd1	0	0	0	0	0	0	0	0	0	0	0	0	0	0	0	0	0	0	0	0	0	0	0	0	0	0	0	0	0	0	0	0	0	0	0	0	0	0	0	0	0	0	0	54	0	0
ENSMUSG00000078300	Gm2606	4968	19593	27705	12008	15497	6840	12264	15487	16987	10963	12731	7479	8442	17550	20409	9721	13368	8236	10549	16382	23033	4439	12162	12198	11397	15299	19139	8378	8267	7143	4478	13898	19132	10673	10064	11610	1995	18781	13297	13530	4339	16951	26001	10286	10314	10401
ENSMUSG00000100059	Gm29140	0	0	0	0	0	0	0	0	0	0	0	0	0	0	0	0	0	0	0	0	0	0	0	0	0	0	0	0	0	0	0	0	0	0	0	0	0	0	0	0	0	0	0	0	0	0
ENSMUSG00000051934	Spats2	0	164	0	0	30	0	0	0	0	16	0	238	0	0	30	0	0	0	0	0	25	47	63	194	0	64	0	12	0	0	0	35	60	0	0	0	0	0	0	0	15	0	32	131	8	0
ENSMUSG00000049038	Mterf2	116	1432	963	680	1807	626	569	938	209	1465	1155	574	320	806	234	1386	1150	861	1981	1658	461	195	1184	2872	249	946	174	1000	691	1132	0	1160	243	1815	1295	1715	0	874	460	1285	404	692	385	1916	853	2905
ENSMUSG00000051936	Prss58	0	0	0	0	0	0	0	0	0	0	0	0	0	0	0	0	0	0	0	0	0	0	0	0	0	0	0	0	0	0	0	0	0	0	0	0	0	0	0	0	0	0	0	0	0	0
ENSMUSG00000096638	Ighv2-9	13	0	0	0	0	0	3	0	0	0	0	0	16	4	0	0	6	0	13573	8	0	0	0	0	14	0	0	0	0	0	69597	0	0	0	0	0	40388	4	0	7	8	11	0	0	9	0
ENSMUSG00000096639	Gm22169	0	0	0	0	0	0	0	0	0	0	0	0	0	0	0	0	0	0	0	0	0	0	0	0	0	0	0	0	0	0	0	0	0	0	0	0	0	0	0	0	0	0	0	0	0	0
ENSMUSG00000032080	Apoa4	0	0	0	0	0	0	0	0	0	0	0	0	0	0	0	0	0	0	0	0	0	0	0	0	0	0	0	0	0	0	0	0	0	0	0	0	0	0	0	0	0	0	0	0	0	0
ENSMUSG00000096632	Igkv9-124	0	0	0	0	0	0	0	0	0	0	0	0	133	0	0	0	0	0	3	0	0	0	0	0	0	0	0	0	0	0	27	0	0	0	0	0	5	0	0	0	71	0	0	0	0	0
ENSMUSG00000096633	Gm22170	0	0	0	0	0	2	0	0	0	0	0	0	0	0	11	0	12	0	0	0	0	0	0	0	0	0	0	0	8	0	0	0	0	0	0	0	0	0	0	0	0	0	0	4	0	0
ENSMUSG00000096630	Vmn2r26	0	0	0	0	0	0	0	0	0	0	0	0	0	0	0	0	0	0	0	0	0	0	0	0	0	0	0	0	0	0	0	0	0	0	0	0	0	0	0	0	0	0	0	0	0	0
ENSMUSG00000096631	Gm22171	0	0	0	0	0	0	0	0	1	0	0	0	0	0	1	0	0	0	0	0	2	0	0	0	0	0	1	0	0	0	0	0	0	0	0	0	0	0	0	0	0	0	0	0	0	0
ENSMUSG00000096634	Snord116l9	0	0	0	0	0	0	0	0	0	0	0	0	0	0	0	0	0	0	0	0	0	0	0	0	0	0	0	0	0	0	0	0	0	0	0	0	0	0	0	0	0	0	0	0	0	0
ENSMUSG00000096635	Gm22174	0	0	0	0	0	0	0	0	0	0	0	0	0	0	0	0	0	0	0	0	0	0	0	0	0	0	0	0	0	0	0	0	0	0	0	0	0	0	0	0	0	0	0	0	0	0
ENSMUSG00000052426	Gm9877	0	0	0	0	0	4	0	0	0	0	0	0	0	0	0	0	0	0	0	3	0	0	0	24	0	0	0	0	0	0	0	7	12	0	0	0	0	0	22	0	0	0	0	0	0	0
ENSMUSG00000037669	Ldah	1198	3150	3233	4488	3041	5600	3109	5566	1526	5319	2912	8042	2908	2116	2188	6367	2758	2478	3661	2562	2229	3598	2888	2952	2124	2266	1744	1674	1860	3898	1461	2718	4570	3409	2044	4823	235	1866	1986	2579	1539	2371	2428	5253	2112	3907
ENSMUSG00000064689	Gm25815	0	0	0	0	0	0	0	0	0	0	0	0	0	0	0	0	0	0	0	0	0	0	0	0	0	0	0	0	0	0	0	0	0	0	0	0	0	0	0	0	0	0	0	0	5	0
ENSMUSG00000097328	Tnfsf12	0	0	41	168	0	28	139	0	21	0	0	0	3	0	4	26	0	11	0	0	0	164	0	185	0	6	0	0	0	0	0	13	28	145	0	0	12	70	4	0	0	3	13	0	0	92
ENSMUSG00000037664	Cdkn1c	996	36	0	554	0	48	0	0	0	158	4	104	0	0	0	189	0	0	319	59	0	245	0	99	0	22	0	187	25	38	0	0	0	348	28	184	0	0	15	0	12	39	0	278	4	60
ENSMUSG00000097326	A330048O09Rik	0	0	0	0	0	0	0	0	0	0	0	0	0	0	0	0	0	0	0	0	0	0	0	0	0	0	0	0	0	0	0	0	0	0	0	0	0	0	0	0	0	0	0	0	0	0
ENSMUSG00000097325	Gm16897	0	984	397	273	24	1051	12	482	298	97	17	1084	65	228	296	0	0	437	30	539	257	91	0	1744	52	253	173	92	0	428	30	235	113	11	4	1236	0	557	156	0	44	265	138	173	0	537
ENSMUSG00000097324	Carmn	0	0	0	0	0	0	0	0	0	0	0	0	0	0	0	0	0	0	0	0	0	0	0	0	0	0	0	0	0	0	0	0	0	0	0	0	0	0	0	0	0	0	0	0	0	0
ENSMUSG00000097323	4930426I24Rik	0	4	4	10	20	0	181	6	26	0	5	0	0	0	12	0	8	2	0	26	36	0	0	4	0	0	4	11	2	0	0	0	26	0	0	0	0	4	33	4	0	98	34	0	4	42
ENSMUSG00000097322	A530083I20Rik	425	0	14	0	2	0	0	18	0	0	0	0	0	0	6	0	0	0	65	0	10	3	0	19	0	0	10	0	0	0	0	0	0	0	0	0	0	57	13	4	138	20	4	12	0	0
ENSMUSG00000097321	1700028E10Rik	1445	98	68	627	177	4	545	467	14	48	115	26	4	374	30	0	144	28	146	248	76	20	179	270	856	21	36	12	13	0	2	134	95	51	223	178	0	133	31	231	312	192	37	89	75	0
ENSMUSG00000097320	Tmem147os	0	643	354	995	646	323	580	708	327	253	272	841	286	369	303	412	377	562	666	386	262	542	447	826	186	415	204	461	81	457	298	534	279	596	561	921	0	555	274	399	0	476	291	780	263	606
ENSMUSG00000092748	Gm22175	0	0	0	0	0	0	0	0	0	0	0	0	0	0	0	0	0	0	0	0	0	0	0	0	0	0	0	0	0	0	0	0	0	0	0	0	0	0	0	0	0	0	0	0	0	0
ENSMUSG00000015476	Prrt1	3105	58	4	0	0	28	261	0	28	0	0	0	1015	0	22	0	0	0	370	36	0	16	0	94	456	16	0	12	24	8	164	45	0	0	0	0	83	0	0	0	135	25	0	84	0	41
ENSMUSG00000116681	Gm49618	0	0	0	0	0	0	0	0	8	0	0	0	0	0	0	0	0	0	0	0	0	0	0	0	0	0	0	0	0	0	0	0	0	0	0	0	0	0	0	15	0	0	0	0	0	0
ENSMUSG00000092743	Gm22177	0	0	0	0	0	0	0	0	0	0	0	0	0	0	0	0	0	0	0	0	0	0	0	0	0	0	0	0	0	0	0	0	0	0	0	0	0	0	0	0	0	0	0	0	0	0
ENSMUSG00000092741	Mir3074-1	0	0	0	0	0	0	0	0	0	0	0	0	0	0	0	0	0	0	0	0	0	0	0	0	0	0	0	0	0	0	0	0	0	0	0	0	0	0	0	0	0	0	0	0	0	0
ENSMUSG00000092746	Rn7s6	60	0	12	26	0	18	11	12	0	0	0	0	0	8	0	15	0	29	16	0	0	50	23	0	0	0	0	0	0	0	0	6	0	0	0	0	0	0	0	0	0	6	0	13	0	0
ENSMUSG00000092747	Gm22180	0	0	0	0	0	0	0	0	0	0	0	0	0	0	0	0	0	0	0	0	0	0	0	0	0	0	0	0	0	0	0	0	0	0	0	0	0	0	0	0	0	0	0	0	0	0
ENSMUSG00000092745	Mir5122	0	0	1	0	0	0	1	0	1	0	0	1	0	1	1	2	0	0	0	0	1	0	0	0	1	0	0	0	0	0	0	0	2	0	0	0	0	0	1	1	0	1	0	0	1	0
ENSMUSG00000111339	AC139579.1	0	0	21	33	8	0	0	0	11	0	0	0	0	17	27	0	11	0	0	0	39	0	0	26	0	34	35	0	0	25	0	0	81	0	19	21	0	0	0	0	0	0	87	12	0	0
ENSMUSG00000111338	Olfr29-ps1	0	0	0	0	0	0	0	0	0	0	0	0	0	0	0	0	0	0	0	0	0	0	0	0	0	0	0	0	0	0	0	0	0	0	0	0	0	0	0	0	0	0	0	0	0	0
ENSMUSG00000096988	A930029G22Rik	764	813	515	845	286	890	235	679	321	706	315	2752	586	461	208	907	268	846	200	753	243	1700	489	2311	432	326	216	220	110	673	270	343	345	745	477	635	75	508	267	212	108	239	469	623	158	650
ENSMUSG00000094576	AC087559.3	0	0	0	0	0	0	0	0	0	0	0	3	0	0	0	0	0	0	0	0	0	0	0	0	0	0	0	0	0	0	0	1	0	0	0	33	0	0	0	0	0	0	0	0	0	1
ENSMUSG00000111330	Gm19790	0	1	1	0	0	0	0	0	0	0	0	0	0	0	0	0	1	0	0	0	0	0	0	0	0	1	0	0	0	0	0	0	0	0	1	0	0	0	2	0	0	0	0	1	1	0
ENSMUSG00000111333	Gm48670	0	0	0	0	0	8	0	0	0	0	0	0	0	0	0	0	0	0	0	0	0	0	0	10	0	0	0	4	0	0	0	0	0	0	0	0	0	0	0	0	0	0	0	0	0	6
ENSMUSG00000111335	Gm39375	0	0	0	0	0	0	0	0	0	0	0	0	0	0	0	0	0	0	0	0	0	0	0	0	0	0	0	0	0	0	0	0	0	0	0	0	0	0	0	0	0	0	0	0	0	0
ENSMUSG00000096981	Gm16845	0	302	116	26	211	30	265	50	48	65	39	10	0	111	182	83	23	64	0	72	64	0	107	98	0	24	30	165	24	13	64	38	147	180	58	285	285	90	204	50	0	63	98	0	63	90
ENSMUSG00000096982	Redrum	0	298	0	0	153	0	0	64	0	0	34	0	0	78	0	0	172	0	0	0	0	0	68	0	0	150	0	0	0	0	0	0	4	0	397	0	0	0	0	389	0	0	0	0	100	0
ENSMUSG00000111336	Aldoa-ps4	2	1	2	4	0	0	1	0	2	0	0	1	0	0	1	0	0	0	0	0	1	1	1	1	0	0	0	4	0	1	1	0	2	0	1	1	0	0	4	0	1	1	1	1	0	1
ENSMUSG00000039716	Dock3	0	112	8	74	96	349	0	10	20	229	3	117	0	74	18	202	0	125	165	54	107	349	70	166	0	12	17	24	18	306	51	15	35	14	25	94	31	13	43	98	40	25	38	83	11	542
ENSMUSG00000039717	Ralyl	0	0	0	0	0	0	0	0	0	0	0	0	0	0	0	0	0	0	0	0	0	0	0	0	0	0	0	0	0	0	0	0	0	0	0	0	0	0	0	0	0	0	0	0	0	0
ENSMUSG00000039714	Cplx3	0	0	0	0	0	0	0	0	0	0	8	0	0	0	0	0	0	0	0	0	0	0	0	0	0	0	0	0	0	0	0	0	4	0	0	0	0	0	0	0	0	0	0	0	0	0
ENSMUSG00000039715	Wdr34	0	1460	2403	582	1445	184	1024	797	1763	56	785	158	781	630	1161	287	632	16	1789	717	2236	535	1143	461	0	1146	2663	486	1540	89	259	1914	2751	291	2520	648	0	1995	1792	3274	463	2533	2912	270	3221	847
ENSMUSG00000039713	Plekhg5	0	97	175	261	243	122	955	270	115	13	223	286	0	285	188	58	284	201	0	81	210	329	323	30	70	236	93	38	204	52	407	471	278	42	512	65	4	142	156	356	149	122	106	123	145	48
ENSMUSG00000039710	Slc7a12	0	0	0	0	0	0	0	0	0	0	0	0	0	0	0	0	0	0	0	0	0	0	0	0	0	0	0	0	0	0	0	0	0	0	0	0	0	0	0	0	0	0	0	0	0	0
ENSMUSG00000090674	Gm17082	19	51	13	19	53	34	61	19	18	94	22	26	4	30	15	36	19	39	5	33	8	58	35	49	2	19	11	17	17	11	4	22	17	39	29	17	0	25	11	30	14	14	19	21	16	22
ENSMUSG00000090675	Olfr111	0	0	0	0	0	0	0	0	0	0	0	0	0	0	0	0	14	0	0	0	0	0	0	0	0	0	0	0	0	0	0	0	0	0	0	0	0	0	0	4	0	0	0	0	0	0
ENSMUSG00000101093	Gm10307	0	0	0	0	0	0	0	0	0	0	0	0	0	0	0	0	0	0	0	0	0	0	0	0	0	0	0	0	0	0	0	0	0	0	0	0	0	0	0	0	0	0	0	0	0	0
ENSMUSG00000101092	Gm21796	0	0	0	0	0	0	0	0	0	0	0	0	0	0	0	0	0	0	0	0	0	0	0	0	0	0	0	0	0	0	0	0	0	0	0	0	0	0	0	0	0	0	0	0	0	0
ENSMUSG00000101095	Gm29329	0	0	0	0	0	0	0	0	0	0	0	0	0	0	0	0	0	0	0	0	0	0	0	0	0	0	0	0	0	0	0	0	0	0	0	0	0	0	0	0	0	0	0	0	0	0
ENSMUSG00000101094	Gm29533	0	0	0	0	0	0	0	0	0	0	0	0	0	0	0	0	0	0	0	0	0	0	0	0	0	0	0	0	0	0	0	0	0	0	0	0	0	0	0	0	0	0	0	0	0	0
ENSMUSG00000101097	Gm6679	0	0	0	0	0	0	0	0	0	0	0	0	0	0	0	0	0	0	0	0	0	0	0	0	0	0	0	1	0	0	0	0	0	0	0	0	0	0	0	0	0	0	0	0	0	1
ENSMUSG00000101096	Gm21524	0	0	0	0	0	0	0	0	0	0	0	0	0	0	0	0	0	0	0	0	0	0	0	0	0	0	0	0	0	0	0	0	0	0	0	0	0	0	0	0	0	0	0	0	0	0
ENSMUSG00000113799	Gm47487	0	0	0	0	0	0	0	0	0	0	0	0	0	0	0	0	0	0	0	0	0	0	0	0	0	0	0	0	0	0	0	0	0	0	0	0	0	0	0	0	0	0	0	0	0	0
ENSMUSG00000113798	Gm47385	0	0	0	0	0	0	0	0	0	0	0	0	0	0	0	0	0	0	0	0	0	0	0	0	0	0	0	0	0	0	0	0	0	0	0	0	0	0	0	1	0	0	0	0	0	0
ENSMUSG00000094571	Gm23551	0	0	0	0	0	0	0	0	0	0	0	0	0	0	0	0	0	0	0	0	0	0	0	0	0	0	0	0	0	0	0	0	0	0	0	0	0	0	0	0	0	0	0	0	0	0
ENSMUSG00000113791	Gm47216	0	0	0	0	0	0	0	0	0	0	0	0	0	0	0	0	0	0	0	0	0	0	0	0	0	0	0	0	0	0	0	0	0	0	0	0	0	0	0	0	0	0	0	0	0	0
ENSMUSG00000113790	Gm17872	0	0	0	0	0	0	0	0	0	0	0	0	0	0	0	0	0	0	0	0	0	0	0	0	0	0	0	0	0	0	0	0	0	0	0	0	0	0	0	0	0	0	0	0	0	0
ENSMUSG00000113793	Gm48553	5	2	1	2	2	3	1	2	2	1	1	1	1	1	1	2	1	3	2	3	0	1	3	3	0	1	1	2	1	2	1	1	0	2	3	2	1	1	3	9	2	1	1	3	4	3
ENSMUSG00000113792	Gm10933	0	0	1	28	0	12	0	0	0	0	0	0	0	0	0	0	0	1	0	64	0	0	0	0	0	0	22	20	6	0	0	0	0	0	33	0	0	0	0	32	0	0	4	0	8	0
ENSMUSG00000113795	Gm48119	0	0	5	0	0	0	0	1	0	2	0	0	0	0	0	0	0	0	0	0	0	0	0	1	0	0	0	0	0	0	0	0	0	3	0	0	0	0	3	1	0	0	0	0	0	2
ENSMUSG00000113794	Gm36607	0	0	0	0	0	0	0	0	0	0	0	0	0	0	0	0	0	0	0	0	0	0	0	0	0	0	0	0	0	0	0	0	0	0	0	0	0	0	0	0	0	0	0	0	0	0
ENSMUSG00000113797	Gm48043	0	0	0	0	0	0	0	0	0	0	0	0	0	0	0	0	0	0	0	0	0	0	0	0	0	0	0	0	0	0	0	0	0	0	0	0	0	0	0	0	0	0	0	0	0	0
ENSMUSG00000113796	Gm36426	0	0	0	0	0	0	0	0	0	0	0	0	0	0	0	0	0	0	0	0	0	0	0	0	0	0	0	0	0	0	0	0	0	0	0	0	0	0	0	0	0	0	0	0	0	0
ENSMUSG00000115829	Gm48960	0	63	45	73	0	0	0	0	18	20	7	0	15	9	12	13	14	95	0	41	38	71	12	0	84	37	10	5	0	0	0	0	0	0	0	3	0	8	15	9	0	24	39	0	14	0
ENSMUSG00000115828	Gm18761	0	0	0	0	0	0	0	0	0	0	0	0	0	0	0	0	0	0	0	0	0	0	0	0	0	0	0	0	0	0	0	0	0	0	0	0	0	0	0	0	0	0	0	0	0	0
ENSMUSG00000023247	Guca2a	0	0	0	0	0	74	0	0	0	0	0	50	0	0	0	40	0	0	0	0	0	0	0	0	0	0	0	0	0	0	0	0	12	0	0	0	0	0	4	0	0	0	10	0	0	0
ENSMUSG00000067047	Olfr719-ps	0	0	0	0	0	0	0	10	0	0	0	0	0	0	0	0	0	0	0	0	0	0	0	0	0	0	0	0	0	0	0	0	0	0	0	0	0	0	0	0	0	0	0	0	0	0
ENSMUSG00000015766	Eps8	60	0	0	472	5	0	0	0	58	0	0	192	206	0	0	578	0	140	306	0	12	772	0	0	0	0	60	246	0	131	469	89	39	9	18	213	0	256	22	0	71	37	2	17	0	0
ENSMUSG00000067049	Unc93a	0	0	0	0	0	0	0	0	0	0	0	0	0	0	0	0	1	0	0	0	0	0	0	0	0	48	0	0	0	0	0	0	0	0	0	0	0	0	0	0	0	0	5	0	0	0
ENSMUSG00000092295	Gm20543	0	0	0	0	0	0	0	0	0	0	0	0	0	0	0	0	0	0	0	0	0	0	0	0	0	0	0	0	0	0	0	0	0	0	0	0	0	0	0	0	0	0	0	0	0	0
ENSMUSG00000092296	Gm20454	0	0	0	0	0	0	0	0	0	0	0	0	0	0	0	0	0	0	0	0	0	0	0	0	0	0	0	0	0	0	0	0	0	0	0	0	0	0	0	0	0	0	0	0	0	0
ENSMUSG00000115822	Gm33450	0	0	0	0	0	0	0	0	0	0	0	0	0	0	0	0	0	0	0	0	0	0	0	0	0	0	0	0	0	0	0	0	0	0	0	0	0	0	0	0	0	0	0	0	0	0
ENSMUSG00000092290	Gm20452	0	0	0	0	0	0	0	0	0	0	0	0	0	0	0	0	0	0	0	0	8	0	0	0	0	0	0	0	0	0	0	0	0	0	0	0	0	0	4	0	0	0	0	0	0	0
ENSMUSG00000115824	Gm49114	0	0	0	0	0	0	0	0	0	0	0	0	0	0	0	0	0	0	0	0	0	0	0	0	0	0	0	0	0	0	0	0	0	0	0	0	0	0	0	0	0	0	0	0	0	0
ENSMUSG00000019433	Gipc1	8	2891	5601	1949	1706	390	2702	2812	2963	1001	1868	773	1048	2026	3671	744	1421	484	2302	2266	4412	345	1864	932	3281	2042	3019	684	936	825	965	2003	4449	1094	1145	849	680	2423	3336	1841	1950	2293	4473	1363	1938	1478
ENSMUSG00000092293	Gm17919	0	0	0	0	0	0	0	0	0	0	0	0	0	0	0	0	0	0	0	0	0	0	0	0	0	0	0	0	0	0	0	0	0	0	0	0	0	0	0	0	0	0	0	0	0	0
ENSMUSG00000115793	Gm48961	0	0	105	106	0	0	0	71	21	4	58	0	0	0	117	0	0	426	0	47	94	93	0	4	0	3	8	72	0	336	0	8	39	0	0	211	0	8	17	0	0	131	0	0	30	0
ENSMUSG00000115792	Vmn1r16	0	0	0	0	0	0	0	0	0	0	0	0	0	0	0	0	0	0	0	0	0	0	0	0	0	0	0	0	0	0	0	0	0	0	0	0	0	0	0	0	5	0	0	0	0	0
ENSMUSG00000115791	Vmn1r217	0	0	0	0	0	0	0	0	0	0	1	0	0	0	0	0	0	0	0	0	0	0	0	0	0	0	0	0	0	0	0	0	0	0	0	0	0	0	0	0	0	0	0	0	0	0
ENSMUSG00000115790	9530086P17Rik	0	0	0	74	0	0	0	0	0	0	0	0	0	0	0	0	0	0	0	0	2	0	0	0	0	0	0	0	0	0	0	0	0	0	0	0	0	0	0	0	0	0	0	0	0	0
ENSMUSG00000115797	Gm48981	0	0	0	0	0	0	0	0	0	0	0	0	0	0	0	0	0	0	0	0	0	0	0	0	0	0	0	0	0	0	0	0	0	0	0	0	0	0	0	0	0	0	0	0	0	0
ENSMUSG00000115796	Gm48970	0	0	0	0	0	0	0	0	0	0	0	0	0	0	0	0	0	0	0	0	0	0	0	0	0	0	0	0	0	0	0	0	5	0	0	0	0	0	0	0	0	0	7	0	0	0
ENSMUSG00000115795	Gm8484	0	0	0	0	0	0	0	0	0	0	0	0	0	0	0	0	0	0	0	0	0	0	0	0	0	0	0	0	0	0	0	0	0	0	0	0	0	0	0	0	0	0	0	0	0	0
ENSMUSG00000115794	Gm49101	0	0	0	0	0	0	0	0	0	0	0	0	0	0	0	0	0	0	0	0	0	0	0	0	0	0	0	0	0	0	0	0	0	0	0	0	0	0	0	0	0	0	0	0	0	0
ENSMUSG00000070495	Ctcfl	0	0	0	0	0	0	0	0	0	0	0	0	0	0	0	0	0	0	0	0	0	0	0	0	0	0	0	0	0	0	0	0	0	0	0	0	0	0	0	0	0	0	0	0	0	0
ENSMUSG00000115799	Vmn1r19	0	0	0	0	0	0	0	0	0	0	0	0	0	0	0	0	0	0	0	0	0	0	0	0	0	0	0	0	0	0	0	0	0	0	0	0	0	0	0	0	0	0	0	0	0	0
ENSMUSG00000115798	AC140267.1	355	5	104	0	22	1	367	9	50	39	19	0	0	52	1	0	0	0	0	41	145	7	25	1	0	0	54	0	31	1	0	16	1	1	0	0	72	2	73	42	0	19	50	0	30	0
ENSMUSG00000056043	Rgs9bp	0	215	32	0	138	357	0	40	128	0	133	135	0	5	76	149	181	258	0	66	23	0	550	0	0	76	0	0	358	0	0	28	0	296	486	0	0	158	0	203	0	5	54	0	268	0
ENSMUSG00000112448	Gm48182	0	0	0	0	0	0	0	0	0	0	0	0	0	0	0	0	0	0	0	0	0	0	0	0	0	0	0	0	0	0	0	0	0	0	0	0	0	0	0	0	0	0	0	0	0	0
ENSMUSG00000112449	Srp54b	1677	6615	7539	3304	5860	2171	5484	5505	3883	5479	4885	3164	3301	4945	4870	4186	5143	2896	4128	6136	4656	2492	4818	5227	2382	2620	3450	2793	2386	3711	3475	3648	5082	3575	4111	4397	2798	3353	4303	4530	3421	3703	4866	4529	3553	5623
ENSMUSG00000112446	Gm47949	0	0	0	0	0	0	0	0	0	0	0	0	0	0	0	0	0	0	0	0	0	0	0	0	0	0	0	0	0	0	0	0	0	0	0	0	0	0	0	0	0	0	0	0	0	0
ENSMUSG00000112447	Gm47935	0	0	0	0	0	0	0	0	0	0	0	0	0	0	0	0	0	0	0	0	0	0	0	0	0	0	0	0	0	0	0	0	0	0	0	0	0	0	0	0	0	0	0	0	0	0
ENSMUSG00000112444	4930401C15Rik	0	0	0	0	0	0	0	0	0	0	0	0	0	0	0	0	0	0	0	0	0	0	0	0	0	0	0	0	0	0	0	0	0	0	0	0	0	0	0	0	0	0	0	0	0	0
ENSMUSG00000112445	Gm47830	0	0	5	0	0	0	148	0	0	0	0	0	0	0	10	0	0	0	0	0	0	0	0	0	0	0	10	0	0	0	0	0	9	0	0	0	0	0	0	0	0	0	22	0	0	0
ENSMUSG00000112442	Gm47992	0	0	0	343	0	0	0	0	3	0	0	0	0	0	0	0	32	0	74	0	0	0	0	0	4	0	0	0	0	0	0	0	0	4	3	2	0	0	0	0	0	0	20	0	0	0
ENSMUSG00000112443	Gm19007	0	0	0	0	0	0	0	0	0	0	0	0	0	0	0	0	0	0	0	0	0	0	0	0	0	0	0	0	0	0	0	0	0	0	0	0	0	0	0	0	0	0	0	0	0	0
ENSMUSG00000090053	Pakap	0	0	0	0	0	0	0	0	0	0	0	0	0	0	0	0	0	0	0	0	0	0	0	0	0	0	0	0	0	0	0	0	0	0	0	0	0	0	0	0	0	0	0	0	0	0
ENSMUSG00000112441	Gm48898	0	2	73	0	0	39	0	0	0	0	0	0	0	2	0	0	18	0	0	0	6	0	0	107	0	0	0	0	6	0	0	0	0	0	0	4	0	2	2	0	0	0	3	0	0	0
ENSMUSG00000031543	Ank1	0	143	6	0	1269	0	0	218	9	0	534	0	54	301	0	0	293	43	12	161	0	30	670	10	0	56	2	0	424	0	0	8	4	0	432	0	0	42	0	427	0	125	0	0	364	0
ENSMUSG00000050323	Ndufaf6	0	196	204	50	411	266	82	80	126	149	225	0	351	114	161	26	186	20	384	198	135	103	273	38	466	2024	2085	70	2541	126	227	1909	2363	76	3221	140	75	2060	1552	2225	340	2097	1840	19	2633	144
ENSMUSG00000000440	Pparg	4049	0	0	0	0	0	0	0	0	0	0	0	0	0	16	0	0	0	305	0	0	0	0	0	1102	0	0	0	0	0	690	0	0	40	0	174	576	0	0	0	341	0	8	0	0	0
ENSMUSG00000000441	Raf1	2751	3772	5154	2097	3073	1952	4086	2487	2316	639	1479	933	4290	2499	2772	1092	1126	994	3533	2395	2746	722	1824	1966	8201	3675	6666	817	2570	930	2730	4040	10735	1066	2118	2768	2723	3334	5945	4475	3723	4424	6498	899	3461	1694
ENSMUSG00000055134	9130017K11Rik	0	38	0	0	0	0	0	0	0	0	0	0	0	0	0	0	0	0	0	0	0	0	0	0	0	0	0	0	0	0	0	0	0	0	0	185	0	0	0	0	0	0	0	0	0	0
ENSMUSG00000031546	Gins4	5619	10989	8825	5528	10612	3959	4150	7665	4119	3365	6711	1185	2351	8954	4863	5072	5322	5704	5826	9594	6605	2502	7767	5224	2498	6464	4343	4885	4856	3461	804	5259	5970	4775	7548	7404	2767	6854	4495	8022	2148	7188	6173	7625	6946	6540
ENSMUSG00000031545	Gpat4	2163	3026	6210	4100	1956	1205	4730	2450	4049	1550	1456	1087	5087	2576	4476	458	2353	1179	2584	3212	6016	563	1516	1029	4655	1037	3574	922	928	993	1387	1627	6019	2136	1548	1395	1766	1651	4258	2489	3296	1417	6396	1941	1448	1578
ENSMUSG00000055137	Sugct	30	552	290	416	253	155	206	81	81	43	46	59	150	65	344	71	48	114	393	346	205	116	50	384	0	274	286	380	215	165	95	533	254	19	463	456	0	516	320	381	13	381	245	193	310	501
ENSMUSG00000055138	Gm4861	0	0	0	0	0	0	0	0	0	0	0	0	0	0	0	0	0	0	0	0	0	0	0	0	0	0	0	0	0	0	0	0	0	0	0	0	0	0	0	0	0	0	0	0	0	0
ENSMUSG00000050328	Hoxc12	0	0	0	0	0	0	0	0	0	0	0	0	0	0	0	0	0	0	0	0	0	0	0	0	0	0	0	0	0	0	0	0	0	0	0	0	0	0	0	0	0	0	0	0	0	0
ENSMUSG00000031548	Sfrp1	0	0	0	267	0	0	0	0	0	653	4	0	0	0	0	477	0	0	0	0	0	748	0	81	0	0	0	126	0	0	0	0	4	278	0	0	0	0	0	0	0	0	0	143	0	147
ENSMUSG00000071591	Gm10339	0	0	0	0	0	0	0	0	0	0	0	0	0	0	0	0	0	0	0	0	0	0	0	0	0	0	0	0	0	0	0	0	0	0	0	0	0	0	0	0	0	0	0	0	0	0
ENSMUSG00000097589	Dleu2	1488	1524	2689	918	679	212	1436	2342	1372	519	974	434	722	2676	452	922	1300	1032	997	3155	1820	1712	1757	1053	878	2703	2035	1336	1551	1792	194	2479	2093	1148	1450	1685	167	2620	2607	1836	467	1825	507	2082	1219	1355
ENSMUSG00000106843	Gm42458	0	0	0	0	0	0	0	0	0	0	0	0	0	0	0	0	0	69	0	0	0	0	0	0	0	0	0	0	0	0	0	0	0	0	0	0	0	0	0	0	0	0	0	0	0	0
ENSMUSG00000106841	Gm42656	0	0	0	0	0	0	0	0	0	0	0	0	0	0	0	0	0	0	0	0	0	0	0	0	0	0	0	0	0	0	0	0	0	0	0	0	0	0	0	0	0	0	0	0	0	0
ENSMUSG00000097580	Gm5432	0	0	0	113	45	0	0	0	0	0	0	0	0	0	0	0	59	0	0	0	0	0	0	0	0	0	0	0	0	0	0	98	0	0	26	0	0	0	0	3	0	0	0	0	0	0
ENSMUSG00000097587	4930578M01Rik	1485	338	324	211	28	426	33	633	209	62	112	975	415	354	174	24	56	354	495	429	240	518	131	1507	100	112	195	259	36	132	0	115	76	132	60	294	27	133	128	4	54	349	179	196	37	21
ENSMUSG00000106846	Gm42786	0	0	0	0	0	0	0	0	0	0	0	0	0	0	0	0	0	0	0	0	0	0	0	0	0	0	0	0	0	1	0	0	0	0	0	0	0	0	0	0	0	0	0	0	0	0
ENSMUSG00000097585	E230029C05Rik	0	159	113	0	100	24	355	97	20	360	26	9	206	212	167	248	42	195	182	249	41	35	169	141	0	153	138	4	48	36	0	54	78	0	120	42	0	192	34	84	8	130	63	31	23	60
ENSMUSG00000097584	1700125G22Rik	0	6	0	0	0	0	0	0	0	0	0	0	0	0	0	0	0	0	0	46	3	0	0	0	0	8	0	5	0	0	0	26	4	0	0	0	0	5	12	0	0	15	0	0	0	0
ENSMUSG00000062175	Tgif2	677	772	956	229	1339	468	1443	919	498	0	423	567	266	536	1080	428	619	0	1360	371	356	5	277	94	3385	1237	1292	69	1406	189	2244	3133	2590	835	1149	33	841	1503	1040	1596	710	1179	2029	142	1157	58
ENSMUSG00000091989	Ndufab1-ps	305	315	428	49	274	40	270	93	234	11	33	5	170	49	393	12	18	26	254	128	378	51	42	11	250	529	412	48	757	10	82	507	420	11	868	53	97	707	511	834	283	658	487	51	885	15
ENSMUSG00000025979	Mob4	15331	13567	7194	9793	11885	8553	2472	7687	4717	15107	8087	17808	6586	10728	2329	14293	7236	13823	7212	11395	3991	9916	8010	12134	7106	8634	5280	9875	5854	12304	4739	7888	5972	17925	8779	23717	3456	8826	5483	7359	5554	4531	4595	15432	6908	17189
ENSMUSG00000025978	Rftn2	156	198	66	0	0	0	376	12	163	46	71	277	159	0	155	0	0	0	205	226	150	259	0	341	1269	52	91	0	0	18	293	0	62	0	42	299	0	133	87	13	232	122	265	492	0	933
ENSMUSG00000025977	Boll	0	0	0	0	6	0	0	0	0	0	34	0	0	0	8	39	0	0	0	0	0	0	0	12	0	0	32	0	0	257	0	0	0	0	9	0	0	0	0	5	0	0	0	0	0	0
ENSMUSG00000091987	Gm10352	0	0	0	0	0	0	0	0	0	0	0	0	0	0	0	0	0	0	0	0	0	0	0	0	0	0	0	0	0	0	0	0	0	0	0	0	0	0	0	0	0	0	0	0	0	0
ENSMUSG00000102196	Gm38171	0	0	0	0	0	0	25	0	0	0	0	0	0	0	0	0	0	0	0	0	0	0	0	0	0	0	0	0	0	0	0	0	0	0	0	0	0	0	0	0	0	0	0	0	0	0
ENSMUSG00000030209	Grin2b	0	0	0	0	0	0	0	0	0	0	0	0	0	0	0	0	0	0	0	0	0	0	0	0	0	0	0	0	0	0	0	0	0	0	0	0	0	0	0	0	0	0	0	0	0	0
ENSMUSG00000025971	Maip1	42	4991	4116	2337	6416	2235	1996	3119	1758	2033	3531	1778	1058	3085	2421	2488	4443	2286	1902	3862	2732	2847	4348	3329	1400	3117	2246	2959	2871	3620	712	3022	2650	3597	3972	5063	1383	3342	2595	4443	372	2863	2451	3940	4581	3561
ENSMUSG00000116801	Gm38551	0	0	0	0	0	0	0	0	0	0	0	0	0	0	0	0	0	0	0	0	0	0	0	0	0	0	0	0	0	0	0	0	0	0	0	0	0	0	0	0	0	0	0	0	0	0
ENSMUSG00000056445	Hoxaas2	0	0	35	102	0	0	0	0	32	126	0	0	0	0	16	32	0	8	0	39	0	64	28	0	0	0	32	0	0	9	0	24	16	11	10	0	0	0	4	47	21	30	0	51	0	0
ENSMUSG00000116561	Gm18335	20	11	0	0	11	3	8	11	0	0	6	0	6	0	16	4	3	0	6	7	0	3	0	9	2	18	0	0	13	2	3	0	9	0	23	0	1	0	44	6	0	0	6	0	21	4
ENSMUSG00000021087	Rtn1	0	0	0	0	0	12	0	0	0	0	0	0	0	0	0	0	0	0	0	0	0	0	0	0	0	0	0	0	0	0	0	0	0	0	0	0	0	0	0	2	0	0	0	0	0	0
ENSMUSG00000021086	Ccdc175	0	0	0	2	0	0	0	0	0	0	0	0	0	0	0	0	0	0	0	0	0	0	0	0	0	0	0	0	0	0	0	0	0	0	0	0	0	0	0	0	0	0	0	7	0	0
ENSMUSG00000021081	Serpina1f	0	0	0	0	0	0	0	0	0	0	0	0	0	0	0	0	0	0	0	0	0	0	0	0	0	0	0	0	0	0	0	0	0	0	0	0	0	0	0	0	0	0	0	0	0	0
ENSMUSG00000022191	Drosha	2213	1894	2511	2059	3248	2375	3010	2353	2075	1601	3131	555	690	1512	2184	702	2335	1395	542	2011	2215	2977	3303	1403	1741	1600	1045	1019	1337	1070	346	1229	1978	1148	1456	2570	5	1231	2312	2126	232	1347	2089	1227	2300	1560
ENSMUSG00000090584	Gm17169	0	0	0	0	0	0	141	0	0	0	0	0	0	0	0	0	0	0	0	0	0	0	0	0	0	0	10	0	0	0	0	0	8	0	0	0	0	0	0	0	0	0	0	0	0	0
ENSMUSG00000090585	4933406F09Rik	0	0	0	0	0	0	0	0	0	0	0	0	0	0	0	0	0	0	0	0	0	0	0	0	0	0	0	0	0	0	0	0	0	0	0	0	0	0	0	0	0	0	0	0	0	0
ENSMUSG00000022194	Pabpn1	2029	3334	2020	3344	3485	4790	1219	2028	1437	2501	1759	2832	721	2429	1258	2403	2260	2392	1209	3091	2163	3918	2645	2397	1226	1933	1615	1307	1949	2445	643	2100	1261	2671	2635	4565	621	1207	1342	1829	2311	1896	1553	2330	2410	2973
ENSMUSG00000022195	6030458C11Rik	2080	2774	2486	1507	5209	1949	3064	3939	1665	613	2281	351	1807	1821	1672	641	2532	446	1739	1256	3452	809	4168	1025	2127	1126	2236	1201	1173	1344	2397	2502	3582	1842	3475	1391	852	2975	2464	2459	316	2685	2129	1672	1977	1876
ENSMUSG00000022197	Pdzd2	1389	185	172	1007	402	607	25	212	89	186	199	0	0	299	118	743	201	171	0	169	8	1179	94	653	175	0	32	371	234	306	0	396	139	149	313	477	0	87	94	256	0	0	78	112	256	362
ENSMUSG00000022199	Slc22a17	546	203	101	698	33	60	100	75	192	154	16	518	433	4	117	31	12	199	115	78	49	511	23	144	0	144	114	80	0	272	244	380	32	285	20	325	429	149	69	14	84	107	156	449	5	491
ENSMUSG00000093167	Mir5131	0	0	0	0	0	0	0	0	0	0	0	0	0	0	0	0	0	0	0	0	0	0	0	0	0	0	0	0	0	0	0	0	0	0	0	0	0	0	0	0	0	0	0	0	0	0
ENSMUSG00000093161	Gm22183	0	0	0	0	0	0	0	0	0	0	0	0	0	0	0	0	0	0	0	0	0	0	0	0	0	0	0	0	0	0	0	0	0	0	0	0	0	0	0	0	0	0	0	0	0	0
ENSMUSG00000093160	Gm22773	0	0	0	0	0	0	0	0	0	0	0	0	0	0	0	0	0	0	0	0	0	0	0	0	0	0	0	0	0	0	0	0	0	0	0	0	0	0	0	0	0	0	0	0	0	0
ENSMUSG00000090588	Gm9573	0	0	0	0	0	0	0	0	0	0	0	0	0	0	0	0	0	0	0	0	0	0	0	0	0	0	0	0	0	0	0	0	0	0	0	0	0	0	0	0	0	0	0	0	0	0
ENSMUSG00000090589	Gm17180	0	0	0	0	0	0	0	0	0	0	0	0	0	0	0	0	0	0	0	0	0	0	0	0	0	0	0	0	0	0	0	0	0	0	0	0	0	0	0	0	0	0	0	0	0	0
ENSMUSG00000105576	Gm42164	0	0	0	0	0	0	0	0	0	0	0	0	0	0	0	0	0	0	0	0	0	0	0	0	0	0	0	0	0	0	0	0	0	0	0	0	0	0	0	0	0	0	0	0	0	0
ENSMUSG00000105577	Gm34599	0	0	0	0	0	0	0	0	0	0	0	0	0	0	0	0	0	0	0	0	0	0	0	0	0	0	0	0	0	0	0	0	0	0	0	0	0	0	0	0	0	0	0	0	0	0
ENSMUSG00000105574	Gm43648	0	0	0	0	0	0	0	0	0	0	0	0	0	0	0	0	0	0	0	0	0	0	0	0	0	0	0	0	0	0	0	0	0	0	0	0	0	0	0	0	0	0	0	0	0	0
ENSMUSG00000105575	Gm43475	0	0	0	0	0	0	0	0	0	0	0	0	0	0	0	0	0	0	0	0	0	0	0	0	0	0	0	0	0	0	0	0	0	0	0	0	0	0	0	0	0	0	0	0	0	0
ENSMUSG00000105572	Gm43300	0	462	325	164	117	1346	0	248	87	0	343	6	0	229	146	231	93	362	0	137	217	522	260	735	267	126	68	283	98	136	77	130	176	2	100	169	0	241	176	88	0	178	75	147	40	4
ENSMUSG00000105573	Gm43384	0	0	0	0	0	0	0	0	0	0	0	0	0	0	0	0	0	0	0	0	0	0	0	0	0	0	0	0	0	0	0	8	1	0	0	0	0	0	0	0	0	0	0	0	0	0
ENSMUSG00000105570	Gm42682	0	103	164	0	0	94	0	0	52	229	0	0	0	43	2	0	58	0	0	21	34	0	36	0	0	40	20	0	0	0	0	29	20	0	0	4	0	69	55	0	0	0	0	0	4	0
ENSMUSG00000105571	Gm43662	0	0	0	0	0	0	0	0	0	0	0	0	0	0	0	0	0	0	0	0	0	154	0	0	0	0	0	0	0	0	0	0	0	0	0	0	0	0	0	0	0	0	0	0	0	0
ENSMUSG00000116808	Gm20164	0	0	0	0	0	0	0	0	0	0	0	0	0	0	0	0	0	0	0	0	0	0	0	0	0	0	0	0	0	0	0	0	0	0	0	0	0	0	0	0	0	0	0	0	0	0
ENSMUSG00000105578	Gm43663	0	0	0	0	0	0	0	0	0	0	0	0	0	0	0	0	0	0	0	0	0	0	0	0	0	0	0	0	0	0	0	0	0	0	0	0	0	0	0	0	0	0	0	0	0	0
ENSMUSG00000105579	Gm43251	0	0	0	0	0	0	0	0	0	0	0	0	0	0	0	0	0	0	0	0	0	0	0	0	0	0	0	0	0	0	0	0	0	0	0	0	0	0	0	0	0	0	0	0	0	0
ENSMUSG00000103938	Gm36960	0	0	0	0	0	0	0	0	0	0	0	0	0	0	0	0	0	0	0	0	0	0	0	0	0	0	0	0	0	0	0	0	0	0	6	0	0	0	0	0	0	0	0	0	0	0
ENSMUSG00000110171	Olfr484	0	0	0	0	0	0	0	0	0	0	3	0	0	0	0	0	0	0	0	0	0	0	0	0	0	0	0	0	0	0	0	0	0	0	0	0	0	0	0	0	0	0	0	0	0	0
ENSMUSG00000110172	Gm39147	0	0	0	2	0	0	2	0	0	1	0	0	0	0	0	0	0	0	0	0	0	1	2	0	0	1	0	0	0	0	0	2	2	0	0	0	0	0	1	0	0	0	0	0	0	0
ENSMUSG00000116809	A630036G19Rik	0	0	0	0	0	0	0	0	0	0	0	0	0	0	0	0	0	0	0	0	0	0	0	0	0	0	0	0	0	0	0	0	0	0	0	0	0	0	0	0	0	0	0	0	0	0
ENSMUSG00000118369	Gm30541	0	0	8	0	80	0	0	139	6	0	93	0	0	96	14	0	8	181	0	37	44	122	11	8	0	58	25	61	54	21	0	4	23	0	0	3	201	108	29	52	0	103	44	64	39	10
ENSMUSG00000110175	Gm18255	0	4	0	4	0	0	0	0	0	7	6	0	0	0	0	0	0	0	0	3	0	0	5	0	0	0	0	0	4	0	0	5	0	0	0	0	0	0	3	0	0	2	0	0	0	2
ENSMUSG00000110176	Gm35520	0	0	0	0	0	0	0	0	0	0	0	0	0	0	0	0	0	0	0	0	0	0	0	0	0	0	0	0	0	0	0	0	0	0	0	0	0	0	0	0	0	0	0	0	0	0
[truncated: 53,422 more rows]
