# Supplementary material for: STING activation in TET2-mutated hematopoietic stem/progenitor cells contributes to the increased self-renewal and neoplastic transformation
Source: Leukemia. 2023 Oct 10;37(12):2457–67. doi: 10.1038/s41375-023-02055-z (PMC10681905; doi:10.1038/s41375-023-02055-z)
Supplement: Supplementary file 11 — Dataset2 [file 41375_2023_2055_MOESM11_ESM.xls]

	WT.18.LT	WT.22.LT	WT.49.LT	T2LT	T3LT	T4LT	T5LT	S.20.LT	S.28.LT	S.31.LT	D.21.LT	D.35.LT	D.36.LT
H3f3b	366828.7856	616673.2931	691596.7035	244041.2063	277989.4736	226157.7322	233979.7581	748852.7613	504213.4043	521902.181	380338.0324	695633.1239	451057.6456
Tsc22d1	262484.8823	281830.3652	394424.1634	61589.42512	61293.2203	37281.75384	29552.74432	430069.7485	259970.2911	346546.4729	55955.71847	218678.7532	134435.5646
Ctla2a	212713.956	449700.19	294056.4281	108507.4345	140312.644	111587.9452	75161.70405	493154.6487	396426.9929	399169.4805	653983.2428	474450.2564	330358.2063
Malat1	331737.8045	626781.4138	557707.926	391449.7971	302122.6257	287878.7119	491657.1487	634167.0975	345826.4033	355207.2347	518152.2997	623208.2343	293101.6445
Nr4a1	305271.7669	125591.945	273549.2137	33371.40512	19873.94746	8142.139431	10447.49055	160600.3454	205278.1623	186114.4081	69461.91766	163714.7319	199028.9286
B2m	198084.1288	291695.3424	302996.2186	296235.1984	441665.125	628098.5844	572202.8636	372850.4839	319804.5649	265589.1469	485361.9457	451371.1768	392437.9734
Ubb	156787.7918	258657.9557	217723.1025	96011.91162	118164.5458	135773.3478	103265.7844	333810.5153	234208.5115	262559.3441	373706.8258	312266.5713	274652.7303
COX1	137240.8281	189944.9712	209276.8656	463960.695	647861.4264	949166.4403	679415.4018	293524.273	199848.8358	190778.1502	292282.3071	198497.7936	185380.6396
CYTB	144946.9408	299517.4983	198125.5999	272500.1348	400689.4462	665099.7354	470629.8487	366913.9545	247430.8283	247000.4641	375748.2486	295041.8253	248441.3826
Ftl1	193413.8699	274922.5952	285555.6339	116601.447	126056.7736	156652.0614	111026.973	437308.2065	261102.265	312406.6435	375695.846	328283.5331	237249.2274
Ifitm1	74196.9741	98134.39053	71066.63956	58237.2814	83537.294	104196.7968	87268.88439	153282.3804	157376.2815	205517.2986	173923.0727	216958.4337	149286.4726
Ddx5	129568.1274	159656.9767	269721.3187	94459.29467	86226.94838	65247.72652	67002.41812	176245.353	141405.797	139218.4736	39844.19897	61775.02489	67758.75564
H2-K1	131669.3726	78188.30862	130898.2742	69980.92963	67352.55045	71997.33074	57091.04729	105393.2727	95414.47112	110799.6411	19592.87449	31315.71834	35231.40068
Cnbp	120611.848	161649.9224	129109.3011	109705.1186	129858.339	119543.7923	74146.49862	178478.8396	150686.5471	188656.4596	290952.8761	203887.3785	190249.3995
Rpl13	107728.7273	124786.6619	120921.8944	35749.62678	9567.116994	29597.19496	34640.1783	123272.4295	61368.30186	60609.31379	3820.832666	5790.617995	3127.630285
Serinc3	127302.6063	90271.71071	155148.3757	33672.32646	37075.79704	16435.64139	25572.91087	117355.1143	146042.1834	141000.4506	150401.1427	125955.7798	211092.8799
Ly6e	42662.51762	59582.63333	54774.29652	18698.27478	25863.05165	21724.01509	13559.26632	54049.582	59666.75123	78628.49305	122740.5471	97830.52334	111462.6687
Serpina3g	45235.24368	29679.09657	60391.16457	32091.41777	41988.10314	27411.75299	18100.31445	57359.72716	77077.9298	94102.85889	125163.5975	119944.9684	112465.8089
Ppia	50632.21412	76529.94506	61494.99904	98737.3502	126343.5296	168290.6751	137515.8501	81007.78581	88250.88715	96497.97741	151404.7664	126322.1442	134355.1164
Calm2	52269.40343	117177.5164	80456.84522	46148.13089	56994.22095	82045.47364	65578.84914	151612.069	99663.16245	94434.83911	120430.2761	135730.0244	104568.7477
Car2	86821.15155	138593.8893	157046.4635	59077.46065	78335.89103	112310.9924	74236.61236	165539.0608	137925.3163	91602.23584	131472.4142	109318.997	119652.7914
Rplp0	84267.91584	85172.97014	62883.03917	152124.7398	150289.4125	153842.5401	110659.6739	102829.1691	83430.22592	109136.9781	134707.7048	128056.9871	110830.5754
Actb	168349.2812	114382.4049	161923.6355	149575.053	193531.049	124754.1561	83555.97013	141445.0999	173192.8048	198329.7335	99545.56377	144980.0213	183701.0775
Hspa5	77398.96	82429.81239	45141.75478	21013.91165	21966.68115	14512.17301	14971.42848	69597.19335	53109.43941	77632.5524	31986.08814	77303.81324	65241.05431
Hmgn2	31128.8716	68998.73014	13648.21541	8608.407934	11287.65308	16756.99567	26949.71195	62163.28049	72011.56881	67847.69781	26099.90973	76435.22054	59614.60339
Npm1	27537.07873	42457.63978	39432.26614	84219.39582	90154.92056	108653.8409	91531.60655	39241.38658	42826.74484	51194.55363	80431.14776	61485.02549	66067.70095
Rps3a1	31442.57341	55814.94771	32995.76927	89125.87113	94030.22327	112528.7215	122572.9386	54334.48241	44423.79329	47219.07669	81278.70277	70931.79096	59323.18377
Tmsb4x	64854.60018	124354.4067	100641.7907	73024.43608	83910.66204	111308.5067	115148.2508	123656.0512	78920.67802	84917.33631	151891.1991	151705.7585	91262.7741
Cd74	23368.92839	26571.22353	39320.61392	2338.784667	5454.216441	1451.915897	1204.55836	36955.55776	22080.27177	39710.02661	85982.40524	92870.08132	54720.39558
Rpl4	72160.6967	82458.90648	84771.94986	146585.5581	145313.903	142710.4087	122417.8061	112205.7052	95459.1438	97035.44289	133077.5285	116604.5877	110700.0523
Rps19	53209.58074	73076.06007	71283.60013	122402.9704	133844.8329	189752.7166	199150.2269	92035.41913	69247.44649	74883.91085	107871.8804	102478.0096	80749.50348
Plaur	46114.16561	52334.04678	49318.56292	3676.21285	3388.402703	1789.570757	831.5559136	99722.42957	64138.80599	70014.13112	29219.0033	77594.28113	56940.931
Rps6	39019.67859	63119.64431	48455.79575	137500.477	153585.351	179588.141	163957.9593	65707.97156	61661.86521	59821.62029	91073.43123	69019.85633	71112.13352
Rpl7	18869.44212	39969.05538	24536.84465	86923.40126	96362.89567	118969.7791	115193.878	37368.33207	34005.48521	34436.4573	65886.01017	45355.62449	48787.74885
Eif1	54340.02098	68554.00608	70444.93969	25365.6972	12756.54614	11508.20909	14236.83039	78071.32398	53079.92353	70817.84363	5023.813971	10022.5478	10945.0642
Eef1a1	119534.3101	101597.6272	121269.5388	457048.0774	427430.3224	401193.3542	345615.8543	132425.6832	130772.1027	127053.4147	215848.566	122455.6417	152410.8193
Prdx6	55657.0117	75545.94113	57854.88284	40050.8301	48193.73738	50220.92093	28098.37698	86017.39501	89701.15393	75882.6134	112201.9296	96982.07599	85608.41257
Tsc22d3	39160.75159	25410.57686	43149.77763	23698.1986	32167.00224	22916.28604	21579.38926	86704.46878	69529.04394	46679.95407	76215.01726	55885.08561	65744.26621
Fth1	97203.01076	144203.8547	121820.1873	20577.53284	5283.333265	12028.6633	12412.88265	159093.6861	85133.37199	69666.68427	1963.958115	6733.701654	4517.414556
Hspa8	66289.4611	70910.62797	69473.05784	53892.35446	55778.14136	43328.10448	31555.77887	45097.08372	47758.29005	74867.33945	100055.9195	138871.2941	162430.7288
ND1	49154.66004	75979.23536	61233.63134	167415.1447	232048.8192	380704.6902	273815.735	94904.9625	80228.94948	92052.9777	94342.89747	76310.13195	97440.87004
Dazap2	53395.20311	50243.42806	71706.10229	26458.78754	32217.33085	25057.48358	17320.08915	85590.70697	44060.82773	47412.96198	91966.55371	68443.13702	53406.95504
ND5	19078.26728	36552.57709	23413.97855	98917.38861	122174.4483	151817.7753	104952.8505	55951.12656	37094.28221	27880.26225	58305.86092	30184.76754	32340.18969
Zfp36	69719.76252	30929.10369	67213.36911	28186.29894	22800.02924	9640.628413	16507.9248	40532.05167	42409.53388	61775.38741	28283.7309	43125.11217	63554.10411
Srsf5	46673.81706	69324.99966	65124.96504	31660.18291	32968.74865	20308.19333	20667.98573	87136.4573	68134.61802	49604.80476	78656.29466	76398.67781	58676.31431
Ifitm2	45677.02492	60280.89167	48844.04098	33311.39232	38528.30404	54505.64467	39343.20304	68808.08549	65096.87551	77653.54283	113319.4719	104577.8114	89850.82552
Sdcbp	45563.79528	80657.1506	54444.41495	30853.43937	51199.40859	43551.65529	27327.27712	79478.59946	71687.69185	74264.69317	107720.3685	73636.89034	84906.54279
Pde4b	46129.0154	27057.51058	38613.9061	13964.97927	16759.42601	11858.67154	13263.83013	57267.63145	42969.53788	49361.2053	75026.84538	40071.45132	58228.10272
Rpl5	15451.20616	34111.79013	17995.03944	67112.31765	69826.84521	88661.18024	87027.06018	28967.08294	24131.2266	34962.3228	54568.18889	34180.57506	41622.1098
Rps14	47529.53619	74530.76494	53265.72274	156113.8765	163490.723	206905.5835	224791.5786	83881.30454	67697.4639	66936.27125	99820.1078	92621.77812	83287.72732
Rpl15	26149.5515	30493.7313	32975.46887	78405.01253	87026.35392	117236.096	85140.37502	20604.26224	25762.57729	35840.60658	43060.12342	47997.94532	46412.88417
Eif4a1	18087.97193	44323.81832	42739.96323	17572.60606	19779.14241	12083.38667	9222.399947	30474.40485	36559.00773	44046.20751	68918.52554	44844.4947	56986.90141
Rpl14	24919.8033	30078.10134	22176.92268	54726.53243	57821.71687	70945.94337	69605.45048	25979.60405	24920.17811	37831.38313	59891.60901	43126.04916	43866.45132
Atp5b	53814.70967	41256.46919	49236.09253	22163.58549	8953.810252	10572.0901	11031.51885	30549.93658	54688.93788	48744.19713	7788.620435	5532.007871	4994.357652
Rpl18a	83874.39641	116189.3561	112901.966	128975.2297	160019.2196	196969.216	186113.3921	143155.8274	99731.76693	114329.3476	160248.2738	139982.0996	117511.0624
Rps9	35217.20432	47775.62516	36396.08695	115167.9984	120235.0413	135581.2338	143254.6125	50394.90612	37639.92714	52155.69436	75374.29737	52192.86389	55522.41521
H2afz	19692.67733	36331.25413	22439.55915	29767.20764	43335.27119	74577.4796	54156.07697	38702.72605	31554.8694	44981.38639	19931.21298	65338.41004	55395.17566
Stmn1	30900.55609	53214.14322	35790.88116	27397.55924	35176.18475	47355.51193	47334.80898	51166.78745	62646.25971	62996.14662	90461.6879	107785.6076	101191.5637
Srgn	59834.44315	107938.0623	81036.67551	78868.82577	112097.0226	133577.4269	107902.6497	104668.4331	81459.04374	92570.55751	153134.052	116399.3861	122883.0342
H2-D1	161692.863	92181.53039	163769.7035	26120.14386	16031.41687	18488.35007	20433.0056	126273.1595	86832.52944	72945.61036	10932.77612	13690.40769	16312.9315
Rps11	21197.14665	26737.47551	24047.0974	70359.86762	80020.1437	121525.477	112257.767	35836.49547	29992.92092	33422.84049	55944.3266	43948.7292	38901.64608
Rps3	43908.04373	53663.02358	56562.00085	108204.7985	112047.8645	130213.6859	112726.5866	62121.53926	56197.43869	56649.30349	84038.95248	78658.23692	69210.92834
Rpl19	26139.34227	29201.12212	30465.83141	74175.82457	84465.44715	104882.5854	91268.1094	45157.3766	33921.72393	40573.39613	57149.58628	42478.58686	51348.137
Slc25a5	44402.72735	48649.48715	37781.58953	33960.38792	49702.42515	70731.70718	29630.31058	38122.3243	47673.73104	95292.13245	147738.8631	96433.93497	99101.55142
Hnrnpa2b1	45331.76731	38863.47968	50035.42094	26643.11258	27000.71225	25154.12273	29013.20255	46728.96674	43562.24867	64325.72463	17819.16057	51840.55445	62058.4237
Rps18	54325.17119	73618.45717	70717.72637	117712.5412	128946.572	184584.2686	180595.9217	76930.39724	69992.52304	64335.66747	98743.57623	95939.20256	84199.7476
Rpl41	23629.72782	30778.43783	23844.09336	75121.45488	83788.93704	136143.6038	127134.519	32002.26608	28245.10216	39565.8555	54011.12653	49941.73772	38094.70105
Rps8	20137.24291	23939.24679	19478.23771	46480.77329	48832.79364	71324.34967	68187.58491	26365.21344	23007.22996	34478.99054	46328.45047	40661.75704	42791.89278
Pkm	57325.75681	15833.42344	29976.08417	9011.351041	7033.130171	4412.79972	3538.390184	24025.05477	33155.10876	42244.34482	34535.58829	31224.83	68348.16208
Eif5a	69434.83218	42977.17724	45352.37148	21149.36912	16575.66808	13971.92524	7519.36431	45325.66661	38450.41726	41147.31867	21516.96106	12501.83181	18710.78139
Map1lc3b	37165.31111	42977.17724	50209.24315	25231.95438	32148.27532	32824.70969	22025.39525	82489.26792	53254.62563	51126.61092	77840.63688	68537.77333	46269.22661
Rack1	29720.92592	28858.2274	27589.51791	56907.56915	59441.59575	64816.9255	63392.16508	37504.81924	32067.00981	38085.47781	78628.95417	42282.28679	47558.86104
Hnrnpk	47941.61785	62845.32854	53976.23688	42298.73824	51136.20522	28845.03965	19181.67934	84834.0645	67343.27334	51745.8286	80690.88236	69102.31173	72288.4837
Myct1	30453.20617	36507.89686	33701.20831	16505.23549	15167.63752	15466.92124	18051.2652	59244.04518	30185.97073	33284.74555	50265.48019	55912.25841	31345.25848
Rgs2	68573.54438	75219.67161	78000.49633	31730.48362	34725.56815	26042.50431	16154.31392	94722.09619	80082.96553	58986.97452	132411.1041	81829.49041	65116.27745
Arpc1b	49952.83624	23825.98762	31008.86722	10011.8502	12209.95406	9785.004974	8112.518048	35876.24902	37314.45473	32761.64195	28747.37995	44995.8191	44227.64747
Rps23	21466.29909	29131.5041	28524.60527	83061.14872	89033.64602	110559.8444	121070.6627	38297.90245	25170.66423	37783.3261	51714.52586	48617.29783	37997.01391
Plscr1	15887.41873	12608.13492	17589.03135	4239.475872	5666.064762	4328.968169	3521.27998	30683.77352	24238.12195	26266.76105	36370.81829	43842.84897	30699.20991
Tnfaip8	25213.08664	50191.47432	29231.31309	12708.13971	13578.1899	10376.48314	10372.20565	52777.46857	22067.50815	33840.43957	40907.06029	26627.47285	31744.21604
Rpl32	28483.75282	40095.82252	32668.42526	106148.9314	107224.5112	143141.2097	155202.0976	43204.15243	37474.79775	35807.46379	73803.35871	55944.11618	41454.64613
Ifitm3	26449.33163	58505.11265	36325.03554	34830.57356	45100.28372	71096.14156	50730.61413	46947.61123	61478.38811	69835.71247	102191.8948	85214.84685	70246.90456
Rps27	23142.46909	36049.66483	39017.37663	71723.8729	73724.38614	104540.2733	147969.044	44552.46016	31964.90082	31327.66416	48754.91844	48042.4525	32047.94917
Cct7	27538.93495	15543.52154	31379.3496	18822.58701	20669.84171	18151.85954	10101.86443	31623.94485	32425.18901	38774.29534	72080.90821	54722.74554	55334.42904
Sub1	34059.84884	68710.90639	42608.0106	28513.79738	30844.41328	38148.0132	39259.93338	77855.32972	46447.62542	55595.91534	91810.48512	85351.64786	57697.80111
Hsp90aa1	30415.15359	46481.9769	43784.16526	61014.15953	63251.35423	80684.37526	56621.08702	53038.51685	50678.76677	58825.12726	102876.5461	93915.29724	101293.3553
Calm1	31734.00053	43952.86857	37407.30083	17462.01104	19765.09722	31519.49901	21633.00124	29774.74246	47340.28137	46518.10681	5332.533605	17405.58574	11289.02144
Aldoa	52956.2062	35912.50694	45889.06341	22341.05192	19715.93905	13790.29021	7395.030161	51849.2233	50255.97172	62360.90993	69627.09975	55998.46179	59485.72204
Rgs1	99200.30747	143484.8149	143624.09	117245.2987	209069.7137	129433.5867	91974.19049	119903.9791	138232.441	142788.5038	182202.6826	131849.4671	92907.03747
Rpl6	17413.23462	23841.57375	20282.64122	85192.46056	93469.586	108375.5667	94195.09497	33309.49515	24258.06511	32739.54676	39583.32518	35666.64628	38409.92678
Rps5	27633.60236	31202.38039	25161.08207	87502.09615	102493.6222	142058.3855	126292.697	39442.14198	30429.27731	33479.7356	56227.98412	46457.06	37958.4316
Hsp90ab1	78450.51073	47124.12519	66651.30168	76303.7071	63423.40784	69402.04563	55719.94961	37954.69685	65266.79126	51264.15347	110757.4407	110157.1374	135574.9743
Rps7	13789.88594	18782.31802	16542.29177	75814.17409	78345.25449	103218.762	103489.3578	25429.01746	16736.30195	22825.9877	31575.98087	32839.73778	28518.89862
Cd81	27780.24403	43521.65249	39433.53491	17046.20804	20640.58089	21240.81934	15083.21515	42132.13184	32282.39597	40804.84324	11927.28623	48525.94099	26473.21498
Rps4x	24884.53505	33976.71039	28802.46706	132817.7637	130435.3624	177682.1376	182635.458	43594.39973	35505.21103	32827.92752	59643.26627	40405.9579	36149.98815
Cdkn1a	23492.36726	29448.42194	26115.20107	8530.39129	5446.023412	5564.319225	1807.978221	26762.74889	28994.96507	39592.36972	11479.5858	37457.70878	37698.20619
Fos	58365.24209	20734.73977	154167.6124	48798.98214	42318.16516	31727.91356	43261.43975	24121.7884	48441.94166	49126.44391	26167.12175	39671.82372	111951.1044
Rpsa	25544.42257	20573.68316	28826.57379	94028.91714	89699.62224	105609.1255	89520.58724	26227.40115	20779.17985	31728.13947	46010.61734	34484.16085	38436.19559
Rpl3	33929.91318	43249.41486	55552.05575	112054.1912	82322.38485	69829.35367	50815.02447	47788.3987	46150.87116	66644.06237	76227.54831	54110.42048	56613.39176
Atp5a1	40370.08134	29311.26406	45825.62465	24000.83459	22917.07252	18267.12792	13904.89244	31064.08243	47540.51072	40649.07215	15946.33741	19442.14047	31649.8125
Sepw1	18174.28634	23829.10485	19262.54592	11069.79019	10531.55355	11328.90271	8364.608387	34851.27012	25059.78025	28200.09011	43981.72558	39130.71015	24544.92008
Itm2b	57285.848	62407.878	60717.23981	14500.80787	7053.027527	8172.411936	15161.92209	43117.3572	19230.79272	10933.80443	3546.288638	696.6544465	593.5109439
Ptprcap	22114.12116	23648.30581	29431.77958	10850.31479	4919.328692	13230.24887	7656.245942	26787.92613	24009.17445	28812.12686	1274.750076	3561.042668	2110.534767
Rpl18	21962.83893	25433.4365	23535.78097	60256.28356	69137.46034	89441.2794	69748.03551	32360.04799	22279.7034	32648.4041	50198.26817	32345.94236	34439.23185
Naca	15801.10432	16723.91063	12446.68525	35832.78737	39510.29708	49164.87625	48409.32979	13989.93496	21957.42189	24389.77472	38024.91758	26134.61442	28174.12048
Psmb2	15828.94768	28655.60779	17477.37913	14075.57429	17426.57266	25260.0765	18372.93704	39989.41578	29117.01722	30455.45656	50176.62362	33460.49578	35471.92447
Rbm39	24471.52527	41716.77937	42215.95905	29504.00863	18680.10609	20702.90022	39985.40603	34875.78481	18516.8275	15346.21373	10464.57033	8878.947592	5408.912322
Rpl9	13369.45127	19086.76697	18795.63662	69667.14841	71328.51038	88205.92834	92082.55511	28278.68406	18051.75295	25057.60182	40961.74126	34988.2632	26276.1989
Gpr171	8119.122504	18192.12348	16922.92435	6730.864525	7569.188353	5176.5983	5973.74255	16615.65659	19773.24674	28513.8418	42595.33519	31037.89985	27381.13075
Rbbp7	21542.40426	33874.88105	30038.25415	21596.89317	26166.19373	23726.6577	14244.81516	36950.91985	41832.77762	53839.90017	34895.57133	55129.86909	61120.95551
Rpl37a	14702.21989	26323.9237	21824.20315	56796.97413	61132.87102	83759.36313	100647.9232	25674.16432	19733.36041	19265.90032	36613.46509	36455.12606	24030.21557
Tuba1b	23490.51104	23561.02352	16941.95597	26931.17403	44393.34236	60455.35617	30125.36581	10793.74996	24743.08283	40120.99713	59123.79707	30560.97031	72781.0239
Actg1	32088.53926	22536.49566	33524.84855	60253.71159	82316.53269	66024.3327	30952.359	37878.50256	38739.19425	45974.01277	15949.75497	19503.98202	36185.28687
Il2rg	11863.12573	12188.34866	21524.77219	8321.203806	13767.8	4370.883945	4974.506638	28195.20161	26303.43586	33815.0301	39886.34888	37178.01631	25809.9275
Uqcrc1	25030.24861	39265.60167	24161.28717	13869.81611	14521.55867	13074.22904	6220.129488	48030.23277	30237.02523	35678.75932	3188.583969	7363.361086	8580.871226
Ldha	49091.54844	45426.27679	43515.18491	29281.10393	35837.47923	38823.32292	17889.2886	40979.27905	45724.08748	61422.41676	73750.95612	65394.62963	67592.93377
Gimap6	32238.89338	45104.16357	33292.66268	16692.13251	14381.10674	11717.78796	14079.41652	29596.51407	31215.83564	30702.92268	21178.62257	43619.84458	35598.34313
Cct5	27386.72461	36764.54837	25652.0981	25192.51739	25390.19684	26769.04442	17113.62602	38296.57734	26407.1403	49227.5294	78961.59673	66822.60727	63586.11923
Ccnd2	38125.90688	26777.99943	25229.59594	19729.63767	14260.55217	15853.47783	13357.36591	35849.0841	28680.66083	36203.52006	9845.991871	30343.58789	18200.18138
Arpc2	33289.516	37991.69583	27147.98412	11265.26046	8772.393182	11473.27927	13975.61461	32438.89252	24772.59871	29684.88684	5711.882823	4714.481301	7067.131004
Gpx1	65883.87622	91789.79915	76961.36939	41972.09713	52262.16149	68176.00919	58984.57653	97070.20557	68974.62403	84111.41428	27633.25521	72552.7892	67485.39583
Gas5	24682.20666	45112.47617	36736.11872	41982.38504	45917.24575	55319.50932	57093.32865	48771.63638	35892.10838	41990.80252	65798.29278	56460.39944	49423.94661
Rps25	12146.19984	23010.31382	14415.82444	44035.68023	47987.74122	71642.21097	61579.62413	19200.29956	20799.12301	24731.69777	33850.937	25693.29062	19885.48977
Rpl38	12801.44681	23516.3433	14870.04598	37417.12537	29890.51062	60382.00356	68642.71634	20659.25465	18318.1936	18092.09339	35636.04278	33193.92121	23961.25995
Rpl35	30835.58826	55114.61123	35033.42233	37571.44401	41647.50722	59330.61619	64729.04235	57219.9272	43603.73045	50702.38329	75325.31233	71977.00688	44440.26066
Rpl10	22156.81431	33394.82844	28921.73193	93362.77503	102062.903	118736.9136	107837.6309	28456.24989	26904.92164	29393.78272	49176.41757	34136.53637	43091.52141
Myl12b	27781.17214	33541.338	24860.38234	15026.34856	18046.902	26260.23348	22055.05293	43815.03191	34094.83058	39930.42612	54641.09685	47036.1218	41063.07667
Tmbim6	38200.15582	17298.51905	23816.1803	8414.652313	8759.518422	6934.732225	6118.608944	14732.00113	15822.90511	17301.08561	25731.95238	28475.22344	28627.25746
D8Ertd738e	14433.99556	27475.2187	17751.43459	8093.155154	7445.122486	10039.99261	9079.814913	37394.17187	21385.45199	25659.14334	23352.19106	30880.48499	18938.17078
Sdhd	10699.27346	13674.22578	11548.39237	5142.239895	3878.81401	4363.897982	3767.666917	18725.2447	17018.69713	23103.28232	35396.81354	25636.13404	18201.82318
Arhgdib	30204.4722	47351.6826	25903.3156	23873.09305	30136.30149	34400.04426	25720.05863	63475.81002	42283.49309	31743.05372	82833.69281	38051.76247	50719.32734
H3f3a	32938.68972	37586.45662	40457.43654	59496.69294	69151.50553	92348.60417	67750.70437	46130.67589	41434.71209	42078.6309	15400.66691	25940.65683	34480.27687
Eef1g	12746.68821	25801.26902	17308.63202	44080.26116	42913.91541	39364.73502	26901.80338	17996.42971	19006.63157	24374.86047	48201.27364	24752.54945	42516.07027
Mdh2	24844.62624	34010.99986	19853.79518	9913.257738	12743.67138	13885.76503	6780.203498	24433.19116	22366.65558	43327.0091	11782.6095	29935.05885	26210.52687
Lsp1	18905.63848	18585.93286	38135.57783	8049.43154	9294.406172	5578.29115	3732.305829	26704.44369	13642.71859	20775.55413	26232.0554	17820.20523	16846.51672
Btf3	14162.05879	16626.23759	13811.88742	27352.12098	31494.00343	40466.18846	31716.61478	14407.34718	14449.22008	17480.60902	24277.21078	22847.64226	23134.61331
Ywhae	21554.46971	31729.19137	21491.78404	20226.02928	19273.51548	14269.99297	12109.4617	22647.59444	28020.94101	31292.31186	45763.4138	36687.50037	32919.74533
Shisa5	37558.83053	11150.31283	37172.57741	7476.737934	7937.874658	5192.898879	5470.702553	23367.79616	16520.11807	16290.2307	28257.5296	13021.39454	17801.22381
Rpl13a	17990.52019	25788.80012	21172.05267	63541.55587	62396.93835	66435.34017	71430.53891	20096.74199	18552.72519	28381.82305	31712.68329	34316.43907	24893.80273
Prkar1a	32268.59296	32448.2312	35502.86917	14076.43162	8623.748227	5744.789926	7643.698459	35548.28227	23905.47	23178.95834	14921.06925	14251.66662	12230.59413
Pabpc1	8262.979842	12070.9332	9385.130558	40085.98046	33820.82367	47308.93885	56134.01655	21961.18324	7955.726376	9098.798957	16518.2092	17458.52586	7485.790176
Rps16	13016.76876	22911.6017	18111.76676	58929.14329	69891.21901	88569.1984	83755.58918	30235.22102	22624.32124	30862.56043	26222.9419	31438.46445	33556.76399
Ctla2b	27258.64517	32897.11156	35458.46204	12177.45506	15558.56205	15033.79155	10455.47531	46100.86073	40639.37877	35492.60735	45918.34321	41449.76832	36208.27208
Rps15	13418.64119	23509.06978	19513.76342	33781.20684	35670.10735	47378.79847	43851.17145	21460.95113	17816.42363	29584.9061	37794.80184	28305.62767	29792.11504
Cct3	17897.709	13786.44587	25998.47374	12763.00856	16725.48346	13381.61139	7626.588255	13863.38617	31148.02889	37097.82285	56354.43386	43467.11469	42467.63715
Cfl1	51724.60177	57331.99708	51564.29512	52410.03823	52783.00405	27804.13122	15720.85542	59611.10291	65418.35929	83381.16827	102517.7022	78159.28803	91371.95384
Smim3	18719.088	14117.91076	23803.49255	5720.934782	6103.806597	5715.681749	2702.271549	22523.03334	19289.02675	26774.9504	11517.17897	14319.13013	12568.80506
ND2	13119.78918	15745.10207	18676.37175	33588.30854	38352.73913	59979.14638	65850.33105	25603.2705	17914.54399	15914.0601	30977.90778	26828.45789	21326.16986
Rps24	13558.78608	26274.0481	15827.9713	79121.73686	83914.17334	105508.9934	126166.0814	21500.04212	18309.41861	22464.17897	31038.28468	27739.21528	24448.87475
M6pr	22864.03554	4491.920824	7426.141565	11750.50684	10428.55547	6902.131067	5404.543098	15019.55177	16421.19999	22210.63667	23553.82713	23902.22811	26353.36353
Srsf3	17746.42677	15672.36683	22915.34987	38177.57332	44481.12481	47630.29313	30035.25207	29638.91785	23090.99125	21857.11364	42378.88969	34104.21011	27028.96451
Prr13	13783.38915	21515.08503	21644.03707	7208.394972	9180.874199	6795.012973	6893.130844	39750.23195	26544.34926	18466.05446	34066.24331	28189.44051	23544.24257
Rps26	15402.94434	23888.33212	20012.39209	60850.41031	70601.67166	104770.81	109570.3243	25494.61081	18798.42495	26494.3415	32245.82274	35542.49468	24135.29082
Rpl36	19099.61386	23766.76035	22113.48391	49614.29893	50570.88622	77275.2255	79794.00661	27573.7212	21060.77731	27206.35898	13827.44988	34818.66743	20753.18143
Rasgef1b	17798.40104	6383.037155	31586.15996	2253.909417	1436.120939	1258.637598	2284.782572	5709.271585	10508.45117	10229.52027	10957.83823	18564.64633	16028.07909
Dnajb1	22002.74774	16267.75675	23322.62673	8732.720169	3218.68996	3878.37358	2860.826106	23744.12972	9191.404724	12578.23889	509.2165182	1020.385598	1027.767222
Nop56	19139.52267	26669.93564	17106.89676	11654.48635	12124.51247	10535.99595	5074.886501	28321.08784	26326.56993	32057.35779	41284.13114	18620.39743	26650.52945
Eif1a	9993.90845	20080.12258	10930.49882	12228.03728	18731.60513	16330.85195	9286.278041	11231.70151	19166.9746	26370.05606	37659.23861	31102.08389	19398.69587
Bcap31	15802.03244	24787.13191	20868.81539	13608.33175	17293.14333	22400.48913	15650.13324	31124.3753	25789.69999	29820.21987	46763.61984	56831.44875	39853.89048
Pcna	10626.88074	20329.50056	13926.07719	10837.4549	16750.06255	22601.91772	14293.86441	12861.59684	21140.54996	37713.17387	36378.7926	39979.15749	37002.9036
Srsf7	24377.78597	38545.52276	30237.45187	34656.53643	45993.32388	45266.70911	30816.61805	35196.4634	36673.08262	48612.73076	54047.58051	55323.35819	45006.68189
Rps17	9298.752671	10919.6382	11951.8629	37384.547	40817.67042	68495.03481	66737.78029	13510.90474	13196.78948	15787.56514	21897.44947	22410.53493	19310.03863
Arid5a	19470.8586	5095.623345	6409.852586	596.6987275	258.6656295	47.73741122	29.6576869	15519.78387	17618.58746	10207.97746	7564.200628	10380.0107	14972.40125
Rpl10a	16175.1334	24089.91265	16632.37481	64023.37294	68917.41899	76711.69118	70804.30544	16830.32573	18561.50018	24422.36512	28161.83791	19606.11428	21134.07918
Rps27a	14095.23474	18262.78057	17643.58869	77028.14736	82997.72452	116799.4733	133056.9309	16775.99588	19502.81745	23976.0423	38660.58384	21881.60227	24199.32104
Cd63	20951.19701	34424.55168	22718.68971	15095.79194	23433.23334	26008.73883	19351.6407	33908.44855	29089.89452	41747.20306	42570.27308	45483.52406	36183.64507
Ran	25227.93643	28206.72743	17987.42678	30964.0344	37079.30834	44299.15329	32253.87519	25307.76915	39986.04077	60731.94209	31760.52914	49511.18935	56406.52488
Gltscr2	28580.27645	21555.60895	23864.39376	7626.769942	2268.298597	2966.705458	3317.098212	29748.90265	16264.84559	23405.98641	627.6919497	1808.396882	1810.085244
Eno1	38847.9779	25523.83602	31888.12847	11020.92262	13763.11827	8937.374843	3892.001066	34074.08832	30693.32478	38289.85831	54334.65559	35324.64376	62174.99155
Psmb6	17691.66817	29483.75049	16647.60012	10228.75362	13561.80384	20708.72185	14573.33107	28152.79783	24644.16474	29815.24845	37905.30296	40056.92793	26250.75099
Uba52	12110.00348	15613.13956	14998.19228	44275.73144	50689.09992	63559.45223	64386.83827	21671.64492	17703.9442	19154.31961	28974.07813	28613.89844	21476.39462
Bin2	34281.66757	20230.78844	26367.68734	8585.260139	10387.59033	8181.726553	3678.693856	17736.04399	19913.6466	26052.99009	12974.19894	21270.21421	37942.01359
Btg2	12439.48319	4710.126554	21434.68915	6290.199085	9297.91747	5055.508281	4725.83834	16915.79585	19019.39519	13204.08513	29315.83418	17202.72671	23421.92842
Rps29	15979.3018	18951.68723	17076.44615	59347.51826	69941.54761	104791.7679	137325.3565	20844.77119	18277.50955	20667.84008	30461.85614	33994.11341	22816.10397
Rpl37	11635.73832	20537.31554	13737.02968	36861.57828	40811.81826	54830.49193	69985.29701	19414.9687	12012.96335	17939.63658	25502.97582	25578.97745	18645.93026
Psmd2	9989.267891	17932.35475	12484.74851	3307.562774	5745.654187	3057.522972	2814.058215	529.3847043	15688.88706	11419.34621	24705.54503	11150.21912	18984.9621
Rpl7a	10096.00075	11922.34549	11086.55817	26041.26989	30177.26663	33821.37369	32423.83655	13106.08115	10397.56719	17619.25633	24264.67972	17829.10667	18770.70711
H2-T23	22722.03442	8903.83288	26323.28021	6324.492116	6669.125597	5487.473636	3759.682155	19112.84176	20466.47106	13975.20724	12397.7704	12370.65276	23274.98726
Rpl11	12604.6871	15771.07894	15720.1254	52075.68118	60671.72053	79473.47507	74772.73208	17798.32454	16369.34776	14518.19652	26470.14545	29148.45306	19267.35182
Tubb5	18143.65865	16223.07653	15439.72607	24728.70416	34130.98834	30250.38246	25402.94951	13320.75029	16406.84091	30079.28597	31062.20761	23896.13766	59817.36578
Ubc	28393.72597	23806.2452	48516.69696	5268.266782	5571.259713	3550.033337	5088.574664	31137.62648	24699.20787	26045.25678	32613.78009	31915.39399	36489.01999
Snrpb	21295.5265	25550.85197	23341.65836	22027.2707	26691.71801	33314.8914	20134.14737	38172.67879	29234.28302	42644.82013	14390.20818	48435.98965	56820.25865
Arpc5	21470.93964	40397.15424	24378.24774	15427.57701	17403.16401	18813.19733	12295.39258	38154.12713	25363.71404	35123.0653	7162.067673	12159.3608	15495.31477
Capza2	19486.6365	28641.06074	25734.56849	25931.5322	40672.53677	36514.46228	20904.10655	39871.48027	38642.66935	37559.05993	66838.37036	44066.32184	39900.68179
Dars	13138.35141	17839.87708	22699.65808	11350.13571	11233.81318	8262.065123	4209.11018	10442.59365	20322.88029	18055.08394	40248.6103	22708.49877	30750.10573
Rab7	14221.45795	23516.3433	23910.06967	8830.455306	8238.675865	6722.824693	5055.494937	18800.11387	18890.96123	23958.91853	14098.57635	18047.42608	15315.53759
Oaz1	32570.22931	40701.60319	31183.95821	34227.87356	46302.31812	53045.57849	32690.75573	45256.0979	35461.33607	40636.9198	5337.090352	15402.29427	19055.55953
Vamp8	18829.53331	34130.49348	29245.26962	22685.69688	28003.77308	37579.82158	30123.08445	41373.5017	31169.5675	28561.89884	50944.43555	47246.47678	40577.10367
Ngfrap1	11952.22446	26871.51617	17524.32382	8637.55701	8226.971538	10756.05378	9635.326203	21963.17092	17164.68108	25722.66701	2986.947898	6941.245648	3075.092663
Nme1	13030.69044	20425.09545	9971.304726	11741.07625	15955.33874	20028.75483	12656.98823	13261.11997	19427.83116	21222.98171	38147.94976	27117.05179	32012.65045
Prdx1	11925.30922	22264.25804	19640.64094	19150.08545	25387.85597	39809.50798	32432.96199	28931.30475	25307.07546	25537.6198	45578.86553	39820.80564	34393.26143
Dnajb9	15673.953	17779.61074	21659.26237	7201.536366	4741.422919	4680.594954	4914.050584	26611.68541	17960.81213	16786.2677	2025.474204	2362.159865	825.8257393
Adgrg1	42718.20433	14096.09019	27692.28871	37986.38968	26985.49662	12514.1877	17203.73976	11619.29857	21519.47004	17982.16982	12073.10215	10822.2715	28421.21148
Selk	25780.16299	38987.12959	25712.99931	15574.17972	17419.55006	19422.1404	20963.42192	50913.68988	29096.27633	26318.13237	38758.55391	37773.94399	23261.85286
Tagln2	33154.01167	21427.80274	41681.80466	30411.91661	42698.55579	38943.24861	20428.44287	29240.71984	33481.3789	48294.56003	51340.87257	35357.43852	70703.32515
Ppp1r15a	29950.16955	12361.87417	48105.61378	16012.27318	9949.848491	6422.4283	6803.017103	27080.77724	18977.91342	29651.19167	3839.059656	7388.191406	6142.797224
Angpt1	19623.99705	17056.4146	21071.81943	36576.94613	37970.00763	31243.55348	34948.16197	22422.98692	22621.13034	16210.13564	31790.148	5676.304824	20776.98754
Tspan13	25330.95685	47263.36123	27777.29665	6887.755138	2090.392825	4055.3513	6785.9069	28388.66887	17154.31064	13646.5413	3266.048675	1366.13609	690.3771837
Txnl4a	34284.45191	26164.94524	21504.47179	9818.951904	5870.890487	7421.420954	4920.894665	23739.49181	26487.71068	16000.78372	7305.605215	2588.91222	6284.812982
Rfc2	9255.131414	12088.59747	5959.437371	8121.446904	11980.54925	7934.889207	5965.757789	26289.01914	12554.61964	18820.68225	31792.42637	31395.36276	26567.61852
Clic1	20900.15085	21976.43429	25647.023	11037.21181	13043.30215	13374.62543	9322.77981	17701.59092	22388.99193	27409.63472	35788.69381	21288.48557	34131.39422
Crem	7401.69204	7406.525938	4707.156195	765.5919017	680.0214061	1135.218925	378.7058481	28702.72187	13455.25286	13056.59974	24335.30931	6134.494501	12157.534
Eif4a2	19063.41749	8834.214861	17289.60039	35086.91397	42458.61709	30058.26849	27542.86569	30703.65029	22412.12599	20452.41198	37352.79735	24659.31862	16333.45401
Rpl26	12666.87059	21136.86176	19824.61335	56523.48721	57304.38561	76582.45087	86122.50073	25861.00598	20536.671	23989.85179	37618.22788	28012.8173	23469.54064
Laptm5	37798.28339	14029.5894	13130.55511	12931.90173	8999.457128	3119.232309	5746.747178	10486.98511	19919.23068	20054.1462	33457.91754	13887.64476	33394.22572
Ptpn6	18417.45164	14424.43786	6663.607637	5983.276464	5582.96404	3054.029991	2988.582296	13005.37217	10865.03492	11988.84972	22430.58891	13984.62356	30116.37067
Cytip	18035.06956	11261.49384	15225.30306	5823.813873	4768.342872	5293.03101	4317.474805	16694.50112	12337.63804	10294.70108	12048.04004	19432.77054	24279.76928
Cox7a2l	6351.069421	6873.480511	6650.919885	17107.07817	17528.40031	19756.30228	23137.55851	7583.65122	5244.254006	14117.16883	13550.62748	14818.07901	9423.114972
Cers2	13080.80848	17309.94888	12818.4364	6842.316873	8377.957358	5619.042599	3607.97168	17132.45267	19546.69241	20316.52657	7138.144749	18872.4486	20986.31712
Gstm1	16981.6626	25004.29857	22381.19549	11071.50484	17590.43324	18459.24189	12505.27775	44761.16627	26734.20817	17995.97931	34037.76364	26455.53459	19062.12673
Txn1	16578.86206	32311.07331	20807.91418	20147.15531	25870.07425	45267.87344	31031.06594	26072.36232	24674.47835	23604.29074	44193.61433	46991.14613	37300.89043
Rpl23a	14056.25404	19613.57795	17199.51735	39741.3355	45473.65175	59962.8458	67872.75716	18620.56036	15003.64	17076.81944	30739.81773	25908.79906	20928.0332
Phgdh	18221.62004	9747.561704	6120.571828	13010.7757	9378.677327	5155.640412	2176.417947	12646.26514	12044.87241	26097.73285	21467.97603	11961.65523	29380.02307
Lgals3bp	18289.37221	7437.698186	16119.78961	11228.39545	7378.407821	5313.988898	2779.837807	2157.292362	13740.83895	11704.37416	28783.83392	5257.468862	18229.73379
Ifngr1	24673.85365	25477.07765	21984.06884	6459.09226	6795.53233	5440.900552	5016.711808	46088.27211	26875.40576	24492.51735	35096.06821	30406.36643	19334.66564
Cox4i1	18215.12326	20803.31872	20881.50314	25204.51995	32151.78662	43190.71389	38906.3225	27221.23977	19677.51956	29030.31685	25763.84961	30828.01337	33126.61221
Pgrmc1	14210.32061	10441.66374	16650.13767	6555.97007	6569.638816	8337.746385	6886.286763	19072.42565	20332.45301	16606.1919	2435.581467	1581.644527	1446.426394
Samsn1	14012.63278	19453.56041	13601.27073	13508.88197	16603.75846	23372.70227	18076.36017	32839.74076	15341.07831	30638.84663	26364.20107	28686.51541	36619.54315
Ssb	10304.82592	10637.00982	8522.363385	17096.79026	23055.18358	24968.99472	22917.40721	16149.87755	13006.93057	17611.52302	30504.00606	19685.7587	15771.95818
ND4	26866.98197	37229.01485	35231.35127	99116.28819	112417.7212	158958.5934	151694.5058	46685.23784	43041.33326	37678.37395	47344.60513	42626.63179	39056.79625
Tax1bp1	26538.43037	26433.02656	29468.57406	15888.81827	18420.27003	17115.60841	12943.29897	37249.73399	23084.60943	24215.22272	17436.3938	24512.21069	32100.48679
Coro1a	41720.48409	12081.32395	21822.93438	15340.12978	12562.25431	6151.140085	4455.497117	11095.21434	20089.94416	22106.2369	19464.14637	18352.41737	33386.01672
Myl12a	12906.32345	26344.7052	18560.9132	12483.52036	18406.22484	24186.56691	15694.61977	30435.31386	25074.13932	24388.66996	33374.7569	30248.01458	24163.20143
Nedd4	15388.09455	9192.695704	11438.00892	20873.31023	14959.3005	15016.32665	21152.77484	17048.30767	7702.847076	5526.559226	9113.494732	7960.694253	15453.44885
Atp5f1	12685.43283	20008.42641	10604.42358	17881.24333	24653.99466	31946.80705	27489.25372	30459.16599	16991.57443	14297.797	26050.92469	17899.38116	24265.81397
Banf1	12373.58725	18689.84036	9911.672289	12291.47939	18071.48108	22008.1109	15804.12508	17398.80142	13730.4685	24705.73593	37659.23861	33818.42718	23960.43904
Ptma	44967.01936	55751.56415	47473.7637	65378.80497	68094.60479	91351.94017	77023.29425	63573.20621	57921.32565	69145.2378	24415.05239	60943.44342	66264.71703
Lgals9	13447.41266	24307.0793	16397.65139	17290.54588	24500.66798	20698.24291	11665.73708	14952.6333	23828.09053	23588.27173	51217.84039	22915.10577	39880.98019
Sumo3	12579.62808	17777.53259	13868.98231	11147.80683	8587.464813	10071.42944	3066.148554	4450.409335	10115.17201	15783.1461	734.7755128	3117.376387	4363.085293
Rpl35a	6767.791644	12749.44911	8985.466353	28193.15755	29044.28777	42546.841	52107.41521	11490.09955	10928.85304	12128.04941	20549.79143	17958.88023	14599.7125
Rpl24	8214.718025	14819.28633	11486.22238	36789.56292	39334.73218	47350.85462	50340.50148	13800.44306	11496.03658	13151.60906	24163.2921	20806.87107	17062.41351
Nop10	8808.709612	14380.79672	8005.971857	12326.62975	17685.23829	26755.0725	21131.10192	13955.48188	13406.59155	13833.24565	22545.64678	25034.5844	23164.16572
Rpl34-ps1	8901.520798	8915.262704	10095.6447	37658.03391	41119.64206	59436.56995	59974.687	13359.84127	9570.324811	12296.52523	20580.54948	14485.91492	15202.25335
Rps2	19441.15902	18234.72555	25433.86875	6316.776184	6747.544589	10136.63176	13517.06115	13292.26025	6638.679926	8010.610884	1912.694707	1629.899677	548.3614253
Rps28	7618.870214	13099.61735	9895.178211	27838.22468	31428.4592	42361.71299	53347.33466	11209.1745	10827.54177	11046.48989	19203.27259	19465.0968	12533.50635
1110004F10Rik	11022.25639	20812.67039	10341.7871	11873.96175	15950.65701	18675.80673	14452.41896	23536.08617	18057.33704	12502.01049	24573.39936	22410.06644	24356.93391
Clk1	20490.85353	28990.18991	42464.639	21758.92773	21447.00903	25115.69994	27236.0227	47048.32021	29965.00049	26759.48377	47456.24544	30321.10005	20369.82097
Nop58	21583.24118	18921.55406	10901.31699	16150.30263	17576.38805	16979.38214	10971.06279	33290.28093	24393.67862	20689.93527	10657.0929	30355.7688	27829.34233
Bhlhe40	11256.14057	8486.124767	3027.297758	1657.21069	424.8670747	383.0636169	347.907481	6769.366112	8944.907235	16547.08727	15472.43568	10529.46112	10920.43719
Erh	11724.83706	18753.22392	9459.988298	12253.75706	14328.43727	12880.95074	9205.289743	17804.95013	17252.431	22702.80701	32970.34557	25740.60878	22981.92584
Krt18	10574.90647	16089.03586	14451.35015	4879.040888	5043.394559	4434.921935	3278.315083	15872.92786	15924.21638	10831.61418	3312.755335	9835.149156	10310.50824
Ctsb	18631.84548	13270.02564	20308.01673	8763.583897	10041.14224	5961.354767	5453.592349	7277.548926	18196.93917	15466.08014	15622.80834	21234.13997	23015.58276
Sf3b4	7984.546285	7248.586553	6771.453534	1351.145394	761.951696	135.0619439	265.7785019	13212.75316	3872.962154	12380.48695	1332.848605	7552.633713	8545.572511
Zwint	10246.35487	21196.08903	13832.18783	6813.167798	9256.952325	8429.728226	6417.467174	20253.10593	17624.17155	19250.98606	21409.8775	21851.61849	13388.8845
Mdh1	18264.31319	23334.50519	20287.71632	17516.02256	25678.12328	28944.00745	22802.19851	26220.77556	31237.37426	25649.75289	51909.32681	40350.6753	33491.91286
Rpl23	11303.47428	14576.1428	14895.42149	49848.34886	51994.1324	64223.11867	74438.51277	14068.11693	14363.06562	18669.88259	27968.17615	19439.79798	22252.14544
Klf6	26805.72658	26887.1023	47622.21041	37962.38456	33576.20323	16759.32432	28939.05834	27804.29176	25180.23695	14735.83413	14279.70706	21462.29781	25166.34164
Tuba4a	10015.25502	6187.691072	9269.67201	10411.364	16535.87337	19419.81175	7830.770023	5068.576956	16314.30463	7711.773448	22640.19929	16347.72041	25901.86834
Psmc1	10537.782	20464.5803	12303.31364	7258.977192	8312.413126	6810.149225	5179.829086	15707.28809	19862.5921	9682.111955	22524.00223	17634.68058	20869.74927
Eef1b2	8861.611988	11324.87741	11969.62575	45187.92604	49636.88091	58788.03976	58158.72402	8784.208272	13318.0439	14472.90138	16597.95228	9183.001887	16381.06623
Tmem59	25584.33138	39750.84965	25416.1059	21037.05945	20424.05084	21924.27935	17202.59908	35480.03869	31955.3281	28901.61238	8838.950703	35179.40981	30871.59898
Aamp	11504.87455	6098.33063	14631.51624	4935.624388	3523.002465	1342.46915	1797.712098	5016.234788	12262.65175	14923.09086	19638.44196	10263.35505	19705.7126
Snap23	8103.344603	14209.34936	5656.200085	4863.609024	6483.026796	4161.305066	2868.810868	13701.0592	15771.05289	26229.75161	2803.538817	10865.84168	13867.4694
Pdia6	14546.2971	17019.0079	10146.39571	7165.528684	10291.61484	7377.176525	5178.688405	18844.50533	13618.78679	11375.15584	40748.71332	32932.96861	27489.48959
Cdc42	22531.77149	25167.43333	18327.45855	23378.41609	32882.13663	31152.73597	22267.21946	28558.28399	33079.32474	22615.53102	47015.38014	31794.99036	43875.48123
Hnrnpc	24421.40723	23558.94537	29287.1392	16448.65199	22059.14534	17995.8397	14429.60536	29594.52639	25609.4138	23767.79514	57685.00409	54974.79671	52864.33992
Rpl36a	5377.480086	7803.452553	6983.339001	31238.37864	32473.65561	51664.68654	61889.88917	7965.947809	9005.534449	11793.30729	17513.8585	14052.55556	12967.76263
Ncl	39167.24838	34561.70956	23004.16414	34178.14866	33748.25684	33123.94175	29552.74432	39725.71727	26434.263	40483.35823	68430.95357	54734.45796	51059.18008
Ube2d3	23991.69144	24283.18058	26469.18936	9793.232132	6589.536173	6194.220188	7539.896555	20069.57707	14926.26053	12707.49575	4520.293387	6246.465188	3965.769529
Dapp1	15363.96364	13443.55115	20929.7166	18171.87676	19978.11597	13406.06226	13733.7904	28184.60067	18852.67036	15841.69835	36819.6579	29849.32397	32587.28069
Eif2s1	5119.46499	13376.01128	7408.378712	12037.71097	12852.52162	16073.53566	7975.636416	8564.238657	18492.8957	14730.86271	25254.63309	23325.0403	26181.79536
Ramp1	10105.28187	17007.57808	17227.43041	6510.531805	3515.979869	5402.477758	4974.506638	20282.25853	11985.84065	10306.85343	288.2142709	1381.127981	1411.12768
Ndufb8	7464.803647	10736.76102	13858.83211	8241.47251	9183.215064	18718.88683	12400.33517	19802.56576	19634.44232	17458.51383	22740.44773	24409.14144	18216.59938
Hspa14	7268.972045	10436.46837	6428.884215	3621.344001	3933.824347	3913.303393	2669.191821	15497.91942	9985.14259	9878.75914	14930.18274	18016.03681	9973.118198
Tssc4	16532.45647	4764.158449	10667.86234	2203.327198	2237.867347	1807.035664	1178.322714	16526.21111	12340.03122	14670.10094	11522.8749	14964.71845	12290.51985
Psmb1	9077.86205	15972.65947	11455.77177	16458.9399	23291.61098	28046.31126	28404.07929	19703.84446	12441.34248	15858.82213	23843.18059	27099.71742	15881.95883
Rpl8	18425.80465	19026.50063	12992.25861	46948.01582	53472.38891	56247.47802	54160.63969	23679.19893	15607.51896	20601.00213	10199.13979	18663.49912	23427.67473
Ube2n	7630.935669	14032.70662	4995.168177	4295.202047	3985.323387	1831.486533	1187.448156	8977.012964	11167.37326	16693.4679	19875.39282	13485.20618	15340.1646
Mif	20572.52737	21255.3163	14174.75714	18745.4277	25891.14204	45285.33834	27317.011	21239.6564	23733.9588	43785.48427	14639.6901	45266.14164	38200.5972
Lcp1	20077.84375	13461.21542	15112.38206	14707.42338	14708.8279	8393.634085	11217.44973	2931.161366	23996.41082	19104.60544	32894.02005	22815.316	30977.49513
Slc35a4	11223.65666	15172.57179	14693.68622	4413.513001	3029.079861	1747.654982	1967.673458	4075.400896	8478.237233	9029.751491	14956.38404	11082.75561	12082.01116
Ensa	13949.52117	9532.473199	11205.82305	3206.398334	3136.75967	3091.288458	2568.811958	3043.79641	11141.04829	13644.33178	10315.33685	7115.057888	8702.364476
Rpl12	6001.171252	7636.161493	5621.943153	20694.12914	20412.34651	30100.18427	31415.47519	13877.29991	9222.516057	11873.40235	13195.20119	12574.91728	10793.19763
Coq10b	9777.658388	12902.19312	16860.75436	3435.304312	3786.349826	4840.107767	1528.511556	21737.23827	19667.94684	15867.10782	7635.969399	13284.22114	11958.87611
Gabarapl1	17837.38173	6878.675886	21164.44002	7637.915177	4629.061379	2772.262832	3768.807597	12305.70978	11098.76878	10066.56825	9828.904069	14964.71845	19765.63832
Serpinf1	8812.422059	13662.79595	9706.130698	4378.362645	5346.536632	4318.489225	4377.930859	26976.75547	16061.42533	12128.60179	4840.40489	15161.95552	12885.67259
Anapc5	13154.12932	20822.02207	16227.63551	7644.773783	4376.247913	4131.032561	4893.518339	11991.65677	24558.01028	15200.38548	2387.73562	2787.086283	4301.517767
Fxyd5	25294.76049	34555.47511	24791.86848	18218.17235	24979.37495	31188.83011	24340.97619	25638.38613	22534.17815	39090.25655	40582.39204	38939.56353	30488.23853
Rpl36al	5009.019679	8927.731603	4199.646093	13224.24981	17132.79405	20948.57324	18258.86901	5731.798594	5417.360656	9174.474981	14857.27479	10577.71627	13494.78064
Rpl17	6653.633886	9993.822457	11066.25777	23001.19276	22837.48309	33989.03679	35404.43408	11417.88061	9054.195766	8386.781482	20961.03788	16391.75909	13229.62984
Psma7	14453.48591	29700.91715	20236.96531	15005.77274	20408.83521	29653.08266	18594.22901	15860.33924	27062.87149	25944.72367	22240.34471	22332.7645	28709.3475
Cdk4	17364.9728	22052.28676	21528.57852	17684.05841	26050.32089	26205.51011	15279.41216	22502.49401	18867.82716	31771.77747	30979.04697	33405.68168	37780.29622
Gpi1	13803.80761	14059.72257	17353.03916	10242.47083	7639.414316	5223.171384	4478.310722	8987.613909	14164.43172	17886.05575	20121.45718	8748.237041	29792.11504
Hprt	12628.81801	18957.92168	11620.71256	14166.45082	15785.626	23637.00452	11321.25164	22801.97071	15539.7122	25011.20192	23351.05188	33053.37223	24999.69887
Rpl14-ps1	6030.870831	7865.797047	5791.959037	15256.96919	17472.21954	24630.17554	22994.97347	6619.62776	6573.266353	8846.913799	14673.86571	11391.49487	11523.79893
Uqcrb	7858.323073	17196.68971	11335.23812	11414.43514	16870.61712	22199.06055	23355.42844	16385.08603	12101.51099	13285.28495	21381.39783	23632.84257	18955.40969
Ier2	68771.2322	39138.83453	59463.68986	6008.138911	6543.889297	6791.519992	7079.061728	16991.32759	10028.21982	9370.569786	1876.240728	2331.707586	1507.173019
Rplp1	18594.72101	24139.78824	20574.45953	81914.90418	88385.2263	133041.8364	142940.9254	25425.0421	23344.66827	26833.50266	27007.84164	31740.64475	29375.91857
Dennd4a	10297.40103	15352.33175	18205.65613	5366.859244	4442.962577	3461.544477	6352.448399	15026.17736	9767.363256	13838.76944	11066.06098	17984.17904	9399.308862
Hmgb2	16509.25367	30385.66751	24879.41397	12984.1986	22203.10856	31859.48252	32991.89532	28280.67174	35649.59952	36585.21446	33495.5107	49281.15752	59862.5153
Fau	9311.746237	14346.50724	11781.84701	46425.04711	55013.8488	65627.29716	70732.44258	16900.55699	9106.845715	12223.61111	15213.84027	18062.41798	10490.28541
Psmc3	17478.20245	18317.85154	12154.86694	6285.055131	5316.105381	5211.528113	6247.505814	14671.70825	18362.06856	23779.94749	28262.08635	19304.40247	16869.50193
Fkbp3	9630.088603	19043.12582	9397.818311	9584.901973	11804.98434	17915.50113	14340.6323	11973.10512	13365.10977	16089.71685	21846.18606	27807.61578	19392.12867
Son	14727.27891	25702.5569	22726.30236	21024.19956	17589.26281	15770.81061	26996.47984	22120.85998	13401.00746	16841.50567	24767.06112	26898.26388	14061.20188
Spcs2	16172.34907	35479.21271	25031.667	10496.23925	15042.40122	15173.51081	12982.0821	33068.9862	28454.1065	21287.05776	4130.691487	14344.42895	13866.6485
Fermt3	30026.27472	8944.356801	23993.80884	8242.329836	6433.868622	3361.412346	4012.913174	4284.107006	11490.45249	16446.55416	4950.906013	13057.46878	29484.27741
Chchd2	9682.990979	16571.16662	12392.12791	7740.794267	1878.544504	5290.702356	4505.687049	22310.35187	11539.11381	12294.31571	783.760547	1107.994463	781.4971211
Psma2	12617.68066	15162.18105	12822.24272	16722.13891	22741.50761	28330.40707	19657.34302	22342.81727	19845.83985	21347.81953	22937.52705	26842.04429	27084.78573
15-Sep	22769.36813	22366.08738	18430.22935	15973.69352	17215.89477	23375.03092	20590.41947	53646.74608	27729.77084	26739.04572	4629.655324	15015.78458	11526.26164
Lyz2	17365.90091	36616.99973	28088.14659	26441.64102	30295.48034	38924.61938	28899.13453	37661.84574	34717.05724	25488.45801	49978.40511	29401.90972	34881.69713
Mfng	23672.42096	7322.360871	10373.50648	3680.499478	2745.835144	1723.204112	2290.485973	2611.145331	9224.11151	14853.49101	8449.348803	5589.164456	11928.5028
Hnrnpm	17647.1188	14639.52637	12130.76021	5041.932782	3450.435637	4961.197786	3958.160521	20459.82436	17947.25078	17256.34285	1312.343241	2637.635867	5874.362814
Herpud1	9877.894469	18164.06845	11969.62575	6564.543328	4462.859934	2318.175262	2760.446243	12165.90981	18516.02977	18875.92023	2004.968841	3307.11751	1543.292634
Rpl21	9279.262322	12382.65567	10499.11523	32827.86059	35750.86721	42749.43391	41918.85908	15912.6814	13033.25554	18838.3584	18012.82234	16918.34927	16006.73568
Txn2	13356.4577	8584.836883	8826.869446	9856.674238	10916.62591	9318.109805	4072.228548	14482.87891	15394.52598	20126.50794	19145.17406	21489.93911	19577.65214
Stk17b	21534.97936	28838.48497	24010.30292	22681.41025	19508.77246	14275.81461	9525.820897	24321.88124	29456.05098	26369.50368	54859.82073	24992.41971	35048.3399
Ywhaz	18215.12326	21560.80432	19594.96503	46567.36319	42368.49377	17283.27152	13893.48563	12843.70775	17358.52862	24428.99368	9439.302169	6534.590598	6811.830999
Dnttip2	8667.63661	16236.5845	8406.904837	6730.007199	9752.045362	6764.740468	5244.847861	23212.09478	20839.80706	9311.465154	26947.46474	25050.51328	17764.2833
Tecr	11683.07203	15450.00479	11472.26585	11903.96815	16174.20966	11823.74173	7893.507437	17728.75584	22838.11195	20262.39336	39657.37233	27471.70372	22499.23644
Snrpc	7947.421811	9622.872715	10450.90177	1953.845402	1603.492816	1325.004243	1025.471559	12134.76954	12440.54475	16701.20122	5141.150216	13299.68152	18009.7325
Sar1a	14898.05149	9849.391045	14238.19591	5017.927661	4364.543586	3557.0193	4399.603784	1886.968257	14585.63131	16754.22967	12306.63545	17178.36489	12930.82211
Pa2g4	9642.154058	8980.724423	3591.902746	13840.66703	13060.85864	12809.92679	7283.243495	8133.575256	10206.91056	18453.34973	20059.94109	17245.3599	19512.80102
Wbp2	11867.76628	9246.727599	16368.46956	3151.529486	2159.448355	865.0950375	1736.115364	14711.46179	8013.162684	8187.372398	2203.187351	7260.291834	7432.431654
Vamp3	9398.988752	19530.45196	17647.39502	9514.60126	9670.115072	5265.08716	4959.677794	8496.657631	14536.17227	19178.07194	12682.56711	15353.57063	9203.113681
Mpl	27033.11399	11365.40133	26875.19744	15297.2635	10497.611	5555.004608	11164.97844	14094.61929	19698.26044	26497.65578	19678.3135	22286.85183	14996.20736
Plk2	13420.49742	12435.64849	22265.73694	3084.658077	1354.190649	978.0347665	1979.080261	19964.89273	10904.12352	10806.20471	2524.438041	5374.593013	5138.836111
Sumo1	13289.63365	24735.17817	20781.2699	13408.57485	16740.69909	21095.27845	16376.74657	33350.57381	19982.25108	22704.46415	39508.13885	30973.71582	25481.56737
Rgs18	17279.58651	50724.51974	36025.60458	23963.11226	29156.64931	39623.21564	32568.70294	31653.76001	29741.63707	20048.6224	49862.20805	30814.89547	34886.62253
Rpl30	6728.810946	7480.300257	5927.71799	13293.6932	15717.7409	40874.86728	43191.85825	11352.28726	7761.081111	4800.732257	19386.68167	12210.42693	7927.434557
Idh3g	21642.64034	23857.15987	21154.28982	16801.01288	20569.18449	21303.693	14045.19611	44253.64602	26500.4743	28213.89961	39617.50079	31655.37837	37658.80297
Uqcr11	5711.600353	11972.22108	5928.986765	5736.366646	7618.346527	12100.85158	9570.307428	16821.71246	9768.160983	12548.41039	19272.76298	18522.48164	12037.68255
Rac2	20806.41156	14166.74728	19815.73193	12632.69504	19516.96548	20233.6764	11741.02197	11127.01718	19020.19292	24155.56571	23551.54876	37133.50913	35535.9547
Rps27l	7353.430224	12315.1158	7778.861086	9131.376647	12520.11873	19368.58136	17048.60725	10208.04773	9863.090436	17512.64705	12010.44687	22124.28351	16651.14244
Psmb3	5033.150588	8647.181378	5484.915426	5346.283426	7630.050854	11311.43781	6944.461456	11877.03405	11276.66179	14147.54971	20761.68019	21233.20297	17650.99905
Ier3	13194.96624	14046.2146	14321.93507	9527.461147	14944.08488	8867.515216	8049.780634	9817.137876	18541.55702	19001.86281	8308.089635	23233.68346	7043.324894
Isca1	18449.93556	31560.86123	21812.78418	9356.853321	9606.911706	9279.687011	5287.053031	48368.1379	23485.86586	20644.08775	6529.818976	6608.613061	6845.487913
Rpl27	9159.535893	12572.80638	10263.12303	21434.8586	23104.34175	34003.00872	33542.84389	11888.96012	10418.30808	12841.17165	20503.08477	17769.1391	14581.65269
Oat	7991.97118	10526.86788	5895.998608	3707.933903	6183.396021	2830.479187	1946.000533	16175.0548	10204.51738	21843.30415	14384.51225	11423.35264	19945.4155
Eef2	25590.82817	15041.64836	20786.345	28735.84475	17715.66954	8340.075039	11388.55177	15711.26344	20425.78701	12783.17177	21984.02767	22254.99406	15487.10576
Hbp1	7888.950764	9962.65021	5756.43333	2922.623508	2634.644036	3255.45858	4063.103106	33046.45919	13096.27594	9145.198855	10065.85493	13271.57173	8833.70853
Wsb1	19002.16211	10538.29771	15782.29539	11309.8414	9075.535254	6628.514197	8258.525122	23498.98286	17708.73056	18552.2257	9622.71125	12173.41569	7063.847402
Cyb5a	15180.19749	45088.57745	19376.73569	8105.157715	13941.02404	19535.08013	19425.78492	45559.54996	20622.02773	17206.62867	29817.07639	25668.4603	17919.43346
Rpl31	8238.848933	14873.31822	11552.19869	28108.2823	32214.98998	51069.71539	49310.4672	14118.47142	12170.9132	14979.43359	20172.72059	18174.85716	15769.49548
Arpc3	9590.179794	17064.7272	14022.50411	2703.148114	6025.387605	7518.060104	8153.582538	25383.30088	12868.92388	12852.21924	16504.53896	30811.1475	12425.96841
Ap2m1	11284.91204	16164.88833	16684.3946	6171.030805	6953.540746	4171.78401	3424.322157	18569.54331	17167.07426	20436.39297	17129.95254	20869.18112	21478.03642
Fam96a	7627.223221	12386.81197	8598.489901	12762.15123	16778.15294	22167.62371	17234.53813	16350.63296	16929.35177	18173.29321	40970.85475	21227.58102	16919.57685
Psmb4	9680.206644	17948.97995	16313.91222	10189.31663	8706.84895	14580.86831	7835.332744	9261.250809	17797.2782	17656.26578	1417.148431	5523.106436	6229.81266
Psmc4	10728.97304	14540.81425	7813.118018	6172.745456	6185.736887	5217.349748	3639.910727	8242.897504	9354.14093	13532.19869	25906.24796	16219.35235	22803.79047
Brix1	12975.00373	16929.64746	5199.440993	7991.133389	8285.493173	9971.29731	8970.309608	15056.65507	17609.81247	12795.32413	21879.22248	24567.96178	12046.71245
Atpif1	11297.90561	15968.50317	11215.97325	18535.38288	22659.57732	30540.29991	27806.36283	20082.82825	16874.30864	18717.38724	29550.50667	33031.82139	22685.58082
Rnf4	15748.20195	13105.8518	16206.06633	13721.49875	14121.27068	8928.060226	4926.598067	8157.427383	14853.66741	20011.06058	20516.75502	10041.75616	19885.48977
Prdx2	12229.72991	16256.32692	10603.1548	19166.37464	25742.49708	26391.80244	22523.87252	15833.17431	13811.83661	17127.08599	28362.33479	20757.21043	18456.30228
Sf3b1	16878.64219	23414.51396	21589.47973	26477.6487	27598.80337	27522.36406	25653.89917	12925.86508	20365.1598	20601.55451	21370.00596	20535.14304	25779.55419
Arf4	28708.35589	33315.85875	24953.00293	10398.50412	13826.32164	11489.57985	8899.587431	30029.16515	14281.69752	16969.65777	10280.02206	6796.480199	9788.415622
Park7	16308.78151	22403.49407	16933.07455	11735.07497	14487.61612	18374.24601	14196.90658	15186.51665	20121.85322	24130.70862	37134.07347	41492.40152	33478.77846
Ghitm	20134.45857	25778.40937	15253.21611	12629.26574	14788.41733	13863.64282	9646.733005	21600.08854	18807.19994	18337.90237	33343.99885	33283.87256	22149.5329
Mbnl1	4722.233116	13922.56468	9533.577263	21553.16955	14889.07454	17076.02129	26948.57127	8990.264145	7501.819998	8824.81861	13544.93155	8013.165873	5718.39175
Gm8995	7781.289789	13653.44428	14417.09322	12786.15635	12404.24589	9024.699375	16813.62711	2593.256236	3786.807692	4886.351116	7281.682291	6402.00606	5229.956049
Umps	11961.50558	8188.949344	8088.442248	4040.576297	4053.208484	3261.280215	1961.970057	10471.08369	11827.09308	13160.99951	17036.53921	9176.911431	19036.67882
Clns1a	6570.103819	13495.50489	11487.49116	11321.84396	8276.129712	12435.01346	6534.957241	8287.288962	15024.38089	18507.48294	568.4542339	3354.904164	4308.08497
Sh3bgrl3	13002.84708	16087.99679	8930.909017	10059.00312	13035.10912	19154.34517	13400.71176	25094.42512	16999.5517	20529.74515	28162.9771	18173.45167	21891.77019
Dusp1	8447.674101	8654.454902	14628.97869	11235.25406	9263.974921	7273.551412	16032.26113	3852.781045	1039.437628	2601.708541	3362.879556	843.2938828	2424.118696
Sult1a1	5382.120645	5677.505293	19389.42344	10320.48747	10353.64778	12584.04733	16195.37841	14435.17466	16434.76134	16722.19165	8179.361522	31671.30726	14304.18838
Capzb	21659.34635	14372.48412	7284.038737	4896.187403	4918.158259	7048.836282	4664.241606	16313.52965	16575.95893	16591.83003	5940.859378	8831.160939	11028.79603
Cox6a1	11569.84238	14351.70262	15495.55218	7318.132669	5299.719323	13345.51725	10320.87504	12212.95151	15105.74899	22424.40763	716.5485233	3115.970897	3278.675947
Txnip	7014.669397	4417.10743	14419.63077	30647.68119	10933.01197	10756.05378	22025.39525	3100.776491	6551.727738	6656.175779	12288.40846	2987.602828	2965.092018
Smu1	12504.45102	16270.87397	14135.42511	8768.727851	10324.38696	8133.989141	6368.417922	18026.90743	17994.31664	13189.17088	21072.67819	21625.33463	18273.24151
Osbpl9	13561.57042	8899.67658	6473.291349	2323.352804	5041.053694	2970.19844	3134.58937	16599.75517	13209.5531	13759.22676	5912.379707	15745.23378	6861.085019
Tpt1	19302.87035	15425.067	19810.65683	22766.2855	11469.07015	17389.22528	31909.38975	17863.91789	14585.63131	14504.38702	14099.71554	10084.38935	7292.057696
Tpm3	36344.86023	32327.69851	35462.26837	23236.95734	17328.25631	15192.14004	12450.5251	25544.9653	34790.44808	37549.66947	38659.44465	35433.80346	56670.85478
Sri	8433.752423	20476.01012	16525.79769	8701.856442	10646.25595	11116.99518	8565.368114	30328.64185	13442.48924	20609.28783	12565.23086	16400.66053	11659.24749
Txnl1	13031.61855	10502.96916	24317.34653	9718.644791	5859.18616	6790.355665	5314.429357	20588.36083	10987.08707	10964.73769	1999.272907	5490.78017	3867.261489
Rabgef1	7700.544058	11555.55204	9434.612793	1686.359766	941.027901	889.5459067	675.2827172	8274.037781	10974.32345	7483.088239	5694.795021	11808.92534	13811.64817
Nars	9304.321342	10795.98829	8672.078865	5468.881009	6947.688583	5458.365459	4926.598067	11397.34128	12450.11747	19824.35623	24130.25568	13258.45382	19053.91773
Shfm1	4979.3201	12500.07113	6092.658773	7233.257419	10119.56123	15253.84938	14855.0791	4374.215041	6163.234933	10008.016	13343.29547	14120.95607	9760.50501
Cdc37	14692.93877	5400.072293	6709.283546	5131.094661	3456.287801	2870.066309	1657.408426	7810.908984	10624.12152	12157.87792	5144.567776	12321.46062	15150.53663
Ruvbl1	11705.34671	16416.34446	9383.861783	8559.540366	9160.976842	7875.508525	6336.478875	18645.07505	9236.875134	12071.1543	21915.67646	17803.80785	22174.98081
Smim14	8926.579818	18363.57083	14523.67034	5531.46579	1712.343059	3446.408225	4620.895756	6975.421986	13348.35751	7958.687189	374.7924709	676.9775892	1001.498411
Drg1	7961.343489	11954.55681	4320.179742	5770.659676	8473.93284	7086.094749	3950.175759	2098.987163	8136.810292	13342.18006	24536.94538	13700.24612	20391.16438
Stip1	9786.011395	9799.51545	10409.03219	5670.352562	4980.191193	2506.796253	1764.632371	9479.232746	7846.437846	7070.460579	27926.02623	28696.82233	20755.64413
Rbm5	3863.729651	2971.754235	7667.208864	10039.28462	13385.0685	8065.293842	8017.841586	2628.371867	2744.976884	86.1712383	14639.6901	5171.265488	9228.561592
Prps1	8372.49704	9699.764259	14179.83225	10387.35888	13500.94134	10940.01746	5098.840787	9429.540815	17014.7085	14882.21476	28623.20858	21409.3577	32414.07072
Hnrnph1	9265.340645	8991.115172	13351.322	15568.17844	18791.2972	13066.07875	19129.20805	14068.77949	8555.616704	9930.130455	21440.63554	8270.839004	11856.26357
H2-Q7	13095.65827	9297.64227	13752.25498	15960.83363	18283.32941	16233.04847	12988.92618	4682.967572	7240.963433	7225.126904	5093.304368	13566.72459	24256.78407
Ndufa4	6612.796964	13271.06471	8417.055039	9503.456026	11089.84995	23915.2787	19423.50356	9626.320861	12294.56081	13901.18835	23791.91718	21094.99648	17066.51801
Atp5c1	15026.13093	21510.92873	15517.12136	20622.11378	26461.14277	33681.65444	27623.85399	16841.58923	18563.09564	19329.97637	27797.29812	18602.59456	22597.74448
Tmed9	5445.232251	17208.11954	7004.908181	2728.010561	4549.471954	3227.514729	2480.979577	19452.73456	4602.8819	19345.443	12230.30993	10596.92463	7590.865419
Nmd3	4909.711711	1268.710462	3175.744462	3912.834759	5028.178934	4639.843505	2916.719439	8778.907799	9691.579239	12314.75376	10488.49325	21250.53735	12679.62661
Tgif1	12224.16124	4893.003738	8778.655987	2894.331758	4842.080133	3015.607197	2622.42393	6892.602101	12500.37424	8631.485703	24779.59218	12167.32524	11935.8909
Hspe1	3143.514852	8067.377579	4203.452419	8160.883889	9024.036215	12762.18938	9741.409467	2957.00117	4932.342944	11291.7465	15858.62002	16917.41228	9976.401799
Eif4e	11944.79957	17061.60998	14749.51233	10937.76202	15130.18368	18487.18574	10015.17273	20003.32116	19052.89971	26452.91302	19721.6026	36926.43364	26946.05357
Gfpt2	7794.283355	2492.740702	4006.792254	269.200288	347.6185157	131.5689626	236.120815	11643.81326	5840.953427	10227.31075	6911.446567	2795.050725	8495.497591
Dnajc7	6582.169273	7663.177441	10316.4116	2450.237016	2739.98298	2547.547701	2616.720529	12757.57507	6539.76184	6932.918025	7591.541112	12671.89608	4403.309409
Cirbp	14168.55557	9629.107165	12072.39655	8637.55701	5898.980872	4316.160571	3526.983381	23472.4805	11401.90485	14016.08334	7334.084886	11331.9958	5738.093358
Rbm7	14857.21457	21775.89283	14640.39766	8880.1802	10340.77302	6696.045169	7684.762949	15123.57354	17649.69879	12609.72454	6391.977368	17347.02367	9029.08281
Apex1	11520.65245	17069.92258	10412.83851	13502.02336	15165.29666	15246.86341	9763.082392	14928.11861	15504.61224	20742.96372	33503.48501	28178.1966	24206.70915
Ica1	7255.050367	11651.14693	2177.218337	2114.165319	5605.202261	3859.744346	2742.195358	11567.61896	7395.722374	11121.06116	14521.21467	10289.12236	7598.253522
Cct4	16653.11101	21022.56352	21704.93828	22772.28678	19232.55034	15839.50591	15053.55746	29803.2325	17300.29459	20709.26856	3062.13423	4328.440102	6398.097229
Hint1	7515.849799	11216.81362	7952.683296	9043.929419	11419.91198	17795.57544	16718.95065	13297.56072	11673.92959	18294.81675	6726.898299	17893.2907	12092.68287
Ccnl1	4767.710597	9643.654214	8840.825974	15238.96535	9780.135747	11397.59801	17253.9297	10241.17569	3040.135688	5392.883331	5125.2016	3327.262864	1810.085244
Tmem176b	28156.12933	23349.05224	30237.45187	26219.59365	32081.56066	36333.99158	26475.18896	33949.52722	35284.24079	37164.6608	64286.59184	40039.12506	36605.58784
Paics	16831.30848	3376.993448	19390.69222	18207.88444	26307.81608	21138.35855	19848.9773	16417.55142	15700.85296	14633.0915	31270.6788	27277.27763	29935.7726
Eif3m	9283.902882	12240.30241	10730.03233	15901.67816	21064.27753	26333.58609	18337.57595	19547.48051	9481.777169	14126.0069	29123.3116	15770.0641	17817.64182
Tipin	2417.731381	4609.336288	4704.618644	6820.883729	9838.657383	13358.32485	8776.393963	7535.946967	9035.05033	8793.332965	17724.60807	14079.72837	12439.92371
Ninj1	20767.43086	21568.07785	19120.44309	3931.695925	1604.663249	1717.382477	2245.999443	33036.52081	15198.28526	11996.58304	287.0750841	1737.185399	1239.559509
Sqstm1	28585.84512	9549.098397	31704.15606	3724.223092	1550.823344	1348.290785	1972.236179	13578.48577	9853.517718	8287.90551	5179.882568	2302.660797	1885.608075
Cox8a	9779.514612	16299.96807	8918.221265	7321.561972	4273.249834	12927.52382	9298.825524	14841.98593	10870.619	11767.34545	780.3429864	1981.740625	1263.365619
Atxn10	9431.472667	9635.341614	13257.43264	5516.033926	9596.377812	9086.408712	5459.295751	7785.731739	14894.35147	12766.048	2372.926191	1224.650116	2706.508412
Lmo2	26672.07848	12606.05677	21942.19925	12487.80699	9433.687665	11349.8606	21117.41376	12682.04333	7482.674562	11107.25167	7723.686785	3175.938462	5744.66056
Paip2	29236.45153	39342.49321	34763.1732	30333.04264	39229.39323	40604.74339	32240.18702	46014.06549	35605.72456	36805.06159	22334.89721	36694.05932	32537.20577
Atp5g2	3819.180282	2965.519785	3539.88296	9343.993435	13448.27187	15346.99554	12270.29762	8649.04622	3983.04841	7049.470149	9939.405192	6606.739075	8834.52943
Snrpd2	4642.415497	11139.92208	6170.054063	7871.107783	9040.422273	13672.69317	11212.88701	10070.23544	6333.948404	9334.112723	16222.02062	14628.33789	14843.5199
Eif4h	16652.1829	11179.40693	14324.47262	11315.84268	9086.069149	5960.19044	5922.411939	21864.44961	11879.74303	16035.03126	10640.0051	15473.50576	18261.7489
Egr1	12483.10444	5941.430319	18652.26502	26496.50987	13784.18606	10602.3626	23747.82245	3249.189724	5295.308502	4964.789038	8354.796296	5275.74023	4775.177262
Rps20	8133.972294	9468.050554	10264.39181	50263.29453	53235.96151	66533.14365	74267.41073	10320.68278	9047.813954	13041.13311	11394.14679	13896.0777	14338.66619
Srp14	7066.643661	9963.689285	9317.88547	10635.12603	12797.51128	16378.58936	15177.89161	8211.094668	6340.330216	11566.27922	16574.02936	14888.822	5105.179198
Set	6624.862418	8038.283482	7081.034696	19789.65047	18407.39527	22093.10678	17292.71283	13024.58638	13124.19636	15919.03152	20860.78944	17551.28818	17908.76176
Ddx24	12471.03899	6379.91993	2127.736102	6897.185722	5285.674131	3335.79715	3651.31753	5949.780531	8037.892206	13089.19015	15278.77392	10877.55409	10729.98831
Ebna1bp2	5497.206515	10605.83758	6837.429847	5468.023683	5858.015727	6838.093076	5038.384733	13940.90558	10401.55582	15518.00383	16662.88593	9411.628228	12113.20538
Ctsd	15328.69539	6828.80029	6064.745717	4494.101623	3965.426031	3285.731085	2438.774408	5986.883839	11355.63672	7730.00198	15915.57936	12149.52237	24286.33648
Jmjd1c	5701.391123	9361.025839	11686.68887	5762.086418	4412.531327	5149.818777	5347.509085	9781.359686	11561.45015	12534.60089	14349.19746	12903.3334	7464.446767
Sde2	7075.92478	10606.87665	17200.78613	4308.919259	3412.98179	2527.754141	2355.504748	10710.26751	10610.56017	7537.221453	2483.427314	9853.88902	6151.827128
Trap1	10974.92268	4268.519719	8418.323814	7838.529404	5276.310669	3516.267851	1985.924342	4886.373209	13349.95296	9537.388465	12451.31218	11518.92594	19058.84313
Laptm4a	10092.28831	11584.64614	10069.00042	1989.853084	2658.052691	3222.857421	3294.284607	6179.688531	5380.665237	13032.29503	5551.257479	12092.36578	9694.012083
Glul	9239.353513	9117.882311	10997.74391	5719.220131	4073.10584	2629.050599	4115.574398	15703.97529	11231.19138	10252.72022	22632.22498	22401.165	7347.878919
Mmrn1	6477.292633	8654.454902	13456.63035	17016.20164	12517.77786	8039.678646	13871.81271	20664.55512	16960.4631	16077.01212	13452.65741	13118.37334	7579.372814
Qdpr	9135.404985	10116.4333	6012.725932	5534.895093	2421.625283	4397.663468	2701.130869	9042.606313	9271.177374	13129.51387	2834.296862	1841.660141	1162.394878
Nme2	5553.821338	6764.377646	5978.469	9812.950624	11664.53241	14500.52974	12818.96482	6298.949166	8171.910258	13201.87561	19068.84854	16751.09599	14184.33693
Tspan4	12580.55619	5131.990967	13819.50007	7144.952866	7123.25349	5807.66359	4981.350719	8619.231061	10297.85138	13016.8284	13476.58034	8106.865193	15913.15304
Ppp1ca	20745.15617	27805.64452	18409.92894	16180.30903	19589.53231	18513.96526	12515.54387	23060.36875	30303.23652	24324.59391	11235.79982	18184.22709	26037.3169
Hdac1	10072.79796	6579.422312	5864.279227	3643.634471	3120.373612	3049.372683	1904.936043	8929.971269	10044.97208	10235.59645	14387.92981	5378.809482	15588.89741
ND6	6638.784096	8938.122352	6397.164834	21561.74281	13884.84327	24248.27625	48091.07999	13555.95876	10096.02657	7563.1833	16498.84303	8930.482219	7743.552882
Rab18	7849.970066	6180.417548	13023.97799	3850.249978	3325.199337	2441.593935	3298.847328	9920.497092	8435.160002	6312.043206	11688.05699	7307.141494	12842.16488
Cd164	11324.82085	13366.65961	11014.23799	13225.96447	21315.92056	7137.325141	8147.879137	15372.0332	8537.268994	9772.702231	2663.418835	3797.164955	4001.889144
Sdhb	8229.567815	16877.69372	13995.85983	8518.38873	12348.06512	13354.83187	8903.009472	12118.86812	10969.53709	19939.25121	10913.40994	22130.37397	18471.07849
Cope	9380.426515	10038.50268	12696.63397	7669.63623	10794.90091	8238.778581	5460.436431	11679.59145	12446.12884	21851.03747	26241.16889	17637.96005	15800.68969
Calr	14862.78324	7551.996425	11341.582	11427.29503	9658.410745	4751.618907	5078.308542	12079.77713	12501.17197	18296.47389	5964.782302	14774.50883	19897.80328
Psmd4	9746.102585	8968.255524	10538.44726	5546.040327	7933.192927	7181.569571	4347.132492	15813.9601	13174.45313	9132.494121	17037.6784	14625.52691	16886.74084
Lman2	10804.1501	12134.31677	13095.0294	4958.772183	3312.324577	2584.806169	3026.224744	14730.67601	8838.011885	10549.90052	1540.18061	3122.529849	1677.920289
Rpl39	3201.057787	6014.165563	5510.290931	18750.57165	21832.08139	31428.68149	45629.49198	6991.985963	4973.026996	5890.02509	9220.578295	9421.466657	8926.470268
C1d	6393.762566	10005.25228	11416.43974	8233.756578	9584.673484	14832.36296	10663.07912	20920.30292	11455.35253	7860.363597	17267.79414	28312.65512	15746.51027
Cnot8	5660.554201	5515.409607	13770.01784	10479.95006	8182.495095	6315.310207	4299.223921	16526.21111	8927.357252	4195.87645	17886.3726	9912.451095	14429.78613
Sae1	11560.56126	11020.42847	9581.790723	4688.71457	2762.221202	1727.861421	2303.033456	12609.16184	12993.36922	13997.85481	2999.478954	7737.689871	11975.29412
Ifi47	1660.392108	7488.612856	7769.979659	9859.246215	15899.15797	14294.44384	11576.76401	8079.907971	1183.826125	6813.604003	15677.48931	7118.80586	4364.727093
Tspan32	16647.54234	13007.13969	10236.47875	17570.03408	15523.44907	13316.40908	9804.146882	28493.3532	19920.02841	16518.36353	22025.03839	14732.81263	22477.89304
Skap2	7564.111615	12171.72346	10429.33259	5377.147153	7661.652537	5793.691664	5163.859562	13979.99657	10965.54846	12054.03053	23232.57645	19823.4967	18342.19714
Prmt7	5358.917849	3690.79407	9406.699738	2228.189645	3305.301981	1946.754916	984.4070691	12884.78641	5654.285426	7221.812626	9055.396203	9157.70307	8609.602738
Rsl1d1	19308.43902	22150.99887	22042.4325	14624.26278	15910.8623	15917.51582	12367.25544	17604.85729	23238.57065	31066.94093	54611.47799	16427.36484	29922.63819
Psmd8	5497.206515	14437.94584	7908.276162	6351.069214	5049.246723	6078.951805	3849.795896	10704.30448	9977.165325	9724.092815	2024.335017	1271.03128	2681.881402
Sirt3	7491.71889	9694.568884	11170.29734	5922.406335	6951.199881	3876.044926	3969.567324	17987.15388	13424.14153	13090.29491	17635.75149	11457.08439	8997.888597
Snrpd1	4969.11087	4924.175985	3429.499513	8159.169237	10751.5949	16427.4911	12708.31884	6965.483599	7153.213518	10543.82434	13910.61052	15132.44023	12120.59348
Nfkbia	25961.1448	25385.63906	21569.17933	4729.00888	3128.566641	2310.024972	2072.616042	58729.89934	34626.11642	38642.27658	2630.382417	3257.925367	1344.634752
Nap1l1	2157.860062	6410.053102	4029.630209	9666.34792	9197.260257	10729.27425	12675.23911	2739.019233	2031.011667	6797.032611	5813.270452	2349.978953	3550.393959
Tpi1	13671.08762	13603.56868	15154.25164	20010.84051	16627.16712	13878.77907	6708.340641	7421.986805	16734.7065	28481.2514	25708.02945	35240.31437	32658.69902
Cox7c	5258.681768	11793.5002	6284.243836	7628.484593	9596.377812	13112.65183	15601.08399	11355.60006	8030.712667	11412.16528	17628.91637	18127.07051	12035.21985
Jak1	13030.69044	6644.884031	8977.853702	10513.38577	7589.085709	6938.225207	14934.92672	1840.589122	2791.245021	3406.525812	2259.007507	3264.48432	5834.959597
Atp5o	5998.386916	11640.75619	8580.727047	7328.420578	11953.62929	16024.63392	10675.6266	13750.75113	11436.20709	15107.58569	25641.95662	20382.41315	18673.84087
Vamp5	6063.354746	12317.19395	6742.271703	8749.009359	10158.18551	14742.70978	8106.814647	7747.965872	13712.91852	18800.79658	11375.9198	16937.08914	16277.63279
Tmed10	10038.45782	16599.22164	10336.712	7324.991275	9843.339114	7919.752955	7131.53302	10691.0533	10827.54177	19294.62406	14754.74797	23102.03592	17670.70066
Ankrd13a	1742.994063	4036.806014	1768.672705	12407.21837	8535.965774	9615.013216	10343.68865	9894.657288	3234.780954	3279.478473	8163.412906	5132.38027	4046.217763
Syf2	10147.04691	10728.44842	17217.28021	8025.426419	8861.346068	7146.639758	6430.014657	17715.50466	16465.07494	15647.26069	7655.335575	18180.94762	10509.98702
Pdcd6	15203.40029	17155.12672	16189.57225	12011.13387	12691.0019	19551.38071	16845.56616	29954.29597	24771.80098	23146.92032	9056.53539	14545.41399	15819.5704
Hsd17b10	10196.23683	10619.34555	8415.786264	10553.68008	10907.26245	18984.35341	13556.98496	16653.42245	17506.10802	23258.50103	29778.34404	20160.34576	12100.89187
Myc	15341.68896	10398.0226	25038.01087	19343.84107	14695.95314	7861.536599	5608.724866	7396.80956	11592.56149	8233.219916	1524.231994	3892.738262	5148.686915
Trp53	11916.95621	13671.10855	17789.49785	11903.11082	14434.94665	6666.936992	5177.547725	14771.09211	17044.22438	20348.56459	18207.62329	10941.73813	32214.59194
Uqcr10	5087.909187	8772.909441	5039.575311	4843.033206	6093.272702	9897.944703	8464.98825	7977.873872	8259.660173	11812.0882	14165.78837	17983.71055	14189.26233
Zfp64	11998.63006	8113.096875	4854.334124	636.9930381	373.3680354	284.0958131	520.1502011	3866.694786	7617.490341	9247.941485	1011.597915	3144.54919	4258.83095
Arf1	25836.77781	18557.87784	25065.92393	15516.73889	21895.28476	14804.41911	7790.846213	16024.65389	22630.70306	18099.8267	21037.3634	16272.76096	25661.34454
Ptp4a2	4767.710597	8449.757145	5582.61112	19813.65559	17228.76953	16583.51093	17340.6214	11786.92602	6388.193806	4695.227728	11325.79558	8447.930719	6267.574075
Ptprc	8756.735348	8630.556179	15627.50481	15060.64159	13046.81345	8458.836403	13300.3319	8572.189366	5423.742468	2990.583873	14051.86969	5807.952369	8921.544866
Psma6	10417.12746	16078.64511	7377.928106	13411.14683	14821.18944	22498.29261	18513.24071	19408.34311	12877.69888	13294.12303	24534.66701	20956.32148	31908.39611
Vmp1	13825.15419	10415.68687	10525.75951	10329.06073	14265.2339	12538.63857	13852.42114	18526.47697	15497.4327	19733.21357	21581.89471	20884.17301	13422.54142
Morf4l2	11285.84015	14825.52078	16813.80967	12087.43586	11210.40452	11671.21488	7557.006759	18380.71397	12320.08805	8995.503947	29190.52363	18023.06426	24762.45867
Psma5	7452.738192	9338.166191	4831.49617	10267.33328	12973.07619	18665.32779	12384.36564	7814.884339	9066.161663	15799.16512	13980.10092	16042.72913	14131.79931
Psme1	13537.43951	14003.61252	14127.81246	17506.59197	19734.66597	22371.38096	16417.81106	25004.97965	17437.50355	22971.26356	26289.01474	21844.12254	23907.90142
Hsp90b1	15871.64083	13061.17158	9850.771077	9366.283904	11960.65189	8732.453272	8777.534643	12970.25653	11077.23017	18995.23425	19707.93236	16281.1939	23203.56893
Rps13	10829.20912	14263.38125	10959.68065	42075.83354	48189.05565	69259.99772	59157.95993	10086.79942	11300.59359	12732.35284	15399.52772	13894.20371	15382.03052
Wls	12344.81578	19870.22945	13337.36548	13644.33944	16947.86568	13868.30012	10011.75069	6614.327287	18611.75695	12897.51438	19249.97925	9145.522159	15792.48069
Psma3	7712.609512	17319.30055	9336.917099	12484.37769	16940.84308	20112.58638	13535.31203	18581.46938	11170.56417	15785.908	20296.89196	20485.9509	15383.67232
Ubl7	9636.585386	8693.939748	11160.14714	8234.613904	11587.28386	6718.167384	6382.106086	14454.38887	16244.90243	19395.15718	20083.86402	16391.2906	10399.16547
Xist	3288.300301	8549.508336	5855.3978	56844.98437	34472.75469	19047.22708	70831.68177	534.0226178	3.190905997	0	9.113494732	0.468496602	1.641800675
Sf3b6	6435.5276	12470.97704	6036.832661	9187.102821	13263.3435	16220.24087	18248.60289	10286.2297	8703.993833	9820.759268	15237.76319	19329.23279	15675.91284
Snrpg	4146.803766	5118.482993	5591.492547	9452.01648	13143.95936	22977.99538	20152.39825	6497.05433	8295.557865	7821.697015	12542.44712	12725.77319	10028.11852
Eif4g2	14083.16928	12463.70351	17921.45047	24446.64398	15402.8945	16039.77017	24094.58925	12435.57136	12130.22915	9021.465795	22358.82014	9273.421731	29669.80089
Farsa	7292.174842	3455.963141	4902.547584	2932.054092	1152.876222	428.4723739	612.5453026	170.9402424	4837.413491	4424.009279	8212.39794	8434.812814	8928.112068
Cct6a	14302.20368	11099.39816	10927.96127	11932.2599	17563.51329	14301.42981	9663.843209	9813.825081	14909.50827	16607.29666	10531.78235	18032.90269	26562.69311
Ywhaq	11886.32852	15213.09572	16152.77777	9811.235973	12892.31633	15923.33746	9871.447018	18710.00584	16174.7025	21273.80065	5608.216821	6827.869471	8072.733917
Tbc1d10c	12733.69465	2904.214366	17945.5572	4416.942304	4414.872192	3674.616337	2264.250327	3167.032398	9094.082091	7671.449728	8512.00408	10653.61272	9931.252281
Cd9	7202.147992	10455.17172	8196.288145	9013.923018	14680.73752	19574.66726	9999.203207	21298.62416	12572.96735	15011.47162	13886.6876	7604.636836	15821.2122
Slc3a2	39854.05115	28948.62691	42387.24371	6675.13835	3427.026983	4434.921935	3599.986918	29681.32163	18378.02309	21337.8767	6311.095102	3576.503056	6285.633883
Eif3i	9078.790162	13819.69627	12942.77637	11918.54269	19491.21596	20935.76564	16344.80752	10359.1112	6913.097842	13105.20916	22136.6787	10429.20285	19940.49009
Rps15a	6233.199216	11081.73389	9359.755053	42575.65446	47105.23496	68040.94724	77801.23819	12599.22345	11281.44815	11038.75658	21791.50509	14041.31164	11127.30407
Maged1	12609.32766	10345.02978	10799.81497	3540.75538	2041.234651	815.0289721	2390.865837	8125.624547	4720.147696	11654.1076	5231.145976	5276.208727	17330.02702
Napa	12022.76096	12050.1517	10391.26934	8598.120025	8792.290538	7194.377169	3637.629367	22908.64272	12355.18802	16777.42962	9781.058221	15321.71286	14175.30702
Eif3e	9539.133642	16323.86679	8982.928803	26930.31671	26963.2584	32886.41902	26690.77753	20952.10576	19756.49448	16470.85887	27075.05366	24182.38908	24590.0696
Mat2a	17164.50064	15284.79188	6375.595654	17000.76978	19793.1876	13920.69484	10403.00402	4034.984792	8931.345885	14905.41471	13937.95101	9596.684386	16006.73568
Copz1	9451.891127	12251.73223	12498.70503	9334.562851	13380.38677	9713.98102	5287.053031	29489.1795	13912.35015	12676.56249	36360.56561	24504.71474	29512.18803
Rpl28	5155.661352	8468.460494	6370.520553	15924.82595	18465.91691	23377.35957	23146.68395	7291.462666	7420.451895	8039.88701	12844.33164	10712.64329	9588.93684
Sgf29	2853.015841	4378.661659	10013.17431	4643.276304	4710.991669	4644.500814	3268.048961	6924.404936	6483.123259	9786.511725	13325.06849	13240.18246	13656.49801
Rrp1	21162.80651	3586.88658	12383.24649	4603.83932	2938.956542	1772.105851	2435.352367	6153.848727	16230.54335	9050.189541	678.9553575	7776.575089	6400.55993
Map9	6184.937399	6850.620863	1423.565836	1182.25222	857.9271784	398.1998692	953.608702	8674.223465	5020.890586	4637.780236	6892.080391	10460.59212	2710.612914
Myl6	20103.83088	28185.94593	22853.17989	26348.19252	33785.71069	44313.12521	32696.45913	28960.45735	27002.24427	32791.47045	38706.15131	31467.97973	31394.5125
Ewsr1	22548.47751	6896.340159	11498.91013	4198.324236	3814.440211	3919.125029	3921.658753	5423.708622	8441.541814	7126.803312	13737.45412	12759.03645	15354.94081
Rps10	5309.72792	5794.920757	7419.797689	23235.24269	23876.82734	39057.35267	37386.93638	8516.534404	5828.189803	8361.924394	7596.097859	12734.20613	12472.75972
Sbds	7643.929235	9242.571299	4993.899402	4372.361365	5656.701301	5385.012851	3862.343379	22927.85693	11228.00048	10849.84271	12975.33812	13886.70777	5300.553478
Mcfd2	5050.784713	7815.921452	12435.26627	3805.669039	6832.986177	4335.954132	3923.940113	3786.525137	7809.742427	7328.421914	17702.96352	10515.40622	12504.77484
Anxa1	8316.810329	11020.42847	9756.881708	4617.556532	6481.856363	6822.956824	7762.329207	19200.29956	10009.07439	13367.58953	22863.47991	15173.19943	10134.01466
Vbp1	7493.575114	11098.35908	9888.834335	9395.43298	15150.08103	17898.03623	10388.17518	8842.513471	14268.13616	17891.57954	20016.65199	8164.490275	16667.56045
Cox7b	3208.482681	8128.682999	7341.133623	8302.342639	12477.98315	17569.69598	14444.4342	6155.836405	6257.36666	9410.341127	13114.31892	15843.61807	10774.31693
Eif3g	11006.47848	16393.48481	7245.975479	8564.684321	12760.05743	12325.56671	7312.901182	17808.92549	17444.68308	15910.19344	17156.15383	18664.90461	24864.25032
Hnrnph2	6305.59194	7391.97889	11564.88645	2633.704728	4790.581093	2248.315636	3128.885968	11104.49017	6910.704662	10411.2532	10325.58953	7264.508303	14112.0977
Hspd1	11418.56015	16076.56696	8278.758536	11385.28606	10312.68263	11622.31314	7952.822811	9589.217553	18487.31162	10058.28255	15949.75497	18549.18594	18357.79424
Tgtp2	4234.046281	11053.67886	12110.45981	7091.798669	12005.12833	9447.350114	7104.156694	13343.2773	8905.02091	5297.874016	15145.48906	16627.41289	14157.24722
Ddx39	6276.820473	11484.89495	4345.555247	3738.79763	5419.10346	5635.343178	2958.924609	5683.431781	11711.42273	13964.71202	9377.786079	15215.83262	22000.94994
Tbxas1	8438.392982	10396.98352	18614.20176	8174.601101	6045.284961	4797.027664	3723.180387	9118.800607	12535.47421	21116.37242	12216.63969	8876.136613	21240.79623
Ucp2	24712.83435	8480.929392	17127.19716	15499.59238	18627.43662	14840.51325	8324.684578	24818.80055	20222.36675	16030.05984	11410.0954	18788.11921	24833.877
Rab11b	13565.28287	12600.8614	20121.50676	10397.64679	13019.8935	9781.511992	6463.094384	19966.88041	8096.923967	16114.57394	6585.639131	13620.6017	13286.27196
Pfkl	8765.088355	3700.145745	7577.125821	2208.471152	1136.490164	298.0677384	975.281627	2625.059072	8356.982806	4224.600196	4849.518384	4706.516859	14621.05591
Elf1	16810.89002	19350.692	23759.08542	19411.56981	20006.20636	15589.17558	23085.08721	20363.7533	14882.38557	10629.99558	20271.82984	22936.18812	24592.5323
Hacd4	3421.948408	2152.963208	4471.163997	9355.995995	8484.466734	13992.88312	12325.05027	10557.87893	3728.573657	8640.323779	7135.866375	11485.19419	5417.121326
Nap1l4	7515.849799	7781.63198	12156.13571	4719.578297	4188.978679	3902.824449	3700.366781	13617.57675	10529.19206	9644.550133	4821.038713	10140.60894	11397.38028
Rab8a	12290.98529	10168.38704	8876.351681	4942.482994	4212.387333	2683.773972	2968.050051	9926.460124	6097.023633	8004.534707	12216.63969	5164.238039	11492.60472
Fam110a	16872.1454	11918.18919	19586.08361	3843.391372	2656.882258	1663.82343	1111.022579	12676.0803	16834.42231	18060.05536	2114.330778	2945.438134	4170.994614
Psmc5	3368.11792	7409.643163	5158.840185	4351.785547	3051.318082	2496.317309	1626.610059	8307.828294	8013.960411	9928.473316	13664.54616	9175.037445	21244.90073
Zfp706	14641.89262	11707.25698	9767.03191	8175.458427	6761.589781	6537.696683	5118.232351	9091.635684	9615.795221	13675.81742	461.3706708	646.5253101	2663.821595
Stxbp2	11502.09021	5547.620929	15008.34249	5161.958388	5265.776775	2455.56586	2664.6291	13470.48864	9305.479613	5800.539573	9367.533398	8204.312486	15193.22344
Hnrnpf	24217.22262	16821.58367	15178.35837	12811.0188	11814.3478	13445.64939	10361.93953	12981.52004	18218.47779	19189.67191	15515.72478	8694.828428	22062.51747
Wdr61	3450.719875	10283.72436	7199.030795	6754.869646	10394.61292	13095.18693	10511.36865	15982.91267	9401.206793	16395.73523	19566.67319	11878.26284	13550.60187
Ppil2	8611.021787	6596.047511	5715.832522	1917.83772	2688.483941	1985.177711	741.4421726	3998.544043	9751.408726	9685.426233	4693.449787	8635.32936	9057.814322
Pomp	8032.808102	18524.62745	10341.7871	9043.929419	12238.04444	11837.71366	10560.4179	14820.12148	13409.78245	13520.59872	18952.65148	16435.32928	17713.38748
Klf13	4474.427251	8735.502745	7533.987462	5236.545729	3858.916654	2013.121561	1341.439992	13953.49421	12245.89949	5311.13113	13547.20992	8335.023038	4441.891725
Clk4	4931.058284	13215.99374	15775.95152	6766.014881	7076.436181	7643.807431	6059.29357	14949.3205	11676.32277	12521.34378	13385.44539	10667.19912	8234.451283
Ddx3x	9927.084397	9235.297775	11854.1672	20242.31847	12342.21296	11816.75577	21160.75961	4811.504033	4156.952787	3588.258744	9319.68755	7140.825201	3759.723545
AI662270	10740.11038	15563.26396	10902.58576	14331.91469	18195.54695	18636.21961	16417.81106	13370.44222	12404.64706	18582.60659	29534.55805	29808.56477	14855.8334
Cyba	9657.003847	10441.66374	10678.01254	2824.888372	2110.290181	788.2494487	785.9287029	13043.13803	8503.764481	12650.04826	13458.35335	13622.94418	13562.91537
Ddx39b	12858.06163	11860.00099	10249.16651	7603.622146	8517.23885	7527.374721	5494.656839	5705.95879	13600.43908	16981.25774	19885.64551	10619.41247	28128.15006
Morf4l1	6932.995554	14995.92906	11465.92198	7536.750737	7404.157341	9018.87774	5545.987451	10435.96806	8452.709985	13278.65639	21160.39558	13450.53743	18078.68813
Rpl22l1	3667.898049	8495.476441	7004.908181	25664.04656	28077.51035	42276.71711	50687.26828	6157.161523	6631.500388	9159.008348	10242.42889	14340.68097	7856.837128
Nono	12607.47143	6003.774814	6952.888395	9610.621745	11327.44779	11384.79041	9594.261713	4589.546741	5011.317868	16311.77351	13838.84175	4323.286639	10334.31435
Tcp1	7803.564474	11072.38221	10126.09531	11907.39745	14898.438	11545.46755	7841.036145	10855.36795	13279.75303	18890.2821	18728.23167	15084.18508	16759.50129
Eif3h	7298.671625	11997.15888	6503.741955	14925.18412	14391.64064	11408.07696	11348.62796	12400.45573	8258.862446	10838.24274	6323.626157	14391.7471	17182.26496
Atg101	3911.063355	8353.123179	6066.014492	1750.659197	1742.774309	1687.109972	1147.524347	4854.570373	7830.483316	5417.740418	3415.282151	6774.929355	7931.539059
D17H6S56E-5	2810.322696	2698.477534	8927.102692	2409.08538	2287.025521	2601.106748	5575.645138	5705.296231	7411.676904	5030.522226	17264.37658	17525.98937	8968.336185
Sdf4	13465.04679	17319.30055	14131.61879	10148.165	7259.023684	6431.742917	4901.503101	20777.85272	12849.77845	13013.51412	16153.66941	14789.96921	13122.09189
Uqcrh	5762.646505	12215.36461	10169.23367	15345.27374	16942.01352	26802.80991	29815.10078	11787.58858	10731.81459	10738.262	15752.67564	15164.298	10615.88316
Scp2	9438.897561	13510.05194	12919.93842	9358.567973	12377.32594	12701.64437	10640.26552	15846.4255	9052.600313	11465.74611	21995.41954	8214.619411	16711.88907
Ap1m1	11431.55371	5154.850615	10614.57378	4993.065214	5684.791686	3019.100178	2533.45087	5521.767366	5401.406126	11829.76436	724.5228312	8450.273202	14868.14691
Pla2g4a	6209.996419	10310.7403	4870.828202	6127.307191	6285.223667	5305.838608	4912.909904	13072.95319	9575.908896	13573.62717	11497.81279	15446.33295	9055.351621
Sord	7183.585755	8669.001951	6257.599556	3734.511001	3944.358242	2695.417243	3329.645695	1857.815658	10222.06736	6198.805361	13148.49452	12044.11063	12743.65684
Lamp2	5905.575731	1978.398623	5710.757421	8791.875647	12806.87474	7107.052637	9078.674233	13966.74539	7244.154339	9721.330916	16447.57962	12004.75692	11939.17451
Atp6ap1	10608.3185	5585.027626	10565.09155	3351.286387	4467.541664	1312.196645	1877.559717	5849.73411	7635.83805	10143.34903	23513.9556	7219.53263	9721.101794
Tceb1	3650.263924	11456.83993	4858.14045	4368.932062	6301.609725	7670.586954	5522.033165	10286.89226	8678.466585	7771.43046	13739.7325	11948.06883	12553.20796
Manf	8193.371452	15332.58933	5535.666436	1378.579819	1448.995698	1780.25614	1607.218494	12557.48223	4475.24566	6081.148477	1569.799468	4537.858082	1420.157584
Psma1	13352.74525	15516.50559	16047.46942	16367.20604	22087.23572	24452.03349	20317.79689	13154.44796	18419.50487	20840.73494	38461.22614	18115.82659	29595.09896
Eif3l	9812.926639	4125.127382	11766.62171	5376.289827	8266.76625	6629.678524	5370.32269	15484.00568	7088.597672	13444.37031	17919.40902	3791.542996	9578.265136
Metap2	9708.978111	17644.531	8741.861504	9272.835397	11636.44203	8766.218758	8549.39859	11327.11002	15350.65102	16696.78218	21675.30803	20488.29338	13806.72277
Atp5h	6451.305501	11226.1653	7564.438068	10013.56485	11485.45621	16653.37055	15321.61733	13336.6517	10132.72199	13718.90304	20939.39333	16230.59626	16074.0495
1810022K09Rik	4729.658011	8044.517931	4167.926711	5044.504759	7365.533061	8521.710067	10797.67939	11407.27967	7091.788578	4475.380594	14385.65143	13420.08515	7622.880532
Rrm1	6756.654302	9648.849588	7776.323536	2804.312554	5524.442404	6392.155795	3509.873177	416.7496608	1649.6984	13459.28457	8506.308146	7482.82772	16922.03955
Cox7a2	3636.342246	5771.022035	4469.895222	5845.247017	10181.59417	15988.53978	13685.88183	5728.485799	5255.422177	7697.411575	10586.46332	13399.0028	10615.06226
Caprin1	6426.246481	738.782259	5275.567509	10273.33456	10037.63094	7045.3433	8735.329473	1352.94564	2262.352352	6103.796047	7768.115072	9308.090479	3516.737045
Med28	4650.768503	10597.52498	13498.49993	3917.121388	2978.751254	5008.935197	3312.535491	21478.17767	8812.484637	8167.486728	391.8802735	2579.073791	1769.861127
Rpa2	2937.47402	4082.52531	8330.778322	3817.6716	4362.20272	3886.52387	2788.963249	6761.415403	7110.136287	9188.836854	14267.176	12781.05579	10989.39282
Gdi1	8509.857595	1879.686507	7922.23269	4708.433062	3005.671206	427.3080468	1333.45523	8927.321033	8573.964413	6706.442335	4409.792263	5048.987875	5555.853483
Eif5	10551.70368	11486.9731	9702.324372	11591.90157	7895.73908	7683.394553	10349.39205	1770.35786	4913.197509	6282.2147	3938.168911	4793.657227	4548.608769
Idh3a	5680.04455	5616.199873	7527.643586	4505.246857	8771.222749	6992.948581	4522.797253	4663.753358	12868.92388	7875.830229	21104.57543	13725.54494	13003.06134
Chaf1b	7253.194144	1798.638664	6167.516513	3470.454668	4315.385412	1781.420468	1834.213867	6851.523438	13523.85734	8087.391667	6329.322091	10893.01448	9982.148101
Lcp2	3120.312055	12873.09903	5606.71785	7090.084017	4769.513304	2469.537785	2273.375769	8558.938185	8456.698618	3131.993085	8586.051224	1899.285223	5604.286603
Hmgb1	13866.91922	20234.94474	15754.38234	20609.25389	23440.25594	29906.90597	17879.02248	21481.49046	17595.45339	21373.78138	28814.59197	18576.35875	24517.00947
Rbx1	8044.873556	16071.37159	10225.05978	10521.1017	13396.77283	17130.74467	15339.86821	12819.85562	14300.04522	12704.18147	23565.219	24404.92497	18986.6039
Dcun1d1	10318.7476	12425.25774	16032.24412	15548.45994	17338.79021	13212.78396	16772.56262	12142.72024	12480.43108	9154.036931	22806.52057	12841.96034	17582.04342
Akap13	8935.860936	2524.952024	5066.219592	14873.74457	10020.07445	6866.036926	12909.07856	9682.638383	5606.421836	2909.936432	5198.109558	8549.594481	3332.855369
Ube2l3	6777.072762	13440.43392	9591.940925	6279.911176	8517.23885	9172.568917	8117.080769	9337.445103	11656.37961	16042.76458	22906.76901	22076.02836	16354.79742
Muc13	11315.53973	12709.96426	5066.219592	7446.731533	11254.88097	6775.219412	9558.900625	4047.573415	9895.797222	14253.60662	19000.49733	9768.622639	28144.56806
Coro1b	16757.98765	5595.418375	12782.91069	6576.545888	4404.338298	1965.38415	2120.524614	12697.28219	9968.390334	8404.457633	3698.939674	2926.229773	4503.45925
Dnajc8	8946.070167	11752.97628	9841.88965	7663.634949	10574.85956	11127.47412	9954.716677	18871.00769	12434.96067	16455.94462	34303.19417	18517.79667	16482.03697
Ppp2r1a	11094.64911	3222.171287	14172.21959	7603.622146	7405.327773	3306.688972	3173.372499	3441.994416	10263.54914	10368.71996	8927.807277	11734.43438	15139.04402
Slc25a4	10207.37418	8193.105643	13560.66992	13009.06105	13424.86321	15947.78833	12087.78877	13840.1966	14736.40162	18202.01695	4202.460258	5866.514444	8161.391153
Eif3d	9661.644406	15112.30545	12902.17556	8371.786025	9638.513389	6860.215291	4399.603784	9714.441219	7401.306459	10474.77687	21874.66573	5858.550002	17192.11576
Snrpe	4454.00879	12097.94914	5652.393759	9723.788745	12777.61392	19590.96783	18542.8984	8059.368639	6932.243278	7374.269432	11291.61997	15196.62426	8485.646787
Dnaja1	11561.48937	7450.167085	12747.38498	10934.33272	17064.90895	12913.5519	9266.886477	6123.37101	8616.243918	8771.237776	15948.61578	12917.85679	19389.66597
Hspbp1	8540.485286	8097.510752	2929.602063	5638.631509	4607.99359	4189.248917	3675.271815	4300.008424	8854.764141	13405.70373	7397.879349	9592.467916	12100.89187
Ndufa9	5030.366252	4556.343468	4429.294414	5351.42738	4145.672668	5501.445562	2713.678352	13597.03742	10763.72365	11065.27081	18424.06879	11960.24974	12561.41696
AW112010	6855.034158	5087.310746	7871.48168	5724.364085	10832.35476	13924.18782	16299.18031	12132.1193	7292.815656	3678.29664	9291.207879	11245.79242	6867.652222
Anxa5	7014.669397	11527.49702	20887.84702	14683.41825	22218.32419	18985.51774	10579.80946	19398.40472	16922.17223	18103.69336	18167.75175	20337.90597	9711.25099
Ndufs8	5649.416859	14307.0224	6425.077889	6387.934222	8011.611919	12889.10103	7480.581181	9943.024101	10176.59695	12957.72377	12827.24384	14232.45826	17174.87686
Atp5d	8127.475511	12192.50496	5994.963078	2962.917819	1499.324305	2017.778869	2341.816585	12162.59702	7758.687931	7596.326084	192.5225762	1825.26276	522.0926145
Ldhb	7322.802533	15083.21135	15155.52042	8059.719449	9632.661226	10451.00008	7246.741727	17098.66216	12393.47889	12005.42111	13132.54591	22533.28104	15434.56814
Ppie	6407.684244	4502.311573	4118.444477	5297.415858	4962.634702	5971.833711	3646.754809	9827.738821	10384.80357	13596.82712	13429.87367	16813.87453	14946.13244
Rpn2	14261.36676	12426.29682	13022.70921	6539.680881	6382.369582	3759.612216	3971.848684	15607.24167	9480.979443	15245.12824	15781.15532	14110.64914	23275.80816
Sdha	14909.18883	4022.258966	10807.42762	6171.888131	4123.434447	3093.617113	4642.568681	11847.21889	12876.90115	14047.0166	14397.0433	11896.06571	14603.817
Vdac3	9563.26455	9844.195671	9892.64066	11623.62262	15262.44257	15292.27217	11563.07585	17703.5786	12434.16294	12507.53429	18921.89344	18611.0275	24873.28022
Cox6b1	8206.365018	12672.55757	7502.268081	12429.50884	15790.30773	24418.268	23500.29483	15160.01429	14039.18866	15180.49981	26393.81993	16952.54953	19620.33896
Zfand5	1988.943704	2709.907358	1610.075798	8330.634389	6205.634243	7011.577814	10660.79776	616.8425027	1152.714791	4096.448098	6840.816983	5299.16506	895.602268
Ipo11	9681.134755	13863.33741	10056.31267	8118.017601	12058.96824	12568.91108	8901.868792	20642.02811	15723.1893	15305.89001	24116.58543	13836.11013	11219.24491
Tmbim4	3834.030071	10891.58318	11011.70043	7605.336798	9830.464354	14947.63135	11891.59177	6171.737822	7097.372663	5888.367951	1525.371181	5783.590546	5559.957984
Nutf2	5023.869469	7822.155901	5767.852308	5856.392252	8487.978033	12920.53786	5689.713164	10900.42197	8670.48932	15809.10795	6887.523644	12993.28475	12025.36904
Spint2	8331.660119	8211.808992	9871.071481	3431.017683	2439.181773	2847.944094	3087.821479	10197.44679	5719.698999	7443.869278	1607.392633	5157.21059	1858.518364
Sgk1	7057.362542	4365.153685	6054.595515	544.4018562	1033.492085	1185.284991	209.8851689	8082.558207	4431.370703	5547.549656	3300.22428	449.2882409	3895.993001
Hilpda	11316.46784	11770.64055	9349.604851	4263.480994	3554.604149	4018.092832	2387.443796	14037.63921	12248.29267	6868.289597	11948.93078	13136.17621	10427.89698
Skil	12499.81046	34164.78295	12227.18713	9793.232132	11551.00044	10716.46666	6723.169485	34590.22185	25963.60437	21833.36132	14276.2895	24277.49389	10493.56901
Zfp207	3859.089091	7521.863253	5979.737775	10337.63399	13990.18222	11978.59724	11835.69843	1396.01198	7203.470288	7848.763622	9071.344819	8684.521503	19295.26243
Rps21	2245.102576	4981.325105	2400.522782	12334.34568	12500.22137	16599.81151	22700.67796	5408.469763	2707.483738	3952.829367	6988.911273	5890.876268	4821.968581
Rabac1	8619.374794	9783.929326	15107.30696	6892.899093	6360.131361	10407.91997	9060.423349	23017.30241	12225.95633	11039.86134	551.3664313	1558.688193	2140.087179
Wdr43	6539.476128	9042.029842	9004.497982	6309.060252	6245.428955	4174.112664	5588.192621	9479.895305	11210.45049	10372.58662	6240.465518	2066.070013	2876.434782
Stra13	4336.138585	6011.048338	3230.301798	3277.556372	4098.85536	2631.379253	2170.714545	6776.654262	6958.568252	7576.992794	10864.42491	12265.70952	8699.080874
Iigp1	309.9893594	0	2106.166923	3012.642713	9268.656652	2994.649309	6228.11425	3246.539488	1600.239357	1617.920237	13511.89513	10165.43926	29.55241214
Zfp655	8553.478852	5390.720618	13662.17194	4978.490676	4529.574598	3624.550272	3357.022021	7210.630459	15278.05791	5584.559098	7689.51118	10144.35691	10935.21339
Imp4	4618.284589	7556.152725	8318.090569	4876.468911	4964.975567	3597.770748	1972.236179	6737.563276	10230.84235	10978.54719	9634.103119	14907.09336	14390.38291
H2-Aa	5773.783848	6782.041919	8639.090709	6567.115305	15626.44715	11607.17689	9246.354232	7097.995415	5154.110911	11184.58483	21859.8563	27465.14477	19584.21935
Atp5g1	8775.297585	9849.391045	6208.117321	8759.297268	9213.646315	16886.23597	11436.46034	13500.96636	10357.68087	16856.9723	21502.15163	21436.5305	20281.98463
Rbm3	7346.005329	11928.57993	7946.33942	14631.97871	20145.48785	30081.55503	15169.90685	14669.05801	9570.324811	10240.01549	14573.61726	4178.989686	12916.04591
Atp5j	5987.249574	13577.59181	6675.026615	6995.778184	10777.34442	17378.74634	15948.99147	14192.67803	10378.42175	10902.87116	15899.63075	15778.96554	16196.36365
Psmd12	12032.04208	12278.74818	5643.512333	5318.849002	5587.645771	5627.192889	6490.470711	8361.495579	10447.82396	16277.52596	12773.70205	13120.71582	11602.60537
Eif4a3	10164.68103	8648.220453	13559.40115	10515.10042	11416.40068	10838.721	4257.018751	13187.57591	13528.6437	17385.04733	15210.42271	19528.81234	20460.12001
Etfb	10679.78311	14765.25443	14318.12875	10935.19004	13317.18341	17611.61176	14486.63937	18419.1424	15983.24814	19918.81316	26663.80721	26031.54517	27287.54811
Hnrnpdl	7729.315525	9064.88949	5071.294693	8559.540366	7618.346527	9160.925646	9788.177358	4624.662373	12765.21944	14325.96837	1381.833639	3405.0333	3357.48238
Rpl27a	8264.836065	13418.61335	11222.31713	36403.76633	36782.01843	51269.97965	60908.90414	12278.54486	12222.76542	14931.92893	8281.888338	12036.61469	10003.49151
Ifi44	1905.413638	1421.454473	3727.661698	9902.112503	8576.930919	5232.486001	6944.461456	7168.889237	3155.806031	7885.220685	3409.586217	8961.402994	2283.744738
Cd34	10163.75292	9409.86236	13100.1045	8510.672798	7965.965043	4002.95658	6182.487039	9570.00334	12221.96769	12929.00002	11512.62222	6447.918727	12467.01342
Arpc4	12160.12152	12076.12857	11243.88631	3991.708728	5259.924611	4129.868234	2295.048694	7497.51854	12032.90651	9510.874238	8422.008319	13053.72081	13727.09544
Phb	9174.385683	10183.97317	5897.267383	6493.38529	6527.503239	7218.828039	3134.58937	9260.58825	9178.6411	16881.27701	1155.135457	4688.713988	5454.061841
Smc2	1656.67966	7377.431841	4175.539363	3389.866046	5100.745762	7289.851992	9638.748244	1986.352119	3771.650888	45.84751782	5323.42011	9541.401787	4633.161504
G3bp1	15204.3284	6051.572259	11081.48307	10681.42162	9750.87493	6392.155795	5022.415209	9748.894291	12384.7039	13726.08398	11706.28398	18754.85595	29460.4713
Psme2	5107.399536	11351.89336	6546.880314	8484.953025	10968.12495	14687.9864	9883.994501	8930.633828	11118.71195	12307.57282	27132.013	17199.91573	16899.05434
Pebp1	16931.54456	7075.061043	10554.94134	11144.37753	9052.1266	7924.410263	4416.713988	8511.233931	11631.65008	12194.33498	3103.144956	2189.753116	6152.648028
Cldnd1	12101.65047	6320.69266	9982.723703	3683.928781	5563.066684	3828.307515	4141.810044	8632.482243	7942.962752	7350.517103	15176.2471	6983.410343	10454.9867
Psmb8	18733.00967	19056.6338	21188.54675	18576.53452	27803.62909	27882.14114	18558.86792	34228.46459	22988.88225	24830.02137	6463.746139	16843.85832	21725.94833
Idh3b	6618.365635	7349.376819	12577.3691	10217.60838	13931.66058	11893.60136	8258.525122	7567.087243	9180.236553	10887.40453	14480.20394	17189.60881	11968.72692
Mcm5	10134.98145	636.9529181	792.9845341	2365.361766	2007.292102	2237.836692	2631.549373	3.975354475	7311.163365	7787.449472	6867.018281	6911.730362	21718.56022
Bccip	5377.480086	8070.494804	6213.192422	4099.731774	4049.697186	4460.537132	3879.453583	12819.85562	7082.21586	9662.226285	18282.80962	13855.78699	7507.133585
Dnajc9	4483.70837	10253.59118	3005.728578	4103.161077	2198.072634	5991.627272	2893.905834	11462.27207	9463.42946	11282.90842	519.4691997	836.2664337	1483.366909
Dnajb6	9812.926639	14262.34218	10076.61307	3605.912137	2178.175278	1903.674813	2720.522433	13640.76632	8644.164345	8071.925034	991.0925521	3393.320885	2268.968532
Srsf6	6029.014608	6422.522001	6281.706286	10786.87269	8792.290538	6893.980777	10579.80946	2318.956777	2118.761582	3024.831416	3752.481456	3414.871729	3989.575639
Spcs1	4614.572141	7053.24047	6817.129443	10199.60454	11394.16246	16110.79412	14198.04726	7013.187853	10309.81728	10744.33818	12922.93553	9958.832259	11162.60279
Ifi203	2271.089708	6361.216582	3305.159538	8220.039366	10786.70788	8973.468983	15348.99365	2325.582368	3831.480376	2177.480906	8478.967661	4675.127587	7862.583431
Pfdn5	4091.117055	9394.276236	8937.252894	9061.075935	9907.712913	13865.97147	13998.42822	12370.64057	6454.405105	4933.303393	9520.184434	8790.401735	4451.742529
Mat2b	9686.703427	10343.9907	12480.94218	8130.020162	11753.4853	8423.90659	7106.438054	14353.67989	18090.84155	14052.5404	15404.08447	6130.278031	11747.08383
Pgk1	6846.681151	8225.316965	8370.110355	7540.18004	11347.34515	10464.972	7304.91642	8301.865262	10261.95369	14766.76739	19333.13989	12868.19615	23560.66058
Ctsc	8172.02488	6213.667945	13900.70169	5942.982153	3848.382759	5204.54215	5775.264184	7808.921307	4910.804329	11467.95563	9553.220853	17027.97748	10754.61532
Serinc1	7378.489244	8912.145479	12302.04487	9239.399692	8493.830196	6295.516646	5544.846771	11674.95353	11515.97974	5223.855132	9550.942479	12085.33833	8680.200167
Ost4	5354.277289	6599.164736	6112.959177	3445.592221	3686.863045	3995.970617	3696.944741	10436.63062	8294.760139	7062.174883	10423.5596	13441.1675	8103.92813
Tspan31	7088.918345	12336.93637	4969.792672	3575.905736	5373.456584	3242.650982	2897.327874	5823.894306	8575.559866	12109.82088	22992.20802	8552.873958	5956.452847
Ndufb9	8946.070167	13061.17158	8315.553019	11429.00968	13346.44422	20827.48322	16725.79473	16557.35139	12351.19939	12500.90573	7897.982372	15088.40155	10491.10631
Dad1	9985.555444	13603.56868	9593.2097	8943.622306	13121.72114	16627.75536	12090.07013	10257.73966	10314.60363	12843.38117	23752.04565	18106.45666	13843.66329
Adgrl4	13424.20987	14363.13244	8277.489761	22092.42745	21579.26792	10756.05378	21666.08096	21298.62416	21229.0976	16261.50695	23811.28336	18564.17784	21624.15668
Ilk	12570.34696	10571.54811	7344.939949	4765.016562	4142.16137	1214.393168	1585.545569	7404.760269	6583.636798	7663.164032	4990.777553	9017.622586	9972.297297
Skp1a	15871.64083	15720.16427	17345.42651	20173.73241	20404.15348	18447.59862	18213.2418	13032.53709	17945.65533	22070.33222	28829.4014	31244.97535	27502.624
Atrx	11530.86168	14817.20818	13370.35363	21148.51179	13925.80842	9610.355908	17561.91337	3873.320377	9831.181376	6994.232176	11356.55362	7819.676776	11037.00503
Wdr83os	2868.793743	9884.719592	5104.282849	5389.149714	6726.4768	10956.31804	8387.421992	8945.872687	5168.469988	7362.117078	13778.46485	13034.51245	10196.40309
Hsbp1	7166.879741	11910.91566	12189.12387	10239.89885	12909.87282	15478.56451	12682.08319	16979.40152	12354.39029	13010.75222	27896.40737	23944.8613	16300.618
Csde1	7422.110501	6032.868911	8535.051138	12677.27598	13167.36802	9567.275805	9988.937085	776.5192408	4396.270737	4719.532436	5595.685765	6005.189439	10890.06387
Mapk1	1895.204407	135.0797379	4233.903025	6051.005199	5557.21452	5863.551291	6066.137652	3321.408664	188.2634538	2036.624075	3002.896514	365.8958458	2823.07626
Saraf	21236.12735	19042.08675	18451.79853	3597.33888	2008.462535	3093.617113	2661.207059	11617.31089	6151.269035	6146.881666	766.6727443	2503.645839	2925.688802
Gnas	5268.890999	5800.116132	6567.180718	8584.402813	9502.743195	10319.43111	10903.76266	3850.130809	4834.222585	2347.613864	6601.587747	1720.788017	3256.511638
Timm17a	3466.497777	11634.52174	8817.98802	4050.864206	4996.577251	6549.339954	5345.227724	15797.39612	6788.652508	7536.669073	14138.44789	13186.77384	7669.671851
Ndufa6	3488.772461	7984.251587	3812.66964	5336.852843	6040.60323	8425.070917	8744.454915	7872.526979	3976.666598	5911.01552	559.3407392	650.2732829	545.077824
Nfe2l2	12898.89856	11210.57917	11686.68887	8981.344639	8689.292459	6676.251609	5990.852754	13675.21939	13294.90984	15429.07069	22006.8114	19116.53533	13504.63145
Tap2	6263.826907	4562.577917	6931.319216	1048.509402	408.4810167	381.8992898	553.2299288	1040.880313	4347.609421	3083.383668	1656.377668	7473.457788	7738.62748
Ppp1cb	6726.954722	9414.018659	5676.500489	8424.940222	11422.25284	11943.66742	13863.82795	17111.91334	12657.52636	4220.733538	8636.175445	9929.316973	9397.667061
Ndufb7	6127.394464	8806.159838	4290.997911	5123.378729	4646.617869	7289.851992	6179.064998	9796.598545	8705.589286	8726.495017	15639.89615	10478.86349	11691.2626
Srp9	6488.429976	13309.51049	8645.434585	3962.559653	2716.574326	3203.06386	2642.956175	10092.09989	6014.857804	6656.728159	420.3599445	2707.44186	865.2289555
H2-DMa	9339.589593	10977.82639	8692.379269	10252.75874	16012.68994	13992.88312	11814.02551	11149.54418	16491.39992	14239.79713	19006.19326	23076.7371	13487.39254
Cdk1	2057.623982	1478.603593	147.1779295	2728.867887	2941.297407	6300.173954	5799.21847	460.47856	4809.493064	7212.42217	3275.162169	8662.502162	5807.048986
Polr2e	10636.16185	9615.599191	6678.83294	10161.88221	10591.24562	9772.197375	6468.797786	13113.36929	9980.356231	14067.45465	17427.2803	15809.41782	17183.90676
Ndufb10	4143.091319	6075.470982	6907.212486	5982.419138	7012.062382	11183.36182	9426.581714	10689.72818	7176.347587	9490.436188	12610.79834	14486.38342	13241.94334
Sepp1	10017.11125	13364.58146	15227.84061	14194.74257	16633.01928	14789.28286	14119.34033	18470.82201	8136.810292	8602.209578	18020.79665	8199.159024	11862.83077
Nup88	7771.080559	6790.354518	10308.79894	4626.129789	2713.063028	2242.494	1642.579582	7327.903416	5225.10857	3042.507568	1630.17637	8090.936309	6438.321345
Tgm2	6917.217652	5579.832252	7733.185177	4371.504039	2935.445243	1821.007589	1861.590193	1622.607185	875.9036961	3124.259768	6299.703234	6141.990446	16992.63698
Smc3	2377.822572	5645.293971	7625.33928	5094.229653	4991.89552	5021.742795	5248.269902	7531.309053	3559.455639	8359.162495	666.4243023	1148.753667	2194.266602
Ddx56	6719.529827	4872.22224	4836.571271	2838.605584	4061.401513	2363.584019	1367.675638	4012.457783	7698.858444	8751.352105	13394.55888	7802.810899	16761.14309
Eif3k	11477.95931	19529.41288	12676.33357	16195.74089	19293.41284	23145.65848	18522.36615	20541.98169	13327.61662	23491.05289	24667.95187	18700.04185	16496.81318
Sfxn3	6855.96227	7174.812234	8833.213323	1371.721213	1513.369498	591.4781683	731.1760502	2667.462853	4811.088517	3426.963862	7304.466028	6653.120238	7384.819434
Pisd-ps1	12951.80093	5807.389656	14528.74544	9425.439382	6932.472957	4155.483431	8391.984713	4147.619836	9405.993152	6475.547607	3998.545814	6849.888811	12480.14783
Vcp	15954.24278	5663.997319	6777.79741	7577.045048	3847.212327	5112.560309	3860.062018	6723.649535	14309.61794	16768.03917	2565.448767	5546.531266	9211.322685
Snrpa1	5374.69575	8514.17979	6517.698483	4025.144433	7613.664796	8271.37974	5065.761059	5611.212842	7859.999197	14791.62448	10638.86591	11742.39882	12188.72821
Dtymk	4191.353135	8730.30737	8019.928384	5506.603343	5660.212599	11756.21076	6675.260914	7270.923335	12876.90115	10823.88086	1335.126978	3838.861153	1737.025114
Ndufa8	7383.129803	9794.320075	3605.859274	5413.154835	7344.465272	10079.57973	7314.041862	15900.75534	7572.817657	10820.0142	15654.70558	13433.67155	14617.77231
Hypk	4472.571027	11759.21072	7035.358787	7482.739214	7888.716484	11165.89692	10155.4764	11826.67956	7178.740766	7675.316386	17722.32969	13441.63599	10776.77963
Cox6c	4908.783599	8512.10164	4557.440715	8211.466109	12565.7656	17846.80583	16327.69732	8187.9051	8621.828003	10660.92884	12109.55613	14361.29482	14550.45848
Ddx47	6327.866625	5063.412023	7333.520972	3856.251259	3892.859202	2654.665795	1726.989922	11233.68919	7962.905915	9235.789131	15073.72029	5500.618599	11337.45456
H2-Ab1	8360.431586	7496.925455	17452.00363	3579.335039	8855.493904	6531.875048	3856.639978	10659.91302	9938.874453	12192.67784	2355.838388	7345.089719	5025.551865
Nxf1	6764.079196	8678.353625	7645.639684	5414.012161	5439.000816	2937.597281	2974.894132	497.5818685	5959.016949	3554.0112	10482.79732	2253.000157	13519.40765
Ruvbl2	7276.39694	12455.39091	6477.097675	6615.982873	7204.013347	5496.788253	3144.855492	6639.504532	9736.251923	12728.48618	11002.26652	13763.96166	20715.42001
Usmg5	3369.974144	8039.322557	4724.919048	4381.791948	5705.859474	9747.746506	10458.89735	7289.474989	5821.010265	5973.43443	10530.64316	11092.59403	7310.117504
Ranbp1	14188.97403	16930.68654	12801.94232	2830.032327	1657.332721	3491.816982	1998.471825	10960.71485	7213.840732	9531.864668	1525.371181	1601.321384	1036.797126
Kars	11616.24797	6549.28914	8735.517628	5244.261661	6539.207566	4101.924384	2476.416856	4476.911698	5892.80565	14586.13922	12775.98043	26264.38798	15063.52119
Srsf11	7404.476376	8829.019486	3300.084437	6977.774343	4535.426762	4531.561085	6179.064998	1291.990204	5888.817017	2940.317317	8040.380727	35.60574172	2021.05663
Klf10	7154.814287	8044.517931	8960.090848	3821.100903	2263.616866	1744.162	2875.654949	20505.54094	15378.57145	6496.538036	7059.540857	9591.530923	9538.861919
Cd27	9837.985659	4650.899285	8268.608334	6457.377608	9128.204726	5837.936094	4636.865279	9734.317991	5068.754176	7580.859452	14499.57012	11859.05447	13618.7366
Inpp5d	7486.150219	1853.709634	6388.283407	6193.321275	3623.659679	1170.148739	2107.977131	3600.346036	1221.31927	12.15235412	200.4968841	4851.282309	7272.356088
Nt5c3b	6893.086744	5257.71903	5354.231575	3439.59094	2243.71951	1951.412225	1356.268836	5868.285764	8163.932993	8436.495658	11325.79558	11540.00829	8025.121697
Minos1	6429.958929	9797.4373	4586.622545	6547.396813	9355.268673	11803.94817	9053.579267	9147.953206	8546.043986	12120.86848	10508.99861	16731.41913	11782.38254
Ak2	8336.300678	5227.585858	5393.563607	4803.596221	3615.46665	3483.666692	3258.923519	6406.283737	8833.225526	6807.527826	14106.55066	12397.82557	15061.87939
Nt5c3	9774.874053	12507.34466	9655.379688	7118.375767	7402.986908	11741.07451	8427.345802	5103.030028	5921.523803	4447.209228	1903.581212	7229.371058	3658.752803
Slc25a3	9816.639086	9750.678929	15376.28731	12168.02448	4796.433257	8496.094871	12826.94959	11373.48915	9823.204111	7751.544789	4662.691742	2954.808066	3671.887209
Actl6a	6884.733737	13448.74652	3635.041104	5370.288547	4346.987095	5414.121029	2567.671278	3746.109034	8047.464924	8806.590079	6393.116555	12938.00215	13535.82566
Adi1	5471.219383	8644.064153	7763.635783	9139.949904	7563.33619	6231.478655	3403.789912	7076.793525	10880.98945	4322.371409	260.8737867	634.3443985	1526.874627
Cox5b	5428.526238	9089.827288	8135.386933	4909.904615	2955.3426	9447.350114	7322.026624	8910.094497	9932.492641	13779.11243	747.306568	2188.347626	1837.995855
Cd1d1	8658.355492	9297.64227	5725.982724	4266.910297	4318.89671	3317.167916	3079.836717	5417.74559	2577.454319	6413.681077	19276.18055	10921.59278	6442.425847
Commd7	5858.242026	7285.993249	7091.184898	5012.783706	3450.435637	3073.823552	2040.676995	13300.87351	3398.314887	6350.709787	1042.35596	411.8085128	1145.976871
Srsf1	355.4668403	3964.070771	272.7866797	7998.849321	5177.994321	7056.986571	10252.43423	365.7326117	970.8331495	269.5613096	2762.528091	1989.23657	2820.613559
P4hb	17713.94286	16238.66265	6378.133205	10781.72873	10299.80787	4035.557739	3148.277533	6049.164393	12209.20407	6254.595714	5717.578758	9681.013774	8124.450638
Ppa1	9279.262322	14515.87645	6189.085692	4089.443865	8408.388608	7485.458945	3645.614129	4264.230234	9284.738724	12711.91479	1766.878791	4684.497519	3784.350555
Sash3	7457.378752	5150.694315	5439.239517	3618.772024	3034.932024	3154.162122	2930.407602	5529.718075	8769.407406	9019.808656	18931.00693	2413.694491	9196.546479
Cycs	5349.63673	7968.665463	5092.863872	5311.990396	7936.704225	10087.73002	6458.531663	6903.203046	5534.626451	8242.610372	12177.90734	16913.19581	10423.79248
Gnai3	14372.74018	8992.154247	17066.29595	7737.364964	6694.875117	5341.932749	5979.445952	16149.215	8036.296753	14449.70143	1311.204055	6237.095256	2638.373684
Gpx4	12183.32432	16444.39948	15543.76564	14222.177	17665.34093	22017.42552	15820.0946	23642.09562	18211.29825	19847.55618	20228.54074	20091.00826	22437.66892
Hat1	7798.923914	5380.329869	7582.200922	5594.05057	8832.08525	12462.95731	6506.440234	10394.22683	8004.387693	6649.547222	17349.8156	13678.22678	11611.63527
Jun	13484.53714	6085.861731	6570.987044	6195.893252	4551.81282	4242.807963	7804.534377	2586.630645	1853.118658	1553.291808	1127.794973	1201.693783	1437.396491
Gpr65	4657.265286	291.9800489	1196.455065	1081.945106	2062.30244	1001.321309	1468.055502	5927.916081	6517.425498	6030.881922	12201.83026	3470.622824	4128.307796
Spop	6257.330124	5363.704671	10377.31281	4644.990956	4695.776043	3003.963926	3579.454673	4225.801807	6914.693295	8894.418456	8645.28894	9818.751775	12508.87934
Mtpn	2084.539225	7318.204571	7242.169153	7821.382889	6231.383763	5764.583487	6428.873976	1883.655462	2459.390797	1636.701148	173.1563999	71.67998004	1013.811917
Ift52	2761.132767	3.117224722	4041.049186	3611.056092	3039.613755	2089.96715	2718.241073	9.275827108	374.9314546	80.64744098	5179.882568	11019.50856	5809.511687
2-Sep	2510.542567	1750.841219	5824.947194	13859.5282	14011.25	14124.45209	9318.217089	1042.205432	2098.818419	1992.433696	6529.818976	1375.037526	3759.723545
Cst3	11692.35314	13377.05036	20441.23813	14409.93134	15551.53945	25327.60747	25674.43142	12049.96197	14434.06328	17687.19904	3783.239501	12696.2579	15122.62601
Zfp868	1194.479957	4513.741397	5587.686221	2130.454508	3312.324577	2981.841711	1050.566525	17694.96533	6817.370662	3330.297409	8476.689288	8911.742354	7530.118794
Rplp2	8895.952126	10506.08639	11278.14324	23074.92277	21600.33571	35092.81888	39634.07651	11413.2427	10824.35087	13321.74201	6054.778063	9342.290731	7702.507865
Nudc	9140.973656	7351.454968	8211.513448	1739.513963	973.800017	1226.036439	726.6133291	6671.969927	5398.21522	7186.460323	705.1566549	3107.069461	1790.383636
Hnrnpa1	16075.82543	13869.57186	8861.126378	18770.29014	17534.25247	17880.57132	18034.155	12368.65289	13961.01146	19913.28936	23454.71788	16541.20951	28360.46485
Brk1	8414.262074	12142.62937	10996.47513	9764.083056	13347.61466	15358.63882	11405.66197	7896.379106	11551.07971	13948.14063	25079.19832	17192.41979	15854.04821
Cmtm7	24523.49953	20684.86418	20073.2933	6111.018002	4345.816662	5412.956702	5324.695479	8998.877413	8439.946361	6062.367567	2623.547296	3782.641561	1068.812239
Clk3	6422.534034	4471.139326	9466.332175	4158.887251	4712.162101	3665.30172	2143.338219	6628.241028	4048.461983	7681.392563	14964.35835	10078.76739	8859.15644
Tmod3	7558.542944	7820.077752	3916.709211	4273.768903	4249.84118	3983.163019	5663.477518	3958.790498	9802.463222	8173.010525	11353.13606	6623.136456	9997.745208
2210013O21Rik	2176.422299	6090.018031	3028.566533	6766.014881	7729.537635	9138.803431	9274.871239	4162.858694	3966.296154	8948.55167	5470.375213	11830.00769	7488.252877
Rnf125	14037.6918	8412.350449	9080.624497	7961.126987	4686.412582	3985.491674	4907.206502	8317.76668	11435.40937	8512.724061	5588.850644	7463.150862	1462.844401
Cdk6	1699.372806	939.3237161	1802.929637	10752.57965	13709.27836	5149.818777	9853.196133	4335.124055	2780.07685	3130.335945	6259.831694	6897.206968	7034.29499
Pdhb	9852.835449	10198.52021	10411.56974	7047.217729	9416.131174	6293.187992	5815.187994	4270.855824	12042.47923	5720.444512	4243.470985	9573.259556	10204.61209
Pqbp1	7072.212332	5520.604982	5294.599138	3413.013842	3726.657757	3975.01273	2216.341756	13365.14175	9090.093458	9076.703768	8800.218351	10267.57152	9439.532979
Eif6	8680.630176	7731.756384	3149.100182	3904.261501	4600.970994	4533.889739	2248.280803	8881.604456	11026.9734	8428.209962	2309.131728	4609.069566	9696.474784
Snrpa	5838.751677	5363.704671	4964.717571	4066.296069	3084.090198	4444.236552	2084.022845	7620.754529	6993.668218	13041.13311	545.6704971	1523.082452	1926.653092
Slbp	5789.561749	12228.87258	8415.786264	5468.023683	8915.185973	10138.96041	6195.034522	10766.58504	8078.576257	15870.97448	3804.884051	13913.88057	8044.002405
Dtd1	5352.421066	7269.368051	5536.935211	4748.727373	5709.370773	7885.987469	3999.225011	14199.30363	9807.249581	9837.33066	9048.561082	12050.66958	12210.89252
Ptbp3	5129.67422	502.9122551	85.00794206	9806.092018	6540.377999	5779.719739	11725.05245	7701.586736	2823.154081	3080.621769	4192.207577	1272.905266	3220.392023
Pts	6375.200329	8100.627976	8460.193398	7655.061692	9857.384307	10359.01824	9027.343621	3834.89195	6680.959431	6625.242514	1894.467717	3340.849266	2088.370458
Cks1b	4968.182758	7627.848894	7514.955833	4873.896933	7435.759024	13877.61474	12483.60483	7473.666413	8994.366278	7291.412472	9972.441611	11062.61025	14245.08355
Exosc10	7220.710229	6272.895215	5937.868192	3048.650395	2731.789951	744.0050188	839.5406754	1344.332372	3459.739827	3181.70726	2521.02048	9219.076125	11101.03526
Pcbp2	3743.07511	7946.84489	9767.03191	8815.880768	9020.524917	8880.322815	5803.781191	9546.151213	6132.921326	6538.518896	14399.32168	11243.91844	16318.6778
Aco2	11230.15344	7651.747617	5600.373974	3258.695206	1038.173816	990.8423646	1458.93006	3039.821055	5729.271717	6508.138011	3582.742617	6138.71097	9556.921727
Il1r2	5554.74945	3798.857861	2424.629512	0	84.27115532	58.21635515	131.1782305	7149.675023	5892.80565	2038.833593	3965.509395	1181.548429	4826.893983
Pbdc1	3530.537495	10394.90537	7568.244394	4907.332638	6753.396752	9500.90916	6433.436697	6424.835391	7924.615043	10264.87257	12458.1473	12309.27971	12001.56293
Oser1	3575.086864	8683.548999	7022.671034	3115.521804	3947.86954	4232.329019	2013.300669	11407.94223	4728.124961	8487.866973	7490.153483	10056.74805	6568.023599
Mrps14	7527.915253	11733.23385	6625.54438	6684.568934	8664.713372	10779.34032	11345.20592	13245.21855	13679.41401	10689.65259	15875.70782	16588.99616	13544.03466
Inpp5k	8080.141806	10885.34873	1929.807162	3316.136031	3482.03732	2487.002692	3176.794539	13043.80059	6468.764182	7083.717692	11215.29445	36.54273492	4749.729352
Hnrnpu	5041.503594	5818.81948	5327.587294	14619.97615	10753.93576	10609.34856	18302.21486	1233.022446	5062.372364	2292.375891	8785.408922	7561.066652	6451.455751
Eif2s2	9316.386797	18995.32838	8790.074964	7664.492275	8571.078755	9819.934787	12427.71149	10903.73477	10226.05599	14417.11102	24929.96484	22479.40393	14814.78839
Glod4	5816.476993	8439.366396	4697.005993	8261.191002	10633.3812	11188.01913	7768.032608	3688.466394	6035.598693	8355.848217	14564.50377	13245.33592	10688.12239
Sf3a3	6183.081175	8467.421419	2902.957783	6622.841479	7843.069608	5633.014524	5153.59344	5513.816657	8083.362616	11537.0031	20144.24092	12614.73949	11963.80152
Tmem11	7334.867987	10059.28418	10960.94942	4410.941024	5115.961387	7207.184768	2775.275086	9129.401552	10370.44449	8928.666	4300.430327	7747.5283	7732.881177
Bsg	11807.43901	13947.50248	13771.28661	3087.230054	952.7322282	1180.627682	1365.394278	9943.68666	6462.38237	5409.454723	2634.939164	567.8178811	1104.110954
Ndufv2	7426.751061	8982.802573	7153.354886	9591.760579	12392.54156	18154.18819	11699.95748	11342.34888	11106.74605	18899.67255	9073.623193	20792.34767	13663.88611
Cacybp	12066.38222	21057.89207	9169.438765	2823.173721	2367.785378	3388.19187	2190.10611	12852.32102	7503.415451	5417.188039	1327.15267	3648.183036	1265.82832
Ddx1	4953.332968	6373.685481	6479.635225	5517.748577	6910.234736	2986.499019	3468.808687	6614.989846	13290.9212	13990.12149	8933.503211	27148.90956	24695.14485
Tkt	20067.63452	4498.155273	3722.586597	3349.571736	2920.229618	3267.101851	3022.802704	8256.148686	5232.288108	10043.3683	12345.3678	8223.989343	12239.62403
Rab1b	12011.62362	5935.19587	5111.895501	2800.025925	955.0730936	289.9174486	528.1349629	4843.306869	7524.954067	8407.219532	323.529063	1348.333219	2649.866289
Mir155hg	2167.141181	3114.107497	3179.550788	618.9891972	78.41899175	677.6383739	205.3224478	6137.947309	4945.106568	3150.773995	7614.324849	3267.763796	804.4823305
Srsf10	5584.449029	5220.312334	3642.653756	9182.816192	8106.416968	8106.045291	7528.489752	8072.619821	9891.010863	11091.23265	844.1374496	3083.176135	2742.628027
Ctnnbl1	4027.077337	2860.573219	6304.54424	1454.024485	1227.783916	959.4055329	554.370609	2415.027844	3998.205214	5292.902599	6289.450552	6829.743457	7749.299184
Matk	8480.158016	5248.367356	5808.453116	2950.057933	1983.883448	1566.019954	1141.820946	6842.247611	6526.20049	1662.662995	869.1995601	6005.657935	3965.769529
Sorbs3	5730.16259	1206.365967	5802.109239	642.1369926	877.8245345	228.2081122	124.3341489	3436.031385	2999.451637	7639.964083	5840.610936	2942.158658	2080.161455
Sgta	7329.299316	1911.897829	4699.543543	2274.485236	2095.074556	889.5459067	581.7469354	3566.555523	4523.10925	7617.316514	1266.775768	9405.537772	9828.639738
Elovl1	4079.051601	4578.164041	6871.686779	3331.567895	4481.586857	2987.663346	1869.574955	7263.635185	4279.004942	9374.436444	11961.46184	7910.565117	9538.861919
Sdsl	10685.35178	6781.002844	4066.424691	3077.799471	1864.499311	1355.276748	784.7880227	6101.50656	6780.675243	10397.44371	95.69169469	1692.209725	2520.984936
Chst12	4476.283475	3392.579572	10194.60917	2331.926061	1947.600034	865.0950375	269.2005427	5683.431781	2526.399823	9464.47434	3190.862343	6007.531922	7422.58085
Fam32a	9442.610009	13474.7234	12392.12791	8206.322154	11184.655	10694.34444	8810.614371	10424.04199	10972.728	15587.0513	29822.77232	18255.90707	19289.51613
Nucb1	16594.63996	5952.860143	9919.284941	5021.356964	3837.848865	2361.255365	2350.942027	2979.528179	6570.075447	10100.81579	5268.739142	4768.826907	9792.520124
Mapre1	8340.941237	8897.59843	12466.98565	10584.54381	11569.72737	10052.80021	7628.869616	4452.397012	14099.81587	15166.69032	14788.92358	19073.90214	10629.83847
Mrpl4	6073.563977	5375.134495	8673.347641	4279.770183	5050.417155	4654.979758	2765.008964	10934.21248	10974.32345	9604.226413	443.1436813	1514.649513	3151.436395
Uba1	10224.08019	2338.957616	2817.949841	7088.369366	4341.134931	4131.032561	4804.545278	1024.978895	3869.771248	5234.350347	10190.0263	7432.230087	7188.624254
Cetn3	6593.306615	14081.54314	7441.366868	8064.006078	10389.93119	14432.99877	12149.38551	18906.78588	12521.91286	10791.29046	18010.54396	10290.99635	15987.03407
Gstp1	3038.638212	3884.062003	3983.9543	6899.757699	9783.647046	14222.25556	9347.874776	7554.498621	5190.80633	5578.482921	10134.20614	5652.411498	6265.111374
Slc18a2	4989.52933	6864.128837	11762.81539	13416.29078	8113.439565	4583.955804	11130.75803	4573.645324	3963.105248	1.104759465	774.6470522	3305.71202	2867.404878
Acat1	8681.558288	12001.31518	10985.05615	6703.430101	6114.340491	8705.673749	5484.390717	16179.69271	10654.43512	16189.69759	3275.162169	7674.44283	10008.41691
Pbk	606.9851529	481.091682	10.15020204	2149.315675	4590.437099	9298.316244	4899.22174	2136.75303	1533.230331	6223.662449	3948.421593	4862.057731	6583.620705
Puf60	17121.80749	6634.493282	8835.750873	3763.660077	2742.323846	2906.160449	1488.587746	3730.870175	11674.72732	12872.65729	2310.270915	2882.191093	10251.40341
Anp32e	4706.455215	4170.846677	4068.962242	3062.367607	1348.338485	2322.83257	2433.071006	10394.22683	5135.763202	6746.766055	7902.53912	15748.51326	8213.107875
Krtcap2	4481.852146	8552.625561	3764.45618	6723.148593	10820.65043	13695.97971	14593.86332	6536.145316	4688.238636	7344.993306	11898.80656	9950.867817	8601.393734
Eef1d	8230.495927	10496.73471	10475.0085	11194.95975	11491.30837	12259.20007	9751.67559	8227.658645	8151.967095	8220.515182	15104.47833	18414.72742	15157.10383
Fbxo3	5241.047643	6223.019619	5365.650552	7671.350881	9001.797994	4142.675832	4228.501744	6492.416417	9697.961051	2093.519187	7131.309628	13852.03902	13143.4353
LOC101056014	11990.27705	3668.973497	4943.148392	2424030.282	790804.0328	77962.17849	140677.8158	3237.263661	3699.855503	4750.465701	2486.844875	4068.892984	2101.504863
Ndufa12	5282.812676	10231.77061	6449.184619	4192.322956	4761.320275	7940.710842	7484.003222	10145.76718	8901.032278	10142.79665	16146.83429	16590.40165	11162.60279
Efcab14	5668.907208	3878.866629	3217.614046	7343.852442	5416.762594	6643.65045	6123.171665	1001.789328	3261.903655	627.5033764	1397.782255	1602.726874	465.4504912
Tapbpl	3518.472041	3436.220718	6428.884215	752.7320154	362.8341409	337.6548599	398.0974127	4773.075606	3059.281124	0	3235.29063	5367.097067	3107.107777
Irgm1	2060.408317	4971.973431	2904.226558	7076.366805	8620.236929	5672.601646	6865.754518	1648.446989	3098.369723	5161.988602	12924.07472	1810.270868	8667.886661
Meis1	11583.76406	11275.00182	21886.37314	13274.83203	9356.439105	7167.597646	10647.1096	12902.01295	11304.58222	13427.79892	26686.59095	24071.82388	17726.52188
Cd24a	18546.45919	19353.80922	25478.27589	19196.38104	19287.56067	16632.41267	17518.56752	18484.07319	24588.32388	16224.49751	22389.57818	21449.6484	15824.4958
Nedd8	4746.364024	11640.75619	8847.16985	7304.415457	8637.79342	13893.91532	11908.70197	9656.13602	9431.5204	11808.22155	18417.23367	19993.09247	11763.50183
Fam103a1	6310.232499	10435.42929	7945.070644	6969.201085	9582.332619	10042.32126	7591.227167	12526.34195	7270.479314	12860.50494	13854.79037	8291.452854	11834.92016
Arrdc1	9794.364402	4596.867389	7756.023132	1926.410978	1690.104837	1175.970374	1423.568971	3714.306198	5966.196487	7674.764006	467.066605	3724.079486	3157.182697
Por	14885.98604	2480.271803	2046.534486	3441.305592	2660.393556	1189.942299	2681.739304	10016.56816	10671.98511	17269.59996	3084.917967	14136.41645	14919.04273
Fam107b	15480.90573	14569.90835	14305.441	16017.41713	12552.89084	11845.86395	13230.7504	18092.50077	14411.72693	8799.961522	7345.476754	8005.20143	4591.295586
Cd93	2287.795722	4192.667251	5.075101018	6681.139631	6342.57487	4055.3513	6237.239692	1319.155127	4359.575318	3175.631083	927.298089	621.2264936	815.9749353
Lsm3	4399.250191	9046.186142	6167.516513	5933.55157	7405.327773	12516.51636	11291.59395	9936.39851	10358.47859	5184.636171	14968.9151	8481.662474	10152.07447
Etfa	4576.519555	8604.579306	5417.670337	5003.353123	5046.905857	8128.167506	3882.875624	8470.155268	9835.967735	9046.322883	361.1222288	3006.811189	2805.837353
Ogt	6220.20565	9963.689285	8523.632161	10479.09274	10925.98937	6475.987347	13534.17135	2898.695971	7142.843074	9383.826899	3880.070382	6480.713489	5863.691109
Upp1	2181.062858	7694.349688	8463.999724	1786.666879	2226.16302	1940.933281	1432.694413	9187.044192	5048.013287	2489.023076	4179.676521	6741.666096	4542.862467
Lrpap1	6696.327031	5722.185514	8484.300128	4951.913577	3640.045737	3837.622131	2629.268012	6722.986976	6026.823701	13922.17878	10335.84221	8934.698688	11221.70761
Lsm6	3182.495549	5420.853791	2155.649158	3188.394493	4825.694075	8405.277356	6593.131935	8446.303141	3924.01665	4447.761608	10883.79108	10877.55409	9114.456445
Maged2	7903.800554	4940.801184	3566.527241	2663.71113	1258.215166	846.4658039	659.3131935	7178.827623	5808.246641	4277.62865	8355.935482	5785.933029	6888.995631
Samm50	8871.821218	5097.701495	5965.781247	2926.910137	2050.598113	2555.697991	2029.270192	5164.648022	3943.959812	6956.117974	8661.237556	6213.670426	11568.94845
H2-Eb1	2578.294732	4880.534839	9564.027869	2607.12763	6018.365009	4844.765076	2499.230462	6572.586065	3213.242339	1894.110103	2892.395391	9123.502818	9902.520769
Taldo1	9166.032676	6483.827421	6430.15299	5928.407615	5750.335918	6012.58516	3699.226101	5429.671654	10575.4602	8719.866461	22913.60413	18384.74364	17430.17686
Commd3	1744.850287	5839.600978	5397.369933	6143.596381	6171.691694	8520.54574	9169.928654	8075.270057	2920.476714	2870.717471	3684.130245	9740.981339	5706.078245
Card19	6966.407581	5288.891278	4690.662116	2680.000319	2308.093309	4869.215945	2320.14366	6925.067496	5308.072126	6135.834071	653.893247	1992.04755	2356.804868
Psmc6	5443.376027	7663.177441	8127.774281	7354.140351	10683.7098	12917.04488	11198.05817	11551.05499	12020.14289	6531.33796	18174.58687	9774.244598	12378.35619
Arhgap1	8417.046409	714.8835361	5770.389858	2902.905016	3292.427221	1009.471598	1928.890329	1205.857524	4909.208876	3438.011456	5272.156702	9839.365626	12035.21985
Txndc17	3104.534154	2439.747882	1009.945103	4968.202767	7354.999167	9262.222104	7891.226077	2737.031556	3329.710408	5986.139163	7356.868622	3806.066391	5175.776627
Cdk2ap2	6397.475014	6438.108125	6131.990806	2503.391213	2034.212055	1946.754916	1549.043801	11426.49388	8674.477952	11602.73629	275.6832156	2029.995774	2465.163713
Mcl1	4909.711711	6869.324211	2359.921974	9295.125866	6184.566454	6335.103767	9740.268787	2903.996444	4169.716411	4109.152832	11168.58779	10523.83916	8216.391476
Canx	10605.53416	4373.466284	6527.848685	12234.03856	13056.17691	14517.99465	14868.76726	8380.709792	6726.429841	6976.003644	8085.948201	10682.65951	7700.866064
Gmfg	6574.744378	9117.882311	8797.687616	12637.839	13218.86706	12235.91353	19002.59254	8500.632986	6830.932013	4809.570333	9411.961685	8759.012462	6389.067325
Acap1	15545.87356	3047.606703	10831.53435	3159.245418	2169.982249	787.0851216	937.6391782	616.1799436	3991.025675	3866.105749	2910.62238	5570.424592	8589.080229
Sat1	9002.68499	12916.74017	17592.83768	9277.122026	10943.54586	10052.80021	11993.11231	16259.1998	11223.21412	13747.07441	8717.057711	16462.50208	7012.951581
Snrnp40	7244.841137	7584.207748	5153.765084	2720.29463	1093.184154	1541.569084	1434.975774	3530.114774	8756.643782	10963.63293	182.2698946	500.3543704	563.9585317
Sec62	4957.045415	10240.08321	10638.68051	6225.042328	5942.286882	6317.638861	11455.85191	12876.8357	7639.826683	5472.978392	11449.96694	8298.011806	7692.657061
Sod1	10873.75849	16771.70808	14852.28313	20390.63582	20280.08761	17643.04859	15415.15311	20578.42244	16752.25648	15861.58402	19457.31125	24805.02107	17065.69711
Tubb4b	12250.14837	14462.88363	13841.06925	13406.8602	17261.54165	20551.53769	11397.67721	4744.585566	12791.54441	14771.18643	15717.36085	17892.35371	30427.4919
Ndufa7	6318.585506	13671.10855	8477.956251	7574.47307	10526.87182	15923.33746	13717.82087	12581.33435	11694.67048	12646.73398	20203.47863	17549.88269	10372.07576
Fam213a	4342.635368	11024.58477	7915.888814	5124.236055	4496.802482	2962.04815	2606.454407	8936.59686	6705.688952	5969.567771	7679.258499	10129.36502	7605.641625
Stat1	5471.219383	9140.741959	8011.046958	3108.663198	5908.344334	3629.20758	4090.479432	11374.81427	6833.325192	5528.216365	11174.28373	16720.64371	6298.768288
Ssr3	12905.39534	20284.82034	5370.725653	12397.78778	13567.65601	11504.7161	10189.69681	13996.56055	7669.342563	6347.395509	8713.640151	15464.13582	13396.2726
Slc48a1	7621.65455	4457.631352	6997.295529	3674.498198	1162.239684	2155.169468	2251.702844	5.300472633	4506.356994	4653.799248	379.3492182	1161.403075	27.91061147
Capg	11016.68771	10957.0449	16115.98328	6891.184441	8397.854714	5100.917038	3745.993992	6827.671311	12785.1626	12255.09675	9136.278469	10049.7206	10277.67222
Ddit3	5551.965114	6341.474159	7843.568624	2877.185243	3116.862314	3321.825225	3346.755899	7137.086401	6659.420815	6449.033379	5965.921489	2615.14803	3038.152148
Gcnt2	5164.014359	10105.00347	14106.24328	8978.772662	7857.1148	4817.985552	8435.330563	3011.993574	5820.212538	9237.99865	14620.32392	6232.41029	9208.039083
Dkc1	7874.100974	7174.812234	6248.718129	9376.571813	12522.45959	10587.22635	4622.036436	3445.969771	11153.01419	25790.05734	9940.544379	7211.568187	22428.63902
Bzw1	14689.22632	17631.02303	19190.22573	15473.01528	17022.77337	13148.74597	11953.1885	16601.08029	20945.10696	15363.33751	45726.95982	14402.52252	25310.8201
Tapbp	6800.275559	1956.57805	8932.177793	4154.600622	4377.418346	2202.906879	1870.715635	3848.143132	7187.515758	6671.642412	1855.735365	4622.187471	2965.092018
Wdr77	8096.84782	3041.372253	4887.322281	5899.25854	5952.820777	2471.86644	3460.823926	8617.243384	9629.356572	10330.05338	9885.863411	8132.632506	16210.31896
Ndufa13	7878.741534	11304.09592	6960.501047	8749.009359	9283.872277	12063.59311	10934.56103	13592.39951	9106.845715	11396.14627	13354.68734	14738.43459	13955.30573
Dpf2	9794.364402	6726.970949	6404.777485	4426.372888	5696.496013	1266.787888	1521.667474	6398.995587	2830.333619	10409.59606	4238.914237	3501.075103	10349.91145
Rars	3670.682385	7386.783515	2432.242163	3801.38241	5193.209946	4689.909571	2502.652503	1054.131495	6734.407106	7154.974678	11230.10388	9875.439864	11691.2626
Pgm2	5030.366252	0	4077.843668	2304.491637	1499.324305	587.985187	1007.220674	2779.435337	5775.539854	1340.073232	5042.040961	8503.681815	6590.187908
Pole4	6314.873059	15308.69061	12987.18351	4201.753539	2523.452929	3936.589935	2669.191821	7708.874886	10118.36292	12546.75325	2016.360709	2725.244731	1356.127357
Tmem50a	10922.02031	11496.32477	13139.43654	14031.85068	16870.61712	15818.54802	13636.83257	17522.69997	13598.84363	10035.0826	22470.46045	15821.13023	12476.04333
Sucla2	4914.35227	9264.391872	9542.45869	3218.400895	5455.386874	4471.016075	4493.139566	7631.355474	8762.227867	8233.772296	2056.232249	2734.146167	3575.020969
Sdhc	9796.220625	9494.027427	9745.462731	6792.591979	8335.82178	8045.500282	6293.133025	8169.353446	11922.82026	12598.12456	16071.64796	18755.32445	23553.27248
Ap1s1	4885.580803	2543.655373	891.949004	1363.147955	1149.364924	886.0529254	741.4421726	3540.05316	3662.362358	4807.360814	5446.452289	6728.548191	5909.661528
Ccnt1	6678.692906	11129.53133	12442.87892	4247.191804	1576.572864	959.4055329	1136.117544	8264.099395	5717.30582	11531.4793	6562.855394	6323.298631	4151.293006
Vdac2	8443.961653	20439.6425	6272.824859	7311.274063	9384.529491	12263.85738	9123.160764	7364.344165	12347.21075	15009.81448	1624.480436	3902.108194	7242.803676
Bub3	9383.21085	9358.947689	4322.717292	8118.017601	12140.89853	11765.52538	9971.826881	2729.743406	8297.153318	17050.30521	17196.02537	22489.71086	20639.89718
Neurl3	14310.55669	4450.357827	13592.3893	4744.440744	1575.402431	1144.533542	2285.923252	3743.458797	7588.772187	2497.861151	74.0471447	1612.565302	7049.071196
Glipr1	10268.62956	7730.717309	7016.327158	6555.112744	7457.997245	10042.32126	7704.154513	14254.29603	12061.62467	9510.321858	10526.08642	15769.12711	9898.416267
Pdrg1	7591.026859	9374.533813	10864.52251	4903.046009	5910.685199	5648.150777	4618.614395	8488.044363	7707.633435	9814.130711	14589.56588	8078.2869	14849.2662
Atp5j2	4100.398174	5629.707847	3978.879198	6031.286706	6520.480643	10671.0579	10106.42715	9540.85074	8234.930651	7111.889059	14596.401	16606.33054	8198.331669
Emp3	5465.650712	11085.89018	7551.750316	9726.360723	13214.18533	23018.74683	15379.79202	14691.58502	11175.35053	11315.49882	18866.07328	17083.72858	15097.1781
Ppme1	5413.676448	5612.043574	5057.338165	2007.856925	1403.348823	1134.054598	1204.55836	6550.059057	6672.184439	4326.238067	4316.378942	2160.706326	5725.779853
Sp110	4958.901639	3400.892171	5838.903722	8065.72073	9210.135016	6316.474534	5333.820922	3627.510958	4554.220584	5901.625064	11972.8537	12964.23796	8264.824596
Gng10	8816.134507	20974.76608	9904.059638	12075.4333	12611.41248	18940.10898	10567.26198	20051.68797	8356.185079	6269.509966	12835.21814	9330.578316	11494.24652
Bclaf1	4528.257739	3653.387374	5555.96684	10086.43754	9329.519153	10951.66073	11653.18959	5395.218582	8360.173712	5348.692952	11723.37179	6197.273045	4632.340603
Gm6485	3810.827275	6425.639226	6602.706425	1706.078258	2114.971912	1888.538561	1547.90312	8120.986633	4950.690654	5549.206795	4233.218303	8603.940087	4276.069857
BC031181	6252.689564	16526.4864	9078.086947	5897.543888	7438.099889	8805.80588	6894.271525	21079.97966	11267.8868	15719.07005	8378.719219	9739.575849	9055.351621
Impact	4183.928241	4379.700734	1190.111189	5781.804911	6596.558769	5372.205253	6195.034522	1740.542701	4004.587026	3710.887044	896.5400443	541.5820714	1843.742158
Cops4	8198.012012	11235.51697	7839.762298	7625.05529	8358.060002	9782.676319	5472.983914	8550.987476	12428.57886	14273.49229	22743.86529	25224.79402	12675.52211
Srrm1	4170.934675	8487.163842	8765.968234	11909.1121	10176.91244	7578.605113	8387.421992	6521.569016	5549.783255	8020.001339	10497.60674	2565.955887	4042.934161
Ccnh	5869.379369	3071.505426	8758.355583	5744.082577	6998.017189	7398.134412	7757.766486	1792.222309	6082.664556	8503.885985	1853.456991	2564.550397	3712.932226
Pttg1ip	16035.91662	4332.942363	10119.75143	8905.899972	11510.0353	6549.339954	6245.224454	8207.781873	9505.708964	6603.147325	8705.665843	4883.608574	18398.01836
Adh5	7762.727552	11382.02653	6318.500768	9478.593579	13059.68821	13361.81783	7010.620912	7618.104292	12139.80186	10909.49972	26715.07062	13536.7408	21399.22999
Prtn3	4441.015224	576.6865735	3286.127909	824.747379	857.9271784	7804.484571	2033.832913	11.92606343	3010.619808	4800.732257	2764.806464	21238.35644	12170.6684
Mob4	2209.834326	5519.565907	9569.10297	4269.482274	9224.180209	8675.401244	7672.215466	14417.94812	3740.539555	6133.624552	13613.28276	6710.74532	12804.40346
Elp5	5386.761204	6244.840192	1162.198133	3557.044569	4334.112335	5948.547169	3796.183924	972.6367282	7071.845415	6694.842361	9761.692045	8117.172118	9012.664803
Ciapin1	5236.407084	6199.120896	2310.439739	1364.862606	1239.488243	1157.34114	633.0775474	5065.26416	4046.86653	3800.372561	9333.357792	5610.246803	11280.81244
Atp5g3	10099.7132	12026.25298	14068.18002	5900.115865	5636.803944	8582.255076	8175.255463	11753.13551	14055.14319	14693.30089	4840.40489	12277.89044	10125.80566
Rbm25	8412.40585	6707.228526	14318.12875	11367.28222	10537.40571	8674.236917	11966.87667	15767.58097	6684.150337	9721.883296	7432.054954	12062.382	9816.326233
Pnp	7601.236089	10790.79291	10176.84632	9957.838677	14035.82909	13027.65596	8802.629609	9088.322889	7529.740426	11847.99289	26525.9656	12939.87613	17779.88041
Vps35	6741.804512	4898.199112	13891.82026	5300.845161	6397.585208	4543.204356	4593.519429	8626.519211	1365.707767	8292.876927	17388.54795	14585.2362	12728.88063
Oxr1	2686.883819	3712.614643	9983.992479	5359.143312	6721.795069	8443.700151	6063.856291	11776.98763	3378.371724	6299.338472	7266.872862	12038.02018	5414.658625
Rab1a	7265.259598	9241.532225	8675.885191	6141.881729	5456.557307	4813.328244	3999.225011	9603.131294	6392.182438	8092.915464	795.1524154	1413.454247	2420.014194
A830080D01Rik	5297.662466	4648.821135	5993.694303	3316.136031	2985.77385	2371.734309	2509.496584	2.650236317	1360.921408	4723.399094	313.2763814	968.3824754	201.1205826
Id2	1350.402748	4979.246955	643.2690541	1252.552932	1149.364924	1781.420468	670.7199961	5415.095354	8076.183078	10186.43465	6601.587747	2781.464323	5096.970194
Casp12	1483.122744	6403.818653	2430.973388	4996.494517	8640.134285	8103.716637	5488.953438	5326.974997	2001.495786	4672.580159	12444.47706	3714.709554	7464.446767
Akr1a1	12098.86614	8763.557767	12290.62589	11417.00712	13617.98461	11998.3908	10153.19504	10422.05432	18080.4711	23325.33897	19157.70511	18929.13669	22897.37311
Psmd7	12170.33075	13748.0001	13091.22308	8249.188442	9309.621797	9886.301431	7440.657372	6905.190723	9578.302076	10697.3859	4896.225045	9734.890883	7446.38696
Cdc123	3098.965483	6236.527593	6557.030516	3909.405456	6609.433529	5650.479431	6053.590169	3921.68719	3396.719434	4133.45754	12520.80257	13413.0577	11281.63334
Psma4	7897.303771	11296.82239	5566.117042	11699.06729	15055.27598	18027.27654	14584.73787	11154.1821	10583.43746	15652.78449	27201.5034	12714.52927	14775.38517
Nfe2	21665.84313	10968.47472	19527.71994	8320.34648	5647.337839	7668.2583	7481.721861	6257.870503	10919.28032	8788.913927	8942.616706	10221.19036	3673.529009
Ube2i	7454.594416	10181.89502	11553.46747	8278.337518	6521.651075	7001.09887	5303.022554	13343.2773	10402.35355	10138.37761	5953.390434	8010.354893	5744.66056
Gm1821	7514.921687	13436.27762	12602.7446	10022.13811	12853.69205	15275.97159	11312.12619	14568.34903	11207.25959	14150.86399	22750.70041	17220.06109	15872.92892
Lamtor2	4875.371572	5720.107364	4708.42497	3378.720812	3341.585395	3203.06386	2835.73114	9431.528492	6179.189463	5501.702138	12273.59903	12360.34584	5505.778562
7-Sep	8489.439134	20861.50691	19186.4194	13259.40017	19150.62005	19618.91169	15279.41216	32252.05086	17105.64932	19227.78612	32614.91927	29552.29713	20132.58077
Stag2	1265.016458	1299.882709	2883.926154	7202.393692	7117.401326	5327.960823	7606.05601	203.4056373	4918.781594	3418.678166	910.2102864	4740.717111	2181.953097
Casp2	81.67384321	1650.050953	551.9172358	5434.587979	6176.373425	4085.623804	5861.955884	23.85212685	1920.127684	2104.014402	6549.185152	2669.493636	4697.19173
Rtcb	6978.473035	9858.742719	8417.055039	5520.320555	7123.25349	4309.174608	4831.921605	5680.781545	6867.627432	13373.11333	9408.544124	9239.221479	13793.58837
Sla2	2118.879364	5594.3793	1092.415494	3526.180842	3280.722894	1514.789561	548.6672077	8003.051117	1076.930774	2318.890118	5797.321836	5626.644184	3208.078518
Polr2d	6302.807605	9939.790562	4735.06925	4846.462509	4713.332534	6172.097973	4993.898202	8731.203545	8056.239915	7278.707738	13415.06425	9392.888364	8449.527172
Diablo	4514.336061	2654.836388	5222.278948	4809.597501	5285.674131	3059.851627	2269.953728	7335.854125	9587.077067	6523.604643	2702.151188	6504.606816	9432.965776
Bckdha	6639.712208	3053.841152	7704.003346	962.776826	514.9903936	381.8992898	589.7316973	5550.919965	7162.786236	8280.172193	1684.857339	1067.703755	2626.881079
Dynlrb1	5794.202308	7659.021141	6983.339001	8574.114904	11992.25357	18775.93886	9082.096274	9370.573057	8094.530787	9951.673265	19678.3135	11480.04072	13540.75106
Sypl	4241.471176	4979.246955	12111.72858	11782.22789	15350.22503	9785.004974	12575.99993	12629.03861	5426.933374	4621.208844	11210.73771	10466.68257	9735.0571
Ndufa11	4392.753408	8428.975647	4041.049186	3499.603743	5568.918847	7661.272338	6495.033432	10039.09517	7678.117555	9772.149852	11786.02706	14969.40341	8128.55514
Rab8b	5564.95868	6351.864908	4185.689565	3458.452107	2972.89909	3331.139842	3937.628277	4788.977024	10728.62369	10076.51108	5695.934208	8458.706141	7954.524268
Acot9	1910.054197	5059.255723	7450.248295	2788.88069	3121.544045	4112.403328	1997.331145	6216.79184	6272.523463	1858.205421	7448.00357	3559.637178	5935.109439
Xab2	9132.620649	695.1411129	2798.918212	1489.174841	1702.979597	1213.228841	854.3695189	920.294561	5312.060758	16601.77287	10324.45034	13158.19555	10875.28767
Oard1	3640.982806	6046.376885	6579.86847	3094.08866	5574.771011	6140.661141	6941.039416	8667.597874	4978.611081	3651.782413	9309.434869	8146.687404	3767.932548
Prpf40a	4979.3201	10992.37344	10231.40365	6895.47107	6696.045549	7180.405244	8117.080769	9717.754014	7619.085794	2954.126811	7515.215593	12481.21796	10270.28412
Araf	6601.659622	3806.131385	9122.494081	2993.781546	4020.436368	2318.175262	1542.199719	6713.04859	8222.964754	6398.766824	10277.74368	5903.994173	5264.433863
Trf	4829.894091	635.9138432	4005.523479	463.813235	897.7218907	430.8010281	173.3834004	10270.99085	5718.901273	2738.698715	4614.845895	1670.190384	3842.634479
Cnot1	2214.474885	575.6474986	1131.747527	5927.55029	4357.520989	5520.074795	5687.431804	1914.795739	129.2316929	4470.409177	8721.614459	1905.375678	1768.219327
Tpd52l2	8903.377021	8447.678995	17917.64415	7421.869086	9032.229244	8867.515216	6947.883497	7514.082517	14688.53803	12175.55407	13626.953	12799.32715	12344.69927
Dcaf11	4150.516214	4530.366595	6180.204265	1566.33416	2317.456771	1505.474944	996.9545521	1455.642297	2579.049772	4099.209997	8969.95719	6996.996744	5999.960565
Cul3	20.4184608	83.12599258	359.0633971	4616.699206	4442.962577	2810.685627	6391.231528	0	3048.91068	2163.671413	5502.272444	1489.350696	1645.084276
Nup62	7806.348809	1573.159409	3652.803958	1501.177402	1523.903392	2082.981187	1312.922986	4372.227363	3758.887264	2259.785487	4461.055671	8053.925077	10027.29762
Rpa1	5149.164569	7227.805054	4091.800196	1820.102584	1255.874301	1722.039785	893.1526479	3966.741207	6362.666558	5310.57875	6984.354525	9202.210247	11873.50248
Ahsa1	9180.882466	4823.385719	7102.603875	5834.959108	7194.649885	5231.321674	2215.201076	7006.562262	7244.952066	14466.27282	4840.40489	9502.985066	17426.07236
Uba7	11800.94223	9427.526633	16197.1849	8106.01504	5917.707795	7734.624945	5084.011943	13998.54822	11068.45518	9811.921192	13507.33838	12076.4369	7861.76253
Dynlt3	7504.712456	10133.05849	12348.98955	6413.653994	8379.12779	11184.52615	6769.937376	14042.27712	14118.96131	10272.60589	11194.78909	9630.884638	15908.22764
Ndufs2	10426.40857	7981.134362	5658.737636	3441.305592	3101.646689	2737.333019	2082.882165	10821.57744	7702.847076	10228.96789	468.2057919	3583.530505	2704.045711
Tceal8	3612.211338	5725.302739	2757.048628	4078.29863	6222.020301	6764.740468	7032.293837	7406.747946	4148.177796	4850.998813	8385.55434	10842.88535	9003.634899
Mrpl12	4605.291023	6955.567429	1927.269612	4616.699206	2581.974564	3021.428832	2026.988832	10783.81157	6148.875856	7953.163392	950.0818258	804.8771614	650.1530671
Sap18	6201.643412	9686.256285	4089.262646	5866.680161	6685.511655	8294.666282	5939.522142	15165.97732	4615.645524	10198.03463	8010.761869	11272.96523	9548.712723
Ppan	28336.18303	12620.60382	15907.90414	3540.75538	1786.08032	1796.55672	1472.618223	8761.018704	7096.574937	13019.5903	1469.551026	2503.177342	2942.927709
Trip6	5829.470559	3290.750231	3132.606104	1949.558773	1219.590887	1116.589692	1018.627477	4549.793197	7883.133265	4278.73341	853.2509443	7250.921902	3514.274344
Def8	13658.09405	4609.336288	6505.01073	3314.42138	1707.661328	2002.642617	2131.931416	3151.130981	4070.798325	6872.708634	8539.344564	3863.222976	7536.685997
Tpr	6237.839775	5839.600978	8880.158007	6008.138911	4687.583014	3983.163019	6086.669897	6755.452371	2529.590729	2369.156674	1045.773521	2145.714435	1399.635075
Nhp2l1	14242.80452	16917.17856	15047.67452	15385.56805	23227.23718	28411.90997	15670.66549	14005.17382	16310.316	15465.52776	25246.65878	27978.14855	27961.50729
Mcrs1	8013.317753	5246.289206	7613.920303	1855.25294	2049.42768	1320.346935	593.1537381	5146.096368	3844.244	4115.781388	7316.997083	4261.913584	3044.719351
Serbp1	19624.92517	13628.50648	16541.02299	11756.50812	7741.241962	12495.55847	15273.70876	12778.1144	11638.0319	12780.96226	10432.67309	5790.617995	7544.0741
Ndufv1	5714.384689	7170.655935	7282.769962	4825.886691	5943.457315	4446.565206	2522.044067	7257.672153	5409.383391	9230.817713	10480.51894	11406.01826	17061.59261
Pmf1	2086.395449	1811.107563	746.0398497	2428.803872	4380.929644	4543.204356	3694.66338	8676.873701	6923.468286	6421.414393	3956.395901	4361.70336	9209.680884
Zfp330	4995.098001	6430.834601	9817.78292	6335.63735	8490.318898	6089.430749	5406.824459	10168.29419	10197.33784	9725.197574	15860.89839	11497.84359	7353.625221
Psmd1	7062.003102	2701.594759	1113.984674	4810.454827	5998.467653	4337.118459	3398.086511	2552.840132	5692.576298	3426.411482	6862.461533	9417.718684	7355.267022
Impdh2	8500.576476	4924.175985	4628.492129	8700.141791	8146.211681	7274.715739	5823.172755	12067.18851	10198.13557	10473.11973	5492.019763	7996.299995	9494.533301
Ncaph2	5635.495181	3011.239081	5580.07357	3228.688804	1306.202907	1532.254468	1446.382577	4474.261462	3393.528528	3583.839706	6488.808249	9382.112942	8327.213021
Nsfl1c	4858.665559	10256.70841	5224.816499	4350.070895	3570.990207	3371.89129	2916.719439	7911.617964	8623.423456	6400.423963	7315.857896	8405.297528	10251.40341
Grcc10	10960.07289	9772.499502	8598.489901	9559.1822	13610.96202	21740.31567	18542.8984	18343.61067	12024.92925	11608.81246	8762.625185	20725.35266	10809.61564
Sfpq	1985.231257	4328.786063	3399.048907	7991.133389	7606.6422	8272.544067	11199.19885	4757.174188	4049.25971	1873.672053	5676.568031	2280.17296	4137.3377
Tmx2	6523.698226	6557.601739	6621.738054	4509.533486	4282.613296	4850.586711	2428.508285	5297.159838	6984.0955	9910.244785	19352.50606	12103.1412	18058.16562
Apobec3	3369.046032	388.6140153	6621.738054	2339.641993	4873.681816	3015.607197	647.9063908	140.4625248	1337.787339	9176.13212	6044.525381	5090.215576	3045.540251
Ppp4c	7797.995802	8435.210097	12555.79992	2225.617667	1584.765893	1522.939851	1014.064756	10383.62589	5710.126281	3055.764681	142.3983552	3149.702652	2644.940887
Arhgef2	7571.53651	6920.238882	6388.283407	2539.398895	1621.049307	1194.599608	1591.24897	3848.805691	4882.086175	5144.864831	6005.793028	2425.406906	6659.964436
Ywhah	10562.84102	18423.83718	8634.015608	4212.898774	3422.345252	5022.907122	5012.149087	8562.25098	7046.318167	3402.106774	3336.678259	2178.040701	1040.901628
Pepd	4833.606539	948.6753903	4334.13627	757.8759699	2110.290181	1909.496449	107.223945	2300.405123	2172.209257	5345.931053	12541.30794	7047.594377	9346.77124
Slc38a2	7070.356108	8006.07216	5207.053645	8576.686881	9509.765791	8227.13531	12220.10768	1812.761641	2603.779293	4720.637196	6193.758857	5805.609886	1742.771416
Ecd	5459.153929	2776.408152	8290.177514	3141.241577	1110.740644	1188.777972	1546.76244	2670.113089	5529.042366	5574.063883	9675.113845	2393.080641	6577.053502
Esam	10526.64465	2338.957616	8330.778322	4407.511721	5607.543127	2379.884599	3214.436988	3494.336584	9141.147954	2776.260537	1109.567984	7823.893246	4960.700738
Prkacb	3182.495549	4077.329936	3448.531142	6235.330237	4905.283499	4140.347178	7342.558869	6416.884682	940.5195425	1402.492141	6104.902284	1342.71126	2740.165326
Ntmt1	8038.376773	6440.186275	9557.683993	2397.940145	5005.940712	3969.191094	1587.82693	7214.605813	5930.298795	10441.08171	5996.679534	10896.29396	5400.703319
Zfp869	6284.245368	2747.314055	8919.49004	5323.13563	3034.932024	2745.483309	1867.293595	14847.28641	5049.60874	4995.722303	7019.669317	2685.42252	4225.174036
Serpinb1a	2909.630664	3534.932834	2853.475548	5558.042888	9385.699923	6628.514197	7253.585808	4266.88047	5191.604057	4008.067341	11520.59653	9910.577109	10309.68734
Atf4	13095.65827	11756.0935	15740.42581	14938.044	14004.22741	10966.79698	10836.46252	12624.40069	11981.85202	14897.12901	4552.190619	4635.773872	5735.630657
Chmp1b	5778.424407	9459.737955	5313.630766	4787.307032	7079.947479	4752.783234	5058.916978	7840.724143	10959.16665	8947.99929	10391.66237	3072.869209	8043.181505
Thumpd1	9928.940621	5343.962248	11534.43584	2217.901736	1223.102185	2268.109197	2122.805974	5784.140761	7198.683929	2468.032646	38.73235261	369.175322	2389.640882
Dynll1	2480.842987	6156.518825	3155.444058	4804.453547	8779.415778	11006.3841	8977.15369	2821.839118	4038.091539	3442.430494	2268.121001	6824.589995	7568.70111
Ppid	5136.171003	9894.071266	4880.978405	8467.80651	10334.92085	11602.51958	7690.46635	7099.320533	7315.151998	9118.132248	22228.95284	12761.37893	13237.01794
Alox5ap	8892.239679	7624.731669	9484.095028	15478.15923	16649.40534	16482.21447	16556.97405	13135.8963	13436.90515	10842.10939	18885.43946	18048.36308	15152.99933
H2-DMb1	9347.9426	3601.433628	8052.916541	3341.855804	5358.240959	4280.066431	1827.369785	5315.048933	5629.555905	5076.922123	13491.38976	14753.89498	16352.33472
Jtb	6070.779641	6344.591383	6747.346804	3693.359365	2302.241146	4317.324898	2330.409782	5977.608012	5833.773889	7959.791948	250.6211051	1399.399349	884.9305636
Higd1a	2217.259221	6652.157556	4930.460639	2467.383531	4478.075559	4390.677505	4171.467731	3512.888238	2220.870574	6731.299423	10082.94273	10052.06308	6240.484364
Rbm8a	8085.710477	13364.58146	9352.142402	8201.178199	9460.607617	10552.29653	8618.980086	13824.95775	8526.100823	11991.05924	14762.72228	15023.74902	10534.61403
Psmb10	7338.580434	10437.50744	7105.141426	7621.625987	8319.435722	11165.89692	7664.230704	9670.71232	9300.693254	10784.6619	12439.92031	15186.31734	15876.21252
Chrac1	4573.73522	4687.266906	5582.61112	5041.932782	6664.443866	9353.039618	7387.045399	14262.24674	5432.517459	9297.655661	8107.592751	14605.38155	7047.429396
Tmem147	6191.434182	8657.572127	4924.116763	5493.743456	4773.024602	6404.963394	3471.090048	10487.64766	10776.48728	7499.107251	1895.606904	5411.135748	3119.421282
Adck3	7212.357222	5786.608158	4478.776649	3828.816834	1892.589696	1134.054598	1852.464751	3182.271257	3857.007624	6550.118871	1110.70717	6279.25995	7051.533897
Prpf38a	3228.901142	4500.233423	5293.330362	1285.988637	1724.047386	4390.677505	2496.949101	2913.93483	5034.451936	7054.993946	9687.6449	12100.33022	8054.674109
Ssr4	3819.180282	8159.855246	4225.021598	8118.874927	9349.416509	16656.86354	11605.28102	9157.891592	4781.572636	11154.20394	6305.399168	7344.621222	10160.28347
Mrpl18	1704.941477	5747.123312	4590.428871	5396.865646	6540.377999	8255.07916	4377.930859	3242.564133	7232.986168	9319.198471	10103.4481	10836.32639	8539.826209
Uqcrq	3808.971051	8231.551415	4990.093076	3270.697766	3761.770739	7622.849543	6152.829352	9970.189023	8320.287387	10382.52946	4792.559042	7603.699843	6989.145472
Cr1l	3559.308962	13530.83344	4467.357672	6914.332237	7635.903018	11618.82016	7685.903629	10284.90459	5826.59435	9683.216715	13353.54816	10496.66636	8499.602092
Tmem256	3290.156525	4557.382543	1415.953184	3496.17444	5732.779427	7634.492814	7922.024444	5057.313451	4219.973181	7728.89722	9118.051479	8571.145325	6456.381153
Ptbp1	8803.140941	2476.115504	6125.646929	3359.002319	3620.14838	1538.076103	1625.469378	232.5582368	4050.057436	3900.905672	4549.912245	1506.216574	12189.54911
Scfd1	8139.540965	13799.95384	6145.947333	3373.576857	5453.046009	3169.298374	2330.409782	13522.16825	7682.903914	5076.922123	7635.969399	11706.79308	4606.892693
Qrich1	7769.224335	7018.950998	4041.049186	3549.328637	2639.325767	1541.569084	1558.169243	5259.39397	6154.459941	4197.533589	230.115742	1084.101136	2360.90937
Hn1	4822.469197	5829.210229	5869.354328	8202.035525	9907.712913	11898.25867	6079.825815	9483.2081	10910.50533	15953.27906	10922.52344	11327.31083	17983.46369
Kit	8786.434928	2638.211189	4736.338026	18194.16723	14276.93823	6723.98902	13172.57571	1254.886896	7309.567912	4783.608485	7378.513172	5271.055264	6324.216198
Tuba1c	5890.725941	4136.557206	4013.13613	7132.950305	9281.531412	12007.70541	5930.3967	8592.066139	6925.861466	5481.264088	8910.719474	3682.851785	12285.59445
Pak1ip1	8722.39521	5905.062698	6126.915705	3767.946706	4022.777234	4581.62715	3368.428824	8167.365769	9722.690572	8274.096016	1269.054141	3486.551709	5471.300748
Exosc8	4762.141926	12098.98822	4600.579073	4630.416418	5451.875576	7088.423403	4851.313169	2256.676224	7647.006221	8550.838262	8928.946464	8864.892694	9071.769627
Selplg	7941.85314	11810.1254	2099.823046	1861.25422	3105.157987	1527.597159	1584.404889	2313.656304	11958.71795	11988.84972	3566.794001	5174.544964	17348.08683
Dnajb4	5773.783848	10497.77379	10066.46287	4336.353683	5052.758021	5067.151552	4040.2895	15326.31662	5708.530828	3792.086865	12270.18147	10980.15485	9872.147456
Morc3	2238.605793	628.6403188	2192.44364	7086.654714	4084.810167	4960.033459	4811.38936	2.650236317	3510.794323	2357.00432	699.4607207	6139.179467	2679.418701
Dctn5	2021.427619	7846.054624	3915.440436	4455.521963	4591.607532	3766.598178	3126.604608	12332.21214	6404.946062	5741.434942	12033.23061	8557.558924	6707.576656
Cd44	1818.171123	3109.951197	1135.553853	6083.583578	4061.401513	6305.99559	6451.687582	1089.909685	2158.647907	842.9314721	3864.121766	352.3094444	3813.902967
Sarnp	3950.972165	11111.86706	5283.18016	5780.947585	7290.625368	10250.73581	8769.549881	10743.39547	9136.361595	8714.342663	15425.72902	16677.54202	8583.333927
Cpq	8403.124732	4224.878573	8309.209143	4309.776585	4653.640466	5537.539702	4407.588546	8723.252836	8161.539813	3561.744517	9849.409432	6195.399059	9089.829435
Lin7c	615.3381596	3627.410501	1657.020483	2868.611986	4831.546238	4172.948337	4032.304739	1306.566504	6596.400422	2101.252503	11918.17274	1595.230928	6690.337749
Wdr18	6383.553336	7086.490867	6356.564026	3205.541009	3102.817121	2129.554271	909.1221716	4959.917267	5063.967817	13647.64606	1237.15691	702.7449023	3207.257618
Gpbp1	9480.662595	7085.451792	10764.28926	7072.937502	8244.528028	4393.00616	4706.446775	9573.978694	10257.96505	10214.05364	16065.95203	6168.226256	7758.329088
Nmt1	1818.171123	3462.197591	2952.440018	983.3526442	530.2060189	438.9513178	761.9744174	208.7061099	6215.884882	4326.790446	4516.875827	4051.090113	8190.122665
Rnh1	5446.160363	6596.047511	4004.254704	5773.231653	5141.710907	3810.842608	2150.1823	7540.58488	9432.318126	7303.012446	16015.8278	9902.612667	8564.453219
Cpne3	758.2673852	1514.971215	90.08304308	4367.21741	5316.105381	5178.926954	8972.590968	1828.663059	2314.204574	346.8944721	4066.897024	4817.550554	394.8530622
Ankrd10	11348.02365	2559.241496	5402.445034	4710.147714	3435.220012	4652.651104	5916.708537	3969.391443	1257.216963	977.7121269	58.09852892	1815.424331	326.7183342
Nsrp1	6082.845095	8048.674231	8821.794345	2331.068736	1836.408926	2746.647636	3088.962159	6532.832521	5995.712368	7180.384146	8296.697767	6679.356048	5028.835466
Psmd14	7424.894837	15814.72009	7446.441969	8467.80651	11040.69178	14039.45621	10886.65245	11804.15255	12494.79016	12075.57334	18867.21247	14111.11764	12091.04107
Snx17	4639.631161	6423.561076	6593.824998	3401.011281	3714.95343	1522.939851	1519.386114	4142.981922	7150.820339	3625.820566	12755.47506	7030.728499	11925.2192
Zfp422	5261.466104	5380.329869	6765.109658	10682.27894	11030.15788	7660.108011	7527.349072	1710.064983	5577.703682	7535.564314	10737.97517	6014.559371	9359.905646
Tnpo1	1558.299804	2715.102732	3999.179603	6423.941903	5597.009232	6239.628945	7772.595329	4943.35329	865.5332516	3633.001502	29.61885788	3669.73388	1721.428007
Aip	6298.167045	4389.052408	9769.569461	5675.496517	7824.342685	5754.104543	3441.432361	16271.12587	8938.525423	9958.301821	8400.363769	6349.534441	8561.169618
Cct8	22519.70604	24328.89988	25540.44588	23439.28622	22697.03117	25799.15995	13813.63802	21494.74165	33157.50194	40368.46325	15209.28352	21740.58479	24657.38343
Rabgap1l	1850.655038	5057.177573	6531.655011	3802.239736	8720.894142	6229.150001	8783.238044	2798.64955	2176.19789	1973.100405	5224.310855	2537.377594	4588.011985
Tia1	2653.471792	5034.317925	6406.046261	6790.020002	4846.761863	4946.061534	8187.802946	3443.319534	3571.421537	729.6936269	1405.756562	1091.128585	6979.294668
Sec11c	6812.341013	9433.761082	9462.525849	6354.498517	7061.220556	11727.10258	10852.43205	19710.47005	10397.56719	8455.276569	3492.746856	6377.17574	7558.029405
Ssna1	4803.906959	9061.772266	3476.444198	4825.886691	4592.777965	9027.028029	6531.5352	11158.15745	5734.058076	4479.247253	8178.222335	10821.3345	7324.072809
S100a11	5852.673355	9861.859944	6295.662813	6425.656555	7311.693156	11518.68803	10726.95722	10335.92164	8430.373643	7923.887266	13287.47532	13509.09951	10831.77995
Rnf181	2027.924402	3147.357894	7929.845341	5202.252699	5659.042166	7250.26487	4828.499564	3098.126254	5746.8217	3264.56422	4569.278421	6476.965516	9842.595044
Sfr1	16271.65703	21368.57547	15609.74196	12584.6848	13651.92716	13670.36452	11703.37952	13458.56258	16989.97898	12183.28738	19342.25338	18411.44794	14520.90607
Mtpap	1338.337294	2109.322062	4043.586736	4478.669759	6799.043628	2750.140617	3313.676171	865.3021574	6404.148336	4277.07627	8702.248282	2494.275907	7665.56735
Ndufa10	7260.619039	6765.416721	6630.619481	4378.362645	2756.369038	3431.271973	3703.788822	4544.492724	5507.50375	6309.833687	837.3023285	751.4685489	734.7058019
Prim1	923.4712953	2068.79814	5044.650412	3304.990796	4041.504157	6037.036029	3800.746645	3113.365113	5856.907957	7621.183172	8574.659356	11718.97399	7184.519752
Ctsa	7266.18771	9178.148655	10405.22586	4777.019123	3745.384681	1980.520402	1480.602985	7114.559392	7445.181417	7672.002108	14854.99641	7112.246908	9197.367379
Csnk1a1	13023.26554	8055.947755	7114.022853	6411.082017	4057.890215	4390.677505	9279.43396	6378.456255	6158.448574	3731.877474	4227.522369	3643.029574	3673.529009
Birc6	1149.002476	3173.334767	248.6799499	4278.912857	3184.747411	3271.759159	6602.257377	1245.611069	1036.246722	385.5610534	1127.794973	3889.458786	3721.962129
Atp6v1e1	4040.999015	7266.250826	4329.061169	5083.084418	8613.214333	7497.102216	7095.031251	10369.04959	5339.183459	7855.392179	7810.264985	9654.309468	4864.655399
Gsto1	10414.34312	13613.95943	11687.95765	14404.78738	15979.91783	19339.47318	13747.47856	14288.08654	12787.55578	13679.68408	1520.814433	4053.432597	4894.207811
9530068E07Rik	7173.376524	3658.582748	5323.780968	2886.615827	2277.662059	1050.223047	2976.034813	2104.287635	9426.734041	6604.252084	3198.836651	939.3356861	492.5402024
Ncstn	4731.514235	2654.836388	4580.278669	1581.766023	1172.773578	431.9653552	354.7515626	4708.807376	3080.022013	3131.993085	14.80942894	2639.041356	5047.716174
Cops6	7189.154426	7659.021141	4414.069111	4185.46435	4190.149112	3721.189421	2277.93849	11862.45775	13604.42772	8685.618917	2704.429562	7398.029835	5472.942549
Sumo2	7822.126711	12305.76413	7031.552461	10251.90141	15203.92094	20121.90099	10707.56565	10147.75486	12628.80821	13638.80798	13272.66589	14068.48445	13004.70314
Smim7	8999.900654	7055.31862	15548.84075	5888.970631	5950.479911	5297.688319	4161.201609	6234.018376	8975.220842	11424.31763	6763.352278	12363.15682	10738.19731
Pnisr	7445.313298	5033.27885	11908.72454	9195.676079	7614.835229	5807.66359	7704.154513	2837.077977	7178.740766	6991.470277	5072.799005	4229.118822	3537.259553
Tbp	4028.005449	3809.24861	4847.990248	4547.25582	6159.987367	4227.671711	1892.38856	8723.915395	6465.573276	715.8841336	13468.60603	7995.831498	2571.059856
Ripk3	6544.116687	7538.488452	2268.570155	3818.528925	2913.207022	2099.281767	1298.094142	4013.120343	9475.395357	5312.788269	3616.918222	7734.878891	9464.980889
Timm23	5103.687088	10238.00506	4648.792533	3330.710569	3460.969532	4358.076346	2074.897403	10666.53862	12571.3719	11923.66891	2780.75508	7016.205105	5866.15381
Ube2l6	9807.357968	14415.08619	10247.89773	4838.746577	9466.45978	6935.896553	6025.073162	18355.53673	11425.83665	9689.845271	12158.54116	10948.29708	16279.27459
Osbpl8	1049.694508	449.9194348	3438.38094	7458.734093	6617.626558	5192.898879	8459.284849	1417.876429	1895.398162	2208.966551	3819.69348	3328.199857	147.7620607
Tspyl1	3855.376644	6414.209402	3478.981748	4902.188683	4472.223395	5389.67016	5363.478608	1093.222481	1383.25775	1569.310821	952.3601995	2336.861048	500.7492057
Trmt2a	6045.720621	5325.258899	6605.243976	2937.198046	1769.694262	1023.443524	1391.629924	3286.293033	8447.923626	11361.89872	2500.515117	4673.722097	3300.019356
Etfdh	4199.706142	1592.901833	10.15020204	1181.394894	1534.437286	894.2032151	894.2933282	4841.319192	2129.929753	8347.562521	5746.058429	10659.70317	4038.008759
Eif3c	13640.45993	5569.441503	6440.303192	10547.6788	9137.568188	10271.6937	10193.11885	6730.937685	5726.878538	11340.35591	8285.305898	14421.26239	11078.05005
Icam1	5827.614335	1934.757477	3924.321863	1805.528046	853.2454476	1457.737533	670.7199961	11586.17062	5427.7311	6373.357356	3520.08734	3024.145563	4848.237392
Gnl3	6986.826041	18736.59873	15622.42971	12754.4353	11943.0954	13460.78564	9821.257086	10848.0798	14585.63131	12382.69647	14940.43543	25391.11031	12615.59638
Pld3	9214.294493	3466.35389	3751.768428	866.7563412	854.4158803	470.3881496	321.6718349	2312.331186	2180.186522	5417.740418	3405.029469	6077.337915	2768.075937
Igtp	2381.535019	2424.161758	1796.585761	5373.71785	7145.491711	3767.762505	2346.379306	8617.905943	3208.45598	4282.047688	10666.2064	5769.067151	11131.40857
Pqlc1	4754.717031	4140.713505	8452.580746	1988.995758	2095.074556	1049.05872	1132.695504	10600.28271	3127.087877	12142.96366	2992.643833	7274.346732	3888.604898
Yme1l1	2372.2539	1377.813327	4148.895083	4233.474592	5898.980872	4128.703907	5769.560783	1125.687876	3580.196528	529.1797839	3870.956887	6800.696668	787.2434235
Arpp19	5656.841754	6790.354518	8159.493662	3630.774584	6852.883533	8018.720758	8493.505257	2435.567175	4749.663576	7550.478567	10925.941	12850.86178	9551.175424
Leprot	5043.359818	2239.206425	6884.374532	3152.386812	3312.324577	3948.233206	2731.929236	9519.64885	7173.954407	5515.511631	7944.689033	1823.85727	5147.045115
Ube2g2	7704.256505	2572.74947	3759.381079	1159.96175	815.7916008	292.2461029	439.1619022	4235.077634	5987.735103	3476.125658	3049.603175	2445.083763	5841.5268
Glipr2	4639.631161	2697.438459	5675.231714	959.347523	1361.213245	840.6441684	738.0201318	11648.45117	2734.606439	3926.86752	4699.145721	2751.480541	4711.147036
Sptssa	8673.205281	11816.35984	7398.22851	10739.71977	12352.74685	16981.7108	11743.30333	9929.11036	10741.38731	7534.459554	9531.576303	5733.929906	7089.295313
Usp5	5021.085133	1954.4999	3864.689426	2826.603024	2085.711094	939.6119721	694.6742817	1.325118158	2627.711088	5000.141341	3668.18163	5111.297923	11636.26228
Cnot2	2889.212203	2901.097141	7692.584369	5727.793388	6004.319816	4894.831141	4227.361064	12690.6566	4833.424859	5807.72051	13661.1286	9554.519692	10218.5674
Rpf1	9343.30204	10152.80092	5251.460779	3971.990236	4852.614027	5110.231655	3228.125151	9546.151213	6191.15536	7694.649677	585.5420365	4789.909254	2049.788142
Gm32374	2749.067313	8093.354452	3151.637732	854.7537806	740.8839072	961.7341871	1442.960536	3335.984964	5217.131305	4625.075502	4602.31484	7804.216388	3616.886886
Ube2g1	10227.79264	2147.767833	4216.140171	4307.204607	6014.853711	3621.05729	4396.181743	6187.63924	4992.172432	9409.236367	1339.683726	1233.551552	1967.698108
Luc7l2	1620.483298	1987.750297	4133.66978	11364.71025	7211.035943	5927.589281	17428.45378	3645.400054	3285.037724	3866.105749	5242.537845	3578.377043	488.4357007
Serp1	18347.84325	15322.19858	7116.560403	4034.575016	2455.567831	2891.024197	4798.841877	2432.916939	2011.866231	578.8939599	15.94861578	1132.824783	495.0029034
Sh3bgrl	10173.03404	15958.11242	11930.29372	10454.23029	13894.20673	10511.54509	13806.79393	13298.22328	8244.503369	8017.239441	15960.00765	9134.746737	13167.24141
Fam45a	6086.557543	4768.314749	3254.408528	1709.507561	4094.173629	2058.530318	2167.292504	2.650236317	4422.595712	3934.600836	7576.731683	6082.959874	1737.846014
Bcas2	6611.868852	10625.58	8196.288145	9049.073374	6220.849868	8486.780254	9848.633412	12570.07085	7343.072425	6579.947376	10922.52344	11380.71944	7967.658674
Gls	1822.811682	4033.68879	2127.736102	9052.502677	6758.078483	6800.834609	9842.930011	2876.168963	830.4332857	2892.81266	3424.395646	42.16469414	1017.916418
Actr3	9766.521046	5750.240536	12860.30598	8009.994555	10363.01124	7481.965964	7011.761592	8032.866276	6353.891566	11119.9564	1307.786494	4823.641009	5607.570204
Acaa2	5010.875903	1388.204076	4979.942874	5478.311593	3217.519527	2496.317309	2816.339576	1818.724672	1998.30488	11421.55573	6803.223817	5107.081453	6853.696916
Adk	4393.68152	8176.480445	5001.512054	4924.479153	6724.135935	6303.666936	4428.120791	6221.429753	6039.587325	9780.987927	24317.08232	22548.27294	8565.274119
Pitrm1	4460.505573	1366.383503	6735.927827	3280.985675	3489.059917	1617.250346	1857.027472	1.987677238	402.8518821	4085.952883	5981.870105	4885.014064	7124.594027
Prpf18	129.9356596	0	139.565278	2733.154516	3545.240687	2032.915122	2290.485973	4203.274798	162.7362058	0	1749.790989	4728.067703	3118.600381
Gng5	8338.156902	12704.76889	8234.351402	14067.85836	17602.13757	27232.44661	19577.4954	12124.83115	12202.02453	12004.86873	10357.48676	13856.25549	10048.64103
Ypel5	6333.435296	8807.198913	6815.860668	5027.358244	6067.523183	3786.391739	2719.381753	5884.187182	4350.0026	9657.254867	8678.325359	10468.55656	4202.188827
S100a1	2139.297825	6641.766807	4825.152293	4456.379289	4776.535901	6834.600095	6696.933839	9697.214683	5484.369682	8577.35249	9926.874137	12641.9123	6384.141923
Taf8	3485.060014	3666.895347	4233.903025	894.1907654	916.4488141	228.2081122	290.8734677	7202.017191	1910.554966	1565.444163	2777.33752	5463.138871	4804.729674
Arrdc3	8508.001371	5311.750926	3765.724956	3451.593501	4824.523642	2120.239655	3550.937667	2780.097896	6631.500388	6181.681589	9138.556843	8656.880203	10624.09217
Atp6v1f	8170.168656	17055.37553	14927.14087	14110.72465	16785.17553	21607.58238	18419.70493	15059.30531	12324.07669	16376.40194	22447.67671	23973.4396	17698.61127
Prpf4b	3968.60629	4448.279678	2562.926014	5707.21757	4851.443594	5114.888963	7239.897645	1202.544729	1049.808073	6377.224014	299.6061393	1492.161676	2112.176568
Nhp2	5657.769866	8209.730842	9038.754914	8865.605662	9211.305449	15533.28788	9298.825524	12315.64816	7356.633776	16781.29628	9045.143522	16137.36544	17990.03089
Atp6v0c-ps2	4062.345588	4458.670427	2130.273653	2106.449387	1516.880796	1089.810168	515.58748	5978.93313	4927.556586	7008.594049	2903.787259	4749.15005	3984.650237
Nifk	9777.658388	11958.71311	7733.185177	11374.14083	11704.32713	13003.20509	6928.491933	2132.115117	13812.63433	13721.66494	26498.62512	19422.46361	12220.74332
Eif3a	10874.6866	18465.40018	9465.063399	14202.4585	11844.77905	9889.794413	9301.106885	14211.89225	10947.20075	13554.84626	7042.453054	7626.656176	12800.29896
Irf1	9957.712088	3226.327587	7440.098093	4769.303191	7479.065034	3490.652655	3969.567324	4803.553324	6653.83673	1449.444419	3605.526353	7355.865141	7324.89371
Pfkp	6017.877265	4167.729453	2801.455762	2229.04697	1907.805322	1156.176813	2583.640801	4525.278511	2585.431584	5042.67458	13171.27826	7266.850786	7475.939372
Suclg2	9880.678804	9410.901434	7658.327437	5606.05313	6422.164295	7077.944459	4223.939023	5004.971284	7008.027295	3915.819925	3310.476961	4572.995328	9801.550027
Ivns1abp	8168.312432	4889.886513	6050.789189	8338.350321	5173.31259	4929.760954	5743.325137	7090.707265	2126.738847	2969.041063	227.8373683	3650.994016	3080.838966
Sec23b	3975.103073	1194.936143	4384.88728	1550.04497	1282.794253	742.8406917	1493.150468	1.325118158	3398.314887	4910.103444	3572.489935	5098.180018	5352.270199
Ndufs3	7505.640568	9989.666158	4379.812179	5023.071615	5733.94986	6919.595973	3824.70093	12077.78945	8769.407406	9156.798829	1828.394881	5580.731518	6226.529058
Stat3	7434.175955	5855.187102	11327.62547	3829.67416	4046.185888	2347.28344	4188.577935	2280.528351	4551.029678	5481.264088	1893.328531	6531.779619	1576.949548
Cks2	2949.539474	5630.746922	1476.854396	4920.192524	8228.14197	19670.14208	13657.36482	5504.54083	4583.736464	3782.69641	5621.887063	7376.478991	9209.680884
Api5	6760.366749	9829.648622	2460.155219	6135.023123	4298.999354	3957.547823	4902.643781	7856.625561	4775.190824	3310.964118	347.4519867	899.513475	1223.141503
Usp14	6792.850664	3636.762175	2621.289676	4946.769623	6368.32439	4459.372804	2590.484883	8013.652063	2930.847158	11202.81336	4369.920724	359.3368934	5550.928081
Cbx5	1.856223709	1110.771076	2725.329247	5667.780585	5155.7561	6637.828814	8499.208658	6861.461824	1273.171493	3653.991932	8609.974148	3319.766918	6084.5133
Gmps	10026.39237	4584.398491	2343.427895	5252.834918	7688.57249	6161.619029	5361.197248	12065.86339	2911.701722	6483.833303	5853.141992	2985.260345	9217.889887
Hipk1	3494.341133	1185.584469	3151.637732	7282.982313	5257.583746	4430.264627	6991.229347	4192.673853	2322.181839	1316.320903	78.60389206	2952.934079	491.719302
Exosc7	6349.213197	11787.26575	4474.970323	9458.875086	10248.30883	13465.44295	7456.626896	7300.075934	13254.22578	12573.81986	12761.171	10926.74624	11281.63334
Golga7	7941.85314	5099.779644	8342.197299	4674.997357	4680.560418	4118.224963	3264.62692	6618.965201	6498.280062	11941.89744	796.2916022	2847.522344	2310.013549
Mga	1271.513241	1733.176945	304.5060611	4989.635911	3065.363275	2974.855748	6312.524589	4895.649036	317.4951467	1889.691066	10210.53166	8115.766628	3791.738658
Klhl6	7176.16086	4902.355412	12650.95806	8676.993995	5203.743841	5225.500038	4718.994258	2877.494081	6342.723395	4513.494796	12753.19669	10097.97575	14640.75752
Msn	5902.791395	2987.340358	11218.5108	9508.59998	6300.439293	5473.501711	7073.358326	6393.032555	5292.117596	2697.822615	10657.0929	8221.178364	8276.317201
Lta4h	9449.106792	5572.558727	6900.86861	4046.577577	4886.556576	3965.698113	1633.45414	3343.273114	6713.666217	2722.127323	1100.454489	6673.265592	7417.655448
Hmgcl	5810.908322	5064.451098	6187.816917	3190.966471	3834.337567	3237.993673	2598.469645	6958.858009	3561.051092	5425.473735	13413.92506	3229.347074	8541.46801
Akap8l	6727.882834	6628.258833	9440.95667	1706.078258	1226.613483	608.9430749	980.9850283	5279.270743	3865.782615	5810.482408	743.8890075	2570.172356	2163.893289
Ndufs7	8191.515229	10604.7985	6705.477221	7044.645752	8527.772745	11530.3313	9187.038858	7380.245583	11252.73	11905.99276	2085.851107	10508.37877	8414.228457
Pfn1	48012.15435	60862.77361	37327.36799	2746.871728	1657.332721	1428.629355	1193.151558	35539.00645	16242.50925	15662.17494	999.06686	2821.286534	1508.81482
Psmc2	6348.285086	11269.80644	7988.209003	6778.874767	7859.455666	8598.555656	4902.643781	10121.91505	8128.0353	9854.454432	25888.02097	13294.52806	11338.27546
Sh3gl1	10814.35933	8196.222868	13205.41285	2207.613826	1430.268775	1014.128907	881.7458452	3200.160352	6877.997876	5018.922251	2474.31382	3118.781876	4688.982727
Wbp5	7578.961405	9661.318487	11855.43598	8011.709207	10442.60066	13461.94996	14963.44372	10726.16893	10758.93729	7193.088879	12576.62273	11125.85729	14937.92344
Scoc	2802.897801	2554.046122	4020.748782	6399.079456	7498.96239	9094.559001	6246.365134	5034.123884	4073.191505	2310.052042	10408.75017	4277.373972	6851.234215
Pycard	2210.762438	6608.51641	1577.087641	4279.770183	6690.193386	7287.523338	6468.797786	2725.768052	2701.101926	4868.122584	3021.123504	4793.18873	6560.635496
Sertad1	6796.563111	5792.842608	5718.370073	2933.768743	2793.822885	3892.345505	2041.817675	4918.838604	10360.07404	7961.449088	677.8161707	3102.852992	3903.381104
Ndufa2	4102.254397	9266.470022	6315.963218	7829.956146	11417.57111	15085.02195	13441.77625	9642.884838	8701.600653	9035.827668	14125.91683	16122.84205	10079.83524
Tiparp	9896.456706	2626.781365	3799.981888	2778.592781	2817.23154	1005.978617	2377.177673	6316.175702	5940.669239	2629.879907	7474.204867	7912.439103	509.7791095
Ssrp1	8408.693403	4466.983026	9009.573083	4939.053691	4869.000085	4476.837711	6382.106086	8623.868975	6826.145654	6814.708763	7360.286183	6440.422781	11055.88574
Elp3	4779.776051	8.312599258	4334.13627	1882.687364	747.9065034	1039.744103	1019.768157	2556.815487	2677.967858	64.62842873	6671.078144	5862.297975	6469.515558
Tmco1	7694.975387	12623.72105	11788.19089	8766.155874	14420.90145	14429.50579	11650.90823	21011.73608	13711.32307	7708.45917	26163.70419	19511.47796	11200.3642
Gatm	1854.367486	4739.220652	7126.710605	4154.600622	4497.972915	4838.94344	3282.877804	1700.126597	2212.893309	7599.087983	2125.722646	4981.524364	2349.416765
Nudt21	2562.516831	5309.672776	3914.171661	4644.990956	2157.10749	2623.228963	2154.745022	4894.986477	4428.179797	5893.339368	172.0172131	637.6238747	984.2595044
Gbp7	3201.985898	6941.02038	3659.147834	5463.737055	7086.970076	4696.895533	7106.438054	4847.944782	2156.254727	1354.987484	2014.082336	1022.728081	346.4199423
Rnf114	5450.800922	3794.701561	5252.729554	3611.913418	5563.066684	3384.698888	1991.627744	8789.508744	8558.80761	5934.215469	445.422055	720.0792766	791.3479251
Ndufb3	3100.821706	6916.082582	3155.444058	4806.168198	7215.717674	9670.900917	9985.515044	4168.159167	3498.030699	4491.951986	6517.28792	9174.568948	5414.658625
Elmo1	5925.994192	6366.411956	10312.60527	6727.435222	9832.80522	4452.386842	5806.062551	6095.543528	5703.744469	4567.07563	8208.98038	8723.406721	13759.11055
Pglyrp2	13102.15505	8035.166257	4481.314199	3581.04969	2280.002924	2463.71615	1810.259581	14002.52358	9573.515717	13715.03638	2499.37593	1287.428661	3607.036082
Taz	6587.737944	5313.829075	3023.491432	3022.073296	3293.597654	2034.079449	1456.648699	13251.18158	8187.864788	3517.554138	2780.75508	12973.13939	9912.371573
Junb	68906.73653	22662.22373	57931.00935	1910.121788	606.2841452	1067.687953	2071.475362	25389.26391	11637.23417	9320.30323	275.6832156	853.600808	669.8546752
Ltv1	7827.695382	6493.179095	7455.323396	3380.435463	6432.698189	3961.040804	2653.222298	2058.571059	4582.938738	7410.174114	6031.994326	2786.617786	8731.916888
Rap1b	6600.73151	4268.519719	8226.738751	6063.007759	6677.318626	11012.20574	10521.63477	6745.513985	4281.398121	5068.636427	4180.815708	3612.577294	1482.546009
Mrpl42	4712.023886	6999.208575	6808.248016	5454.306471	7278.92104	12614.31983	9422.018993	7628.042679	6475.94372	8944.132632	19033.53375	18745.95452	12053.27965
Serpinb9	950.3865391	592.2726971	3992.835726	2255.624069	3616.637082	4184.591608	2392.006517	560.524981	2961.160765	0	5911.240521	6647.029783	9.850804047
Atp11b	2251.599359	3232.562036	3513.23868	6007.281585	5024.667636	3988.984655	7472.596419	5215.665071	1900.184521	1221.863969	2937.962864	648.8677931	365.3006501
Sin3b	3692.028958	5341.884098	2985.428174	5921.549009	7269.557579	8614.856235	6432.296017	11056.78591	6569.277721	5482.368847	1550.433291	2381.368226	3556.140261
Dcaf8	6500.49543	729.4305848	3344.491571	3799.667759	2070.495469	1233.022402	2668.051141	5734.44883	2360.472711	3918.581824	1554.990039	5341.798251	5232.41875
Rnf2	3900.854125	5689.974192	9869.802706	5450.019843	9120.011697	3857.415692	3961.582562	3824.953564	7577.604016	6155.167362	6750.821223	5911.021622	2768.075937
0610037L13Rik	2184.775306	3296.984681	1484.467048	2994.638872	4098.85536	3934.261281	1829.651146	6463.263817	3553.871554	7288.650573	8195.310138	9233.59952	5723.317152
Vta1	3148.155411	8285.58331	7442.635644	4827.601342	8431.797262	5929.917936	4417.854668	3921.68719	3339.283126	5654.158944	7697.485488	4838.164404	10005.95421
Slc29a1	4534.754522	2841.869871	2168.33691	2283.058493	1782.569021	1053.716028	349.0481612	1072.02059	5182.031339	10297.46298	10072.69005	9934.470436	10167.67158
Mrpl33	3845.167414	5915.453447	3151.637732	4633.845721	5417.933027	8310.966861	6797.313702	4527.928747	6716.059397	7522.3072	14629.43742	10153.25835	6420.261538
Ifi44l	0	0	0	3541.612706	3439.901743	2482.345384	2630.408692	0	0	2960.755367	0	3899.765711	4267.860854
Pold2	6122.753905	7952.040265	7361.434027	1412.015523	1470.063487	1312.196645	999.2359126	5595.973983	6796.629773	6530.78558	8316.063943	9755.036237	13965.15654
Gart	10867.26171	1011.019885	383.1701269	4990.493236	2721.256057	1548.555047	2341.816585	1738.555024	4506.356994	4759.856157	1428.540299	4814.271077	5962.19915
Acot7	6870.81206	7199.750032	7193.955694	5338.567494	3107.498852	3335.79715	3284.018484	9576.62893	7838.460581	5086.864959	9137.417656	4760.393968	7803.478606
Rusc1	4599.722351	2007.492721	3588.09642	692.7192123	349.9593811	822.0149347	885.167886	2334.195636	4665.902294	4205.266905	2882.142709	5646.789538	4778.460863
Chordc1	2868.793743	2486.506253	4133.66978	4651.849562	8617.896064	4850.586711	1950.563254	5504.54083	3466.919365	2300.661587	5227.728416	6654.057232	8954.380879
Dguok	4461.433685	8308.442958	6875.493105	3611.913418	5289.185429	6495.780908	4076.791269	6703.110204	2433.863549	4902.922508	269.9872814	3056.940325	2678.597801
Orc4	3242.82282	9820.296948	2604.795598	3675.355524	5176.823888	3865.565982	4915.191264	7504.80669	8459.091797	6151.853083	11387.31167	4169.619754	6959.59306
Prdx3	5357.061625	5364.743746	5986.081651	8376.072654	8995.94583	12896.08699	5334.961602	9842.97768	7114.922646	2630.432287	10190.0263	6197.273045	17745.40259
Emc3	5059.137719	675.3986897	6239.836702	1761.804432	2107.949316	2584.806169	1194.292238	2979.528179	5419.753836	5995.529619	806.5442838	1839.317658	4747.266651
Sra1	3095.253035	6586.695837	4676.705589	2914.907577	3228.053422	4076.309188	2762.727603	8786.195949	7162.786236	1842.186409	7204.217586	10360.33385	4540.399766
Eif1b	4275.811314	1295.726409	1372.814826	3899.117547	3787.520258	5038.043375	4570.705824	168.2900061	1699.157443	1945.481419	5109.252984	1924.584039	1896.279779
Arl6ip1	10497.87319	11482.8168	9756.881708	12571.82491	13115.86898	11307.94482	14045.19611	14341.75383	14533.77909	10796.81426	21970.35743	9022.307552	19941.31099
Rpl22	3928.697481	3592.081954	2419.554411	13286.83459	15181.68272	19310.365	21922.73402	3716.956434	4846.188483	3625.268186	10158.12907	5519.358463	5366.225505
Bloc1s1	1547.162462	1498.346016	1654.482932	2191.324637	3383.720972	5105.574347	3481.35617	1547.07545	4341.227609	3428.068621	5373.544331	7578.401026	5921.975033
Taf1d	3435.870086	5679.583443	4430.563189	4902.188683	4871.34095	7450.529132	6893.130844	2299.080005	3098.369723	3859.477193	7952.663341	6908.450886	2977.405523
Ndrg1	6791.922552	1843.318885	2746.898426	5183.391532	5176.823888	2004.971271	3307.97277	1365.534262	13240.66443	4034.029188	2727.213299	5806.078383	11013.19893
Psmd5	8104.272714	10510.24269	7526.37481	1862.111546	864.9497747	1067.687953	1604.937134	7476.316649	4190.4573	2257.575968	63.79446312	90.8883407	197.8369813
0610007P14Rik	2915.199335	3071.505426	2438.586039	3565.617827	7000.358055	5699.381169	4847.891128	2030.081019	2775.290491	4686.389652	9357.280716	6080.148895	6485.933565
Med7	4749.14836	9058.655041	8188.675493	1562.047531	1226.613483	2336.804496	1324.329788	5759.626075	3713.416854	2755.270107	5561.51016	3331.94783	1801.05534
Cdc42se2	4813.188078	5177.710263	6813.323117	5043.647433	5883.765247	2604.599729	1666.533868	1.325118158	6120.157702	3079.51701	3246.682498	5898.84071	10379.46386
Dbnl	8775.297585	5084.193521	11517.94176	3689.930062	3504.275542	2866.573328	2471.854135	1923.409007	10025.82664	12609.72454	2072.180865	1476.232791	8154.00305
Capza1	3618.708121	4246.699146	1852.411872	2267.626629	3113.351016	1560.198318	1344.862033	13689.13313	4794.33626	1875.881572	6945.622173	10238.99323	7186.161553
Hibadh	6360.35054	7209.101706	6284.243836	2495.675281	1516.880796	2658.158776	2986.300935	7425.962159	3281.049091	5464.692696	4291.316832	369.175322	2646.582687
Shmt2	6016.021042	443.6849854	6800.635365	2884.043849	1722.876953	1138.711907	1120.148021	2837.740536	7058.284065	11275.72748	1806.750331	4592.672185	15398.44853
Ctnnb1	10014.32691	2039.704043	2221.625471	8406.936381	4938.055615	5286.045048	6104.920781	2055.920823	5925.512436	3320.906953	6701.836189	4162.123808	2679.418701
Sigirr	2706.374168	3543.245434	8781.193537	1888.688645	976.1408824	596.1354767	528.1349629	2739.681792	5678.217221	2601.708541	3005.174888	5005.417691	7576.089213
Jmjd6	4931.986395	4125.127382	1851.143096	2298.490357	2493.021678	1377.398963	1177.182034	8069.307025	4987.386073	5068.084048	3135.042188	2514.889757	6233.096261
Scamp4	6059.642299	1859.944084	2967.665321	2389.366887	3616.637082	1984.013383	653.6097921	8340.956248	4591.713729	6192.176804	4926.98309	0	6532.724884
Tbl3	4208.059149	1503.541391	4676.705589	1186.538849	1686.593539	656.6804861	484.7891128	2.650236317	3844.244	3260.145183	3564.515627	6236.158263	14775.38517
S1pr1	13017.69687	5805.311506	3986.49185	5451.734494	3483.207753	594.9711496	1271.858496	13583.12368	3884.928051	5641.45421	6077.561799	6578.160782	7965.195973
Abracl	3187.136109	4114.736632	3698.479867	5541.753699	5589.986636	8423.90659	7181.722952	4847.282223	3651.991913	5527.111606	11157.19593	9258.42984	7297.803999
Ccnb2	9.281118546	4179.159277	1637.988854	1412.872849	1432.60964	3957.547823	3885.156984	1774.333214	5325.622109	3549.592162	21.64454999	89.9513475	2753.299731
Cops3	3797.833709	9485.714828	2514.712555	5025.643592	7892.227782	7733.460618	7304.91642	9357.321875	4196.839112	6086.672275	10674.1807	11469.2653	8872.290845
Id1	3335.634005	6481.749271	6317.231993	1516.609266	1530.925988	3056.358645	562.3553709	4706.157139	6049.95777	13977.41676	235.8116762	1304.294539	2179.490396
Cebpz	2832.59738	7210.140781	5049.725513	5060.793948	2509.407736	2603.435402	4379.071539	3298.881655	1228.498809	754.5507149	5654.923481	2284.389429	5472.121648
Adrm1	6127.394464	8036.205332	5959.437371	2212.757781	665.9762135	883.7242712	650.1877513	6476.514999	10639.27832	11702.16464	462.5098577	594.0536908	688.735383
Yif1b	6158.950267	4409.833906	3777.143933	2999.782827	4176.103919	4278.902103	1453.226658	7921.556351	5397.417494	13694.59833	1169.944886	6481.181986	7659.821047
Yif1a	5622.501615	5720.107364	3975.072873	3140.384251	5249.390717	6286.202029	3273.752362	9560.064953	6877.997876	8815.428154	9115.773106	11470.67079	5299.732578
Cggbp1	1024.635487	5178.749337	2531.206633	6081.0116	3958.403434	4705.045823	7993.887301	1887.630817	3521.164767	610.9319844	1191.589436	1661.288949	2960.166616
Nupr1	1529.528336	2658.992687	2650.471507	2704.00544	2383.001003	7060.479553	3372.991545	4127.743063	5066.360996	10568.12905	18498.11593	18803.1111	10468.1211
Ndufb2	4045.639574	6998.1695	2713.91027	1856.967591	1408.030553	4203.220842	3797.324604	7092.032383	5533.828725	7117.412856	501.2422103	2261.901592	2053.892644
Becn1	3922.200698	5272.266079	2644.127631	1842.393054	1727.558684	901.1891777	301.1395901	8823.961816	7435.608699	9926.816177	1098.176115	864.8447264	3304.944758
Gm9794	2960.676816	3887.179228	3744.155776	11747.93486	12249.74877	15217.75524	17249.36698	3623.535604	3392.730801	4746.599043	7377.373986	5133.78576	5572.27149
Dennd2d	5290.237571	5034.317925	4878.440854	8593.833397	5364.093122	3421.957356	2457.025292	3.975354475	7101.361296	9161.770247	1930.921696	4067.018998	3137.481089
Fli1	6351.997533	2041.782193	541.7670337	3383.864766	3720.805594	3855.087038	6328.494113	5513.154098	5370.294793	4519.018593	1205.259678	2114.793659	5951.527445
Eif4b	4478.139698	1449.509496	3358.448099	9668.062571	5773.744572	6407.292048	8454.722128	6934.343323	2232.038745	4302.485738	5316.584989	2739.299629	3641.513896
Wwp2	5803.483427	1468.212844	8631.478057	2541.970872	2233.185616	1779.091813	1214.824483	3212.086416	5087.899612	5904.386963	4166.006279	5851.99105	7275.639689
Uspl1	3650.263924	2.078149814	2889.001255	3076.942145	1739.263011	2133.047253	2235.73332	0	131.6248724	0	3520.08734	0	0
Nxt1	871.4970315	4997.950304	672.4508849	3261.267183	3451.60607	5737.803964	3430.025558	1031.604486	1994.316248	6414.233456	1320.317549	2108.234707	4268.681754
Sp100	8468.092561	6955.567429	5418.939112	5774.088979	7805.615761	3858.580019	3876.031542	1617.306712	2238.420557	4440.580671	7510.658846	6027.208779	6237.200763
2410006H16Rik	4111.535516	4428.537254	5548.354188	12837.5959	13926.97885	20307.029	19731.48723	6391.044878	3556.264733	4283.152447	3524.644088	5289.795128	2137.624478
Ndrg3	4273.95509	1933.718402	81.2016163	2998.925501	2263.616866	757.976944	731.1760502	5736.436507	2117.963855	533.5988218	7182.573036	5219.989134	6626.307523
Riok2	3181.567438	6265.62169	7733.185177	3402.725933	3153.145728	3220.528767	1373.37904	8033.528835	6244.603036	2953.022051	3479.076614	5208.745216	5413.837724
2010107E04Rik	3147.227299	7053.24047	4946.954718	6027.857403	7823.172252	14564.56773	12726.56972	5456.174017	4537.468327	5228.82655	6958.153228	13567.66158	7530.118794
Asah1	8060.651457	10460.36709	7002.37063	4590.122107	5794.812361	3938.918589	4450.934396	5303.12287	9470.608998	6262.88141	6341.853147	9436.927045	8071.092116
Ogdh	5841.536013	2106.204837	5549.622964	3274.127069	3085.260631	1546.226393	2427.367605	5623.801464	367.7519161	4607.95173	841.8590759	3439.702048	5853.019405
Pik3ip1	9501.081056	5336.688723	16277.11774	2029.290069	1697.127433	1860.594711	3960.441882	8388.660501	2889.36538	1942.16714	4617.124269	865.313223	871.7961582
Ptpn18	7214.213446	8962.021075	5266.686082	2372.220372	966.7774207	2268.109197	2694.286787	4537.204574	4842.19985	3349.630699	923.8805285	1205.910252	1192.76819
Arfgef1	2065.048877	1088.950503	2274.914032	4338.068335	4685.242149	2826.986206	5533.439968	338.5676895	646.9561908	157.4282238	138.9807947	7107.561942	876.7215602
Ist1	5368.198967	1991.906597	8093.517349	7161.242055	7093.992672	3973.848403	4649.412762	1035.579841	5353.542536	9254.017662	6530.958162	1485.134227	6335.708803
Taf9	7565.967839	12605.0177	12049.55859	9453.731132	13850.90072	17569.69598	11170.68184	19964.89273	14818.56745	12975.9523	21884.91841	13775.20558	15008.52087
9030619P08Rik	1138.793246	2469.881054	441.5337886	4194.037607	5084.359704	7738.117926	8499.208658	1187.30587	2718.651909	1691.386742	4214.991314	65.58952422	949.7816902
Rheb	9421.263436	13034.15564	18057.20942	1469.456349	979.6521805	1319.182608	2747.89876	13169.68682	4026.125641	3807.553498	3042.768054	1391.434907	91.11993744
Sec61b	4681.396195	6974.270777	3605.859274	5287.127949	7425.225129	13573.72537	13198.81135	5412.445118	4436.157062	5701.663601	3489.329296	15075.75214	9064.381524
Atp5e	5745.940492	8155.698947	4533.333985	6205.323835	7468.53114	11071.58642	9716.314502	6983.372694	6787.057055	6597.623528	12768.00612	18896.81042	10309.68734
Tmem222	7090.774569	5951.821068	2682.190888	1888.688645	2752.85774	2114.418019	1445.241896	3784.53746	5506.706024	6726.328005	4312.961382	8310.192718	3698.97692
Smn1	2611.706759	2835.635422	1788.973109	312.0665759	284.4151492	124.583	344.4854402	2165.243071	4226.354993	2427.156546	3706.913982	8283.956908	4148.830305
Dctpp1	3769.990353	4408.794831	3262.02118	4865.323676	6861.076562	9015.384758	5139.905276	3993.906129	4312.509455	9250.703384	8453.905551	12718.74574	9805.654529
Fuca1	5408.107777	8813.433363	9112.343879	2494.817955	1337.804591	2640.69387	1275.280537	8985.626232	2328.563651	3361.230674	444.2828682	743.5041066	774.9299184
Hlf	3167.64576	553.8269255	7761.098233	11350.99303	9460.607617	7282.866029	15045.5727	4143.644481	2591.813396	2485.156417	3615.779035	2119.478625	1897.100679
Nsmce2	1596.35239	7031.419897	3325.459942	3599.053531	3446.924339	5989.298618	5930.3967	4183.398026	5900.782915	2105.119161	9720.681319	5130.037787	3120.242182
Tiprl	1595.424278	3457.002216	8512.213183	4454.664638	5168.630859	4072.816206	2737.632637	6944.944268	4851.772568	2591.213326	4594.340532	6907.513893	1640.979774
Smarcb1	6782.641433	7494.847306	3745.424552	2817.17244	1459.529593	1200.421243	1385.926523	5782.815643	4743.281764	3380.563964	194.8009499	2915.922848	1060.603236
Fut8	6568.247595	4872.22224	6216.998748	7150.954146	8537.136207	8281.858684	7456.626896	5692.707608	4825.447594	10608.45277	3121.371946	2557.991444	9286.024615
Tbc1d15	5784.92119	4072.134561	6833.623521	5665.208608	7282.432339	5493.295272	5866.518606	7550.523266	3470.110271	10573.65284	2645.191846	1729.220956	8239.376685
Tcp11l2	9109.417853	4391.130558	15670.64317	2409.942705	2423.966148	1648.687178	1582.123528	13773.27814	4824.649867	3334.164067	4120.438806	11300.13803	3003.674334
Tmx1	2984.807724	2976.949609	6525.311135	4498.388251	6205.634243	2454.401533	4253.59671	7224.544199	7915.042325	5790.044358	6764.491465	9498.768596	10266.17962
Mrpl23	5113.896319	6560.718964	5958.168596	7415.01048	8767.711451	12050.78552	9401.486748	13697.7464	7666.949384	6644.575805	12374.98666	7556.381686	11085.43815
Nufip2	699.7963384	1457.822095	3834.238819	3009.21341	4291.976758	3802.692318	5727.355613	4583.58371	974.821782	6243.548119	3091.753088	5508.583041	1970.160809
Cbx1	3878.57944	7660.060216	5377.069529	2458.810273	2049.42768	2693.088589	3147.136853	5032.136206	5911.153359	6061.262807	1607.392633	1442.03254	924.3337798
Slc50a1	8953.495061	6015.204638	7476.892575	8072.579336	6548.571028	7202.527459	7409.859005	17773.1473	11362.81625	10658.16694	9588.535645	12855.07825	10421.32978
Tardbp	3902.710349	2468.841979	5606.71785	6432.515161	4966.146	4911.13172	6169.939556	142.450202	3598.544238	7485.850138	9120.329853	8442.777256	6416.977937
Pum2	3200.129675	2217.385852	2009.740003	12011.13387	9718.102814	9313.452497	12084.36673	4109.853968	3012.215261	824.1505612	3711.47073	2535.503608	5866.974711
Mcm3	11149.40771	1464.056544	3038.716735	4691.286547	2596.019757	2693.088589	3383.257667	1763.732269	11655.58188	3463.973304	10298.24905	13195.67528	34902.21964
Cltc	1162.924154	3455.963141	2739.285775	8210.608783	6286.3941	5488.637963	6418.607854	2.650236317	2202.522864	2293.48065	1041.216773	4439.0053	1206.723496
Glo1	3244.679044	10532.06326	13695.1601	11188.95847	10236.60451	9043.328609	6255.490576	9485.195777	5741.237615	5563.568668	11306.4294	11934.48243	14782.77327
Apoa1bp	6007.668035	5439.557139	5115.701827	3887.972312	1411.541852	3077.316533	2193.528151	10897.77173	4744.877217	4192.009792	222.1414341	1012.421156	736.3476025
Eri3	3361.621137	2101.009462	5840.172497	2181.036728	1642.117096	1301.717701	657.0318329	3853.443604	3757.291811	5691.720766	6328.182905	1667.379405	4236.666641
Hmgb3	7860.179297	9724.702056	5406.25136	4352.642873	4960.293836	5848.415038	4111.011677	7656.532719	8018.74677	4155.552729	4050.948408	6211.79644	7526.014292
Abcg2	7026.734851	8818.628737	9175.782641	6063.007759	7980.010235	9463.650693	7126.970299	19091.63987	12999.75103	8124.401109	13090.396	7138.482718	18013.0161
Sf3b2	9498.29672	5595.418375	6002.57573	5813.525964	5510.397211	3829.471842	4122.41848	5421.720945	7166.774869	8716.552182	1597.139952	8930.950715	9821.251635
H2-Q6	6910.720869	2528.069249	8332.047097	3337.569175	3762.941171	1121.247	911.4035321	5317.699169	4983.39744	5453.645101	1814.724639	3464.063872	8699.080874
Seh1l	4101.326286	5791.803533	7577.125821	3123.237736	3743.043815	2243.658327	2277.93849	6312.200347	2510.445293	4522.332872	10372.29619	666.2021674	5732.347055
Etv6	6317.657394	3864.31958	5512.828481	8069.150033	6238.406359	3964.533786	5653.211396	2464.057215	3905.66894	8715.447423	3365.15793	6866.754689	6350.485009
Trim13	4983.960659	1348.71923	4957.10492	1383.723773	2448.545235	3718.860767	2238.014681	5407.144645	3328.912681	5756.901574	10620.63892	1362.388117	6283.992082
Slu7	5309.72792	5817.780405	3657.879059	4975.061373	5172.142157	3257.787234	2727.366515	6997.286435	2508.052113	10112.96815	7013.973383	5616.337259	11640.36678
Otud4	387.9507552	216.1275807	2820.487391	4650.992236	4998.918116	4502.452907	5938.381462	176.2407151	2072.493445	1882.510129	3201.115025	715.3943105	1089.334748
Abcf2	3277.162959	5183.944712	0	2027.575417	619.158905	563.5343178	1432.694413	2925.198335	2589.420216	2011.214607	4273.089842	10128.42803	11774.99444
Tma7	6506.992213	12309.92043	10124.82653	8036.571654	10173.40114	14542.44552	12899.95312	10793.0874	9265.593288	11464.64135	19181.62804	16779.67428	10949.1687
Prmt5	5227.125965	4804.682371	2666.965585	3250.121948	3486.719051	2400.842486	1375.6604	4789.639583	7585.581281	3106.583617	7972.029517	5838.873145	9059.456122
Vezf1	1566.652811	3496.487063	2094.747945	5498.030085	3470.332993	4090.281113	7535.333834	4702.181785	3019.394799	1.104759465	888.5657364	313.4242264	308.6585268
Aup1	9473.2377	2543.655373	7566.975619	1943.557493	919.9601122	456.4162244	496.1959155	6087.592819	8435.957729	4865.913066	63.79446312	260.9526071	774.1090181
Gmppa	4848.456328	2397.145811	2189.906089	1189.110826	889.5288617	856.9447478	715.2065265	4863.8462	2817.569995	4910.103444	8995.019301	8116.703622	252.8373039
Cct2	10844.05891	11668.81121	12841.27435	12789.58566	10686.05067	14175.68248	10356.23613	7665.808546	7539.313144	14600.5011	18780.63427	9986.942055	16601.88842
Tmed4	2572.726061	4745.455101	3594.440296	5537.46707	4694.605611	3244.979636	2153.604341	10670.51397	3019.394799	4700.199146	13945.92531	6670.454613	6447.351249
Thoc1	3533.32183	9754.835229	3127.531003	3096.660637	4119.923149	3636.193543	3675.271815	10080.83639	8942.514056	7559.316642	7722.547599	13048.09885	4776.819063
Mrps17	3289.228413	5038.474225	3327.997493	6296.200366	7221.569837	10393.94805	8490.083216	9262.575927	6289.27572	8466.876543	17398.80063	5203.591753	6810.189198
Prdx5	6514.417107	10081.10475	8899.189636	5255.406896	5058.610184	6895.145104	5266.520786	12280.53253	8552.425798	6738.480359	4000.824187	9143.179676	5965.482751
Pfkfb3	2083.611114	41.56299629	1995.783476	318.0678562	417.8444784	258.4806169	594.2944183	6750.151899	4792.740807	13383.05616	1856.874552	7318.385413	2625.239279
Fam65b	5047.072265	1841.240736	5916.299012	5494.600782	5517.419808	3586.127477	3840.670454	4945.340967	1960.811735	3663.934767	1339.683726	951.5165977	6943.995953
Kdm6a	547.5859942	2.078149814	3977.610423	2492.245978	2157.10749	2088.802823	3847.514536	1703.439393	255.2724797	20.99042984	4553.329806	0	28.73151181
Actr2	4472.571027	8896.559355	4655.136409	4907.332638	7047.175363	8741.767889	9945.591235	4564.369496	5493.9424	3655.096691	10179.77362	3661.300941	5331.747691
Ndufa3	3937.050487	6762.299496	4331.598719	3717.364486	4098.85536	7766.061777	7661.949343	8606.642438	6936.23191	6092.196072	12723.57783	13216.28913	8010.345491
Pdzk1ip1	8492.22347	10342.95163	15806.40212	9643.200124	10401.63552	12965.94662	11610.98442	20720.21008	10580.24656	10832.16656	20622.69939	13278.59918	16069.945
Ufd1l	6584.953608	4854.557966	8922.027591	2643.135311	3305.301981	3986.656001	3358.162702	4800.903088	7207.45892	5654.158944	13708.97445	7424.265645	6613.994018
Iars	264.5118786	4253.97267	718.1267941	2925.195486	2056.450276	2384.541907	2374.896313	991.1883824	5402.203853	7640.516463	10712.91306	2108.234707	10450.88219
Fcf1	4420.596763	9380.768262	3963.653895	4640.704327	6323.847947	8526.367375	8171.833422	5695.357845	7714.812974	7438.345481	14613.4888	11994.44999	7990.643883
Zc3h11a	3301.293867	765.7982066	2856.013098	5948.126108	5234.175091	4096.102748	6988.947987	4964.55518	1381.662297	2117.271516	2836.575235	1086.912116	3659.573704
Samhd1	6618.365635	6977.388002	10348.13098	3425.873728	3129.737074	1429.793682	2429.648966	2093.024131	5610.410469	4282.047688	5946.555313	3754.531765	3214.645721
Rnf138	5179.792261	8188.949344	5600.373974	8208.894131	6547.400595	6881.173179	3584.017394	4323.860551	11503.21612	9797.006939	1171.084073	9671.643842	6544.217489
Aprt	7117.689813	6583.578612	4383.618505	8779.01576	9719.273246	11734.08854	7859.287029	10791.09972	8429.575917	7815.620838	12212.08294	8882.695565	12714.92532
Lrrcc1	3052.55989	2798.228725	4840.377596	5937.838199	4309.533248	4838.94344	4513.671811	310.0776491	2662.013328	2839.784206	6399.951676	1166.088041	1391.426072
Rtp4	1477.554073	2996.692032	1442.597465	2997.210849	4929.862586	4907.638739	3269.189641	3630.823754	467.4677285	1265.501968	5145.706963	8059.07854	3886.963097
Strn3	1545.306238	3378.032523	943.9687894	3638.490516	3428.197416	3722.353748	5038.384733	2.650236317	1194.196569	872.7599777	6347.549081	1798.089957	3865.619688
Ddb1	8269.476625	2005.414571	3598.246622	5590.621267	4222.921227	3142.518851	3817.856849	62.94311252	1012.314927	4345.571357	8163.412906	5882.911826	8135.943243
Tcea1	3109.174713	4675.837082	1395.65278	4295.202047	6426.846026	4424.442991	5561.956975	10455.18227	5134.965475	7334.498091	1585.748083	6793.200722	7530.939694
Cd53	2171.78174	3564.026932	1158.391807	1691.50372	2562.077208	379.5706356	904.5594505	7630.030356	1754.200572	9858.87347	5916.936455	12474.19051	10461.5539
Usp4	3356.052466	3367.641774	7.612651528	1724.082099	1471.23392	1325.004243	1699.613596	5715.897176	3182.131005	5087.417338	1261.079834	3.747972812	1.641800675
Nr4a2	19573.87901	8022.697358	6848.848824	5891.542608	1871.521908	3437.093608	3999.225011	8879.616779	3661.564631	6624.137755	5013.561289	3357.246647	2295.237343
Cdadc1	1917.479092	7043.888796	2491.8746	3185.822516	2704.869999	1847.787112	2527.747468	3573.181114	5286.53351	8195.105715	8277.33159	10501.81982	4108.606188
Snhg15	6382.625224	8736.54182	10189.53407	4764.159236	6277.030638	7932.560553	4379.071539	9502.422313	6134.516779	8591.714363	7383.06992	16863.06668	9809.759031
2510002D24Rik	6640.64032	6507.726144	7107.678976	2151.887652	622.6702032	1137.54758	1673.37795	3218.049448	5138.954108	5324.388244	880.5914285	497.0748942	231.4938951
Celf2	5558.461897	6736.322623	4180.614464	10119.01592	8496.171062	8005.91316	14859.64182	2868.218254	6516.627772	6571.1093	8077.973893	11617.31023	9660.355169
Agk	3328.209111	1300.921784	787.9094331	1964.133311	2955.3426	2704.73186	1423.568971	4671.704067	7146.831706	1743.310436	6679.052452	7406.93127	6680.486945
6-Mar	400.0162093	4955.348232	2.537550509	4327.780426	4619.697917	4287.052393	6471.079146	2053.933145	1765.368743	681.6365902	2175.846867	1090.191592	1728.81611
Tmem173	1659.463996	1213.639492	0	4685.285267	5241.197688	2689.595608	2328.128422	4195.986648	0	2118.376275	0	6.558952422	925.9755805
Ndufs4	2197.768872	6403.818653	3510.70113	5161.958388	7482.576332	10892.28005	9886.275861	2919.897862	3788.403145	4415.171204	6373.750378	4238.488754	7742.731981
Blmh	1536.025119	2973.832384	5437.970741	2926.052811	3290.086355	3611.742673	2177.558627	1639.171162	2658.024695	5624.330439	14188.57211	6077.806412	7021.981485
Tnks2	22.27468451	0	1912.044309	5293.986555	3656.431795	3172.791356	4348.273172	0	2115.570676	3.314278396	2006.108028	2290.479885	358.7334474
Ahctf1	2624.700325	3.117224722	96.42691935	3501.318395	2644.007498	2063.187626	3710.632904	0.662559079	978.8104145	1015.273949	3583.881803	1.873986406	1746.055017
Top2a	1586.14316	1691.613949	76.12651528	4155.457948	6550.911893	6800.834609	9833.804569	42.40378107	398.0655231	997.5977973	43.28909998	5603.219354	4065.919371
Tmem167	2868.793743	4613.492588	3806.325764	3789.37985	7520.030179	8302.816571	6739.139009	4908.237659	5052.799646	2469.689785	6701.836189	6302.68478	8357.586334
Vkorc1	2828.884933	4646.742985	5351.694024	5477.454267	6540.377999	12713.28764	7491.987984	8221.033054	4284.589027	9280.531889	2453.808457	6295.657331	7286.311394
Gimap5	4857.737447	3985.891344	4553.634389	4477.812433	6506.43545	5359.397655	6806.439144	7277.548926	7271.27704	6110.424603	9990.6686	13413.0577	8517.6619
Eif2b1	1850.655038	2907.33159	2805.262088	6069.00904	6583.684009	4750.45458	3620.519163	2210.297088	3466.919365	9332.455584	8858.31688	1975.181672	6385.783724
Dbi	4242.399287	5772.061109	3591.902746	3739.654956	5618.077021	7572.783478	8676.014099	7278.874044	7414.86781	8044.858427	11845.26478	10459.18663	8800.051616
Ik	4694.389761	6766.455796	7629.145606	4116.020963	5979.740729	4819.149879	6461.953704	3864.707109	8308.321489	6702.575677	5069.381445	13226.59605	11893.20409
Tex30	1644.614206	1870.334833	2019.890205	2528.25366	5897.810439	6264.079814	5370.32269	223.9449688	2958.767585	1390.339787	5083.051687	4597.825647	5469.658947
Csgalnact1	5343.139947	1148.177772	4230.096699	4272.054251	2964.706061	2561.519627	2334.972503	922.9447973	7512.190443	385.5610534	4510.040706	1472.953315	2259.117728
Atp6v1g1	11581.90783	15317.00321	17639.78237	11028.63855	13678.84711	16418.17648	14164.96754	21917.45434	17656.08061	13876.33127	25121.34823	15550.80769	14773.74337
Chmp3	2913.343112	1067.12993	856.4232969	4031.145713	4135.138774	2619.735982	2946.377126	159.014179	3771.650888	925.788432	4835.848142	6906.108403	4583.086583
Gata2	7405.404488	3326.078778	6138.334682	8235.47123	4152.695265	3048.208356	4586.675348	3763.998129	1450.266776	1691.939121	754.1416891	561.7274252	1856.876563
Rab14	9076.933938	10592.3296	3108.499374	6218.183722	3984.152954	3831.800496	7996.168661	11673.62842	3434.212579	5133.817236	4584.08785	2386.053192	1673.815788
Pqlc3	2918.911783	5038.474225	7762.367008	2609.699607	3315.835875	3175.12001	4552.45494	3139.204917	2303.036403	640.2081102	382.7667787	0.936993203	276.6434137
Birc2	3153.724082	2585.218369	1028.976731	3844.248698	3416.493088	3350.933402	2662.34774	0	4602.084174	5327.702522	4.556747366	982.4373734	328.3601349
Bst2	3528.681271	2717.180882	4486.3893	2370.50572	1058.071172	1083.988533	767.6778187	2510.436351	4655.531849	3425.859102	1552.711665	5811.231845	5100.253796
Polr3k	5044.28793	9289.32967	6362.907902	5808.382009	7909.784273	8939.703497	5239.144459	7657.857837	7019.993193	7596.326084	14354.89339	14961.90747	14920.68453
Xpo1	2897.56521	205.7368316	137.0277275	3122.38041	3826.144538	3729.339711	5188.954528	1266.1504	333.4496767	1753.253272	3386.80248	5521.232449	568.8839337
Dctn3	3524.040712	9292.446895	5115.701827	3482.457228	3293.597654	3976.177057	2541.435632	6004.110375	5702.149016	10820.0142	1937.756817	5536.692837	6745.338072
Mad2l1	1389.383446	3054.880227	3645.191307	3136.954948	4682.901284	7318.960169	3926.221474	3596.370682	5153.313185	6914.137114	7836.466283	9250.465397	7036.757691
Arid4b	5525.04987	6425.639226	9890.10311	3683.928781	2206.265663	2056.201664	3955.879161	9992.716032	3872.962154	3224.2405	275.6832156	2383.710709	594.3318442
Noc4l	5487.925396	5777.256484	3116.112025	1309.136432	2820.742838	1734.847383	503.0399971	6892.602101	3505.210237	6589.890211	29.61885788	1194.197837	2039.937338
Abi1	1339.265406	10.39074907	827.241466	3575.905736	4335.282768	1662.659103	3738.00923	5422.383504	19.14543598	0	4579.531103	2709.315847	3862.336087
Lig1	3865.585874	1218.834866	3289.934235	1667.498599	1727.558684	2062.023299	1819.385023	3250.514842	7055.890885	6462.290493	6397.673302	5804.204396	9193.262877
Sla	3426.588967	2.078149814	1837.186569	3439.59094	4439.451279	2597.613767	1902.654683	0	2772.099585	975.502608	4829.013021	0	4996.820353
Msmo1	4374.191171	6763.338571	1027.707956	2249.622789	3457.458233	2647.679832	1674.51863	13805.74353	5048.811013	1805.729346	6700.697002	1508.09056	774.9299184
Mapk14	3321.712328	2166.471181	17.76285356	6365.643752	2661.563989	3786.391739	4280.973036	822.8983763	4736.899952	2060.376403	7392.183415	734.6026712	2401.954387
Wdr12	7117.689813	7753.576957	4606.92295	8599.834677	11002.0675	11142.61038	4728.119701	9157.229033	10770.90319	13780.21719	12206.38701	12131.251	11354.69347
Pcmt1	5064.706391	10082.14382	5430.35809	3917.121388	6320.336649	6488.794945	5508.345002	3723.582025	6067.507753	8985.561112	2207.744099	9308.558976	7680.343556
Vps29	3378.327151	6728.010024	4080.381219	5213.397933	5510.397211	7939.546515	6399.216289	7462.402909	11519.96837	6822.442079	14267.176	16626.94439	10779.24233
Ifi27	2862.29696	4604.140914	8125.236731	6296.200366	8644.816016	6303.666936	5918.989898	8039.491867	4689.834089	6147.986425	16027.21967	5339.455768	7539.148698
Cdkn2d	6534.835568	7805.530703	6749.884355	3557.901895	4929.862586	4568.819552	3898.845148	8088.521239	5597.646845	9061.237136	3999.685001	10625.03443	6822.502703
Zranb2	2129.088594	2927.074014	5607.986625	6681.139631	5865.038323	5133.518197	8041.795872	1669.64888	3110.33562	5495.073581	5077.355753	1414.39124	3520.841547
Bnip2	5634.567069	4967.817131	6968.113698	4051.721532	1757.989935	732.3617478	2324.706381	9018.754186	3077.628834	2258.680727	47.84584734	721.4847664	882.4678626
Zfp871	3903.63846	812.5565774	6876.76188	3288.701607	5808.857553	3069.166243	6110.624182	4352.350591	2301.44095	4453.285405	2182.681988	4239.425747	1363.51546
Ndufs6	2975.526606	4298.652891	3028.566533	2873.75594	4860.807056	5786.705702	5463.858472	3260.453229	4253.477694	7718.402005	5406.58075	9702.564618	6732.203666
Eftud2	5349.63673	4865.98779	976.9569461	2274.485236	1392.814928	1499.653309	1961.970057	4384.153427	499.3767885	3873.839066	4394.982835	4075.920433	12366.86358
Pisd	8968.344851	2409.61471	7007.445731	2692.860205	2474.294755	1780.25614	1096.193735	7357.056015	5919.130624	6033.091441	1762.322044	1749.834807	5032.939968
Flot1	7565.967839	5149.65524	5932.793091	3728.509721	1890.248831	1599.78544	1503.41659	806.3343994	5410.181118	7363.221837	293.9102051	1015.700632	1020.379119
1810037I17Rik	3722.656649	8477.812168	3599.515397	6630.557411	6882.144351	9812.948824	10307.18688	6942.956591	5831.380709	6208.195816	10628.61323	6166.352269	11118.27417
Lars	2685.027595	294.0581987	933.8185874	2814.600463	3071.215438	2598.778094	2968.050051	802.3590449	4562.995575	7042.841592	9783.336595	3926.938514	5616.600108
Syncrip	3079.475134	5755.435911	4587.891321	7482.739214	7207.524645	7150.132739	7760.047846	2361.360558	4911.602056	3056.869441	4273.089842	1933.485475	2993.00263
Edem2	6985.89793	4857.675191	12262.71284	2442.521084	1583.59546	900.0248506	979.8443481	2388.52548	10075.28568	8827.028129	292.7710183	1656.135486	793.8106262
Zbtb20	7756.230769	5573.597802	3874.839628	9647.486753	6213.827272	3979.670038	12621.62714	6775.329144	4442.538874	1335.654194	4119.299619	5676.773321	3465.841224
Mospd3	3693.885181	5948.703844	5640.974782	2367.076417	1280.453388	697.4319347	773.38122	5129.532391	4839.008944	5685.644589	1187.032689	1985.488597	1260.082018
Treml2	3145.371075	0	1404.534207	4113.448986	4232.284689	3290.388393	5333.820922	2998.079833	1100.862569	1245.063918	1199.563744	3115.5024	934.1845838
Eif1ax	4894.861921	6803.862492	2977.815523	4796.737615	4063.742379	6715.83873	4184.015214	3616.910013	5978.162385	5777.339624	576.4285418	825.9595085	1160.753077
Tm9sf2	3647.479589	2367.012639	4651.330083	4601.267342	2508.237303	2544.05472	4544.470178	773.8690045	1029.067184	219.8471336	708.5742154	632.4704121	1777.24923
Gm12191	115.08587	1336.250331	902.099206	13827.80715	16039.6099	10490.5872	10466.88212	41.07866291	1108.042107	2663.022691	421.4991314	2014.535387	3413.303602
Ube2b	13196.82246	13102.73458	12895.83169	6684.568934	7369.044359	6349.075693	8276.776007	14985.76125	7047.115894	7725.582942	7345.476754	16818.091	8382.213344
Il11ra1	5067.490726	3108.912122	2589.570295	1859.539569	1650.310125	473.8811309	1261.592374	999.1390914	7759.485658	5556.387731	1820.420573	9074.779172	5674.063131
Cbll1	1664.104555	3947.445572	3260.752404	1671.785228	1555.505075	692.7746263	1128.132783	6618.965201	3283.442271	3809.210637	3182.888035	3655.678982	5906.377927
Syce2	2415.875158	2867.846744	3369.867076	2041.292629	3363.823616	5118.381945	4958.537114	4217.188539	7756.294752	5526.559226	5498.854884	6582.377252	5390.031615
Ubl5	3068.337791	9539.746723	2499.487252	5505.746017	6485.367661	7756.74716	9038.750424	7001.924349	4291.768566	5171.931437	8072.277959	10090.4798	6026.229376
Lsm8	2027.924402	3061.114677	5380.875855	4781.305751	6409.289535	9679.051207	7400.733563	10628.77275	4490.402464	5814.349067	7445.725196	9762.532183	5000.924855
Wbscr22	4900.430592	6909.848133	4565.053366	2509.392493	2440.352206	2994.649309	1193.151558	5057.313451	3043.326594	6151.300704	9549.803292	4433.38334	7296.983098
Ppp1r11	3580.655535	6595.008436	3207.463844	3374.434183	4261.545507	5013.592505	3576.032632	5165.97314	5675.824042	6135.281691	15554.45713	9536.716821	8626.020744
Ergic3	5130.602332	3547.401733	9641.42316	4746.155395	4618.527484	5503.774216	4231.923785	8327.705066	9170.663835	7115.203337	4889.389924	8099.369247	2086.728657
Stt3a	10278.83879	6351.864908	6989.682878	7790.519161	7473.212871	6138.332487	6207.582005	7355.068338	12806.70122	8690.590335	11623.12334	14424.07337	15895.91413
Mrps10	2947.68325	4454.514127	5793.227813	2507.677842	2770.414231	5809.992244	3263.48624	9577.291489	2872.613124	7174.307969	1417.148431	5638.3566	6476.082761
Slc2a3	4363.053829	313.800622	2238.119549	2920.051531	3696.226507	2276.259486	2496.949101	1.325118158	1273.171493	48.60941648	6389.698994	694.7804601	4625.773401
Plrg1	3986.240416	3824.834733	7975.521251	2734.011842	2878.094041	2243.658327	2039.536315	3332.672168	3454.155741	6976.003644	6031.994326	8422.163406	10183.26868
Klhl9	1796.824551	3273.085958	1617.68845	4862.751698	6766.271512	8762.725777	7006.058191	3281.655119	3589.769246	1952.109975	2539.24747	5175.481957	1676.278489
Aplp2	5422.957566	4976.129731	8032.616137	2238.477554	1990.906044	2523.096832	4104.167595	5458.161694	4420.202532	1963.70995	1124.377413	190.6781168	1421.799384
Erp44	1830.236577	5600.61375	2842.05657	2720.29463	3409.470492	2658.158776	1667.674548	7588.951693	5887.221564	5326.045383	298.4669525	1091.128585	1141.051469
Nop16	4528.257739	8544.312962	4969.792672	6626.270782	6732.328964	8209.670403	5020.133849	8204.469077	8122.451215	11250.31802	15320.92383	8303.165269	10519.83782
Ppdpf	5022.941357	8287.66146	5058.60694	3318.708009	2876.923608	5092.766748	4302.645961	6497.716889	4920.377047	7813.411319	767.8119312	3487.957198	1737.846014
Cpsf3	4528.257739	9616.638266	4775.670058	4352.642873	4981.361625	2786.234757	3198.467464	2121.514172	3593.757879	5646.978008	12662.06174	12257.27659	10711.1076
Gnpnat1	1884.067065	6315.497286	4738.875576	2818.029766	6179.884723	5483.980655	2898.468555	10872.59449	3464.526186	3876.048584	4458.777298	6464.784605	10852.30246
Cd69	1538.809455	6133.659177	5396.101158	6359.642472	13072.56297	7427.24259	5696.557246	9581.929403	8808.496004	6164.557817	15716.22167	9021.370559	7232.131972
Nfkb1	6452.233613	6431.873676	5531.86011	2715.150675	3187.088277	1175.970374	3095.806241	11117.74135	4298.948104	6137.49121	12149.42766	3955.985303	6323.395298
Aasdhppt	1412.586243	14611.47134	3815.207191	4384.363926	5144.051772	5956.697459	4426.98011	1740.542701	3237.97186	4186.485994	8054.050969	11581.23599	2763.971436
Rif1	2324.920196	3417.51737	25.37550509	5880.397373	4558.835416	4257.944216	10011.75069	1800.835577	2764.12232	1611.84406	753.0025022	198.1740625	896.4231683
Grpel1	4252.608518	7212.218931	7263.738333	3700.217971	5144.051772	7428.406917	4880.970856	3305.507246	3358.428562	5418.845178	5276.71345	5626.644184	6847.950614
Cetn2	2020.499507	9072.163015	3574.139892	5104.517562	5815.880149	6052.172281	4482.873443	7283.511957	6761.529807	5401.169027	11259.72274	9741.449836	10317.07544
Rnf167	10467.2455	4807.799596	11157.60959	4783.877729	4672.367389	1713.889496	2402.272639	12524.35427	4159.345967	5947.472582	5526.195368	3214.82368	3201.511315
Bcap29	5728.306367	11829.86782	4190.764666	5404.581577	5759.699379	10232.10658	6731.154247	3102.101609	10607.36926	13456.52267	5486.323829	1323.502899	5970.408153
Tmem109	4209.915372	1822.537387	3629.966003	743.301432	438.9122673	397.0355421	35.36108823	2.650236317	1604.22799	4365.457028	9467.78184	4632.494396	1512.919322
Rnmt	4852.168776	4151.104254	3095.811621	4928.765782	6486.538094	5896.15245	3994.66229	5719.87253	5043.226928	9661.121525	9135.139282	9907.297633	9744.087004
Pbx1	809.3135372	1088.950503	369.2135991	6769.444184	6360.131361	4276.573449	8247.11832	3764.660688	1937.677667	5216.121816	1069.696444	1284.617681	1161.573977
Sdf2	1676.170009	5463.455862	3453.606243	2886.615827	5148.733503	5450.215169	3453.979844	4170.809403	2533.579361	484.9894053	7453.699504	5021.815072	2572.701657
Mrpl34	2598.713193	4377.622584	2293.94566	2511.96447	2459.079129	5350.083038	4697.321333	4137.681449	1901.779974	5139.893413	195.9401367	944.4891487	995.7521091
U2surp	4578.375779	4244.620996	3300.084437	9337.134829	8505.534523	6145.31845	9492.74117	5924.603286	4749.663576	4737.208588	7288.517412	7792.503973	6566.381798
Myb	7167.807853	4703.892105	6898.331059	11034.63983	6219.679435	6765.904795	10999.5798	2648.248639	4096.325573	1696.910539	1675.743844	4655.919226	6284.812982
Srrm2	7185.441978	6711.384826	5267.954857	5113.948145	3146.123132	1600.949767	5328.11752	2602.532063	1917.734504	1436.187305	4119.299619	1821.983283	3164.5708
Ttc3	4240.543064	2449.099556	7790.280063	7515.317593	5824.073178	5346.590057	8123.924851	2677.401239	1937.677667	2427.156546	411.2464498	1165.151048	2350.237666
Xrcc6	5388.617428	6038.064286	1506.036227	2553.973433	3423.515685	2478.852402	1423.568971	3926.987662	4912.399782	7883.563545	4041.834914	6412.312985	11959.69701
Sil1	3271.594287	2401.302111	2904.226558	1826.103864	950.3913627	1341.304823	1018.627477	233.2207959	5369.497066	6714.175651	3066.690977	2969.799957	6522.05318
Rassf5	4866.090454	632.7966185	10337.98077	4308.919259	3800.395018	1834.979514	2848.278623	5871.59856	6904.32285	3071.783694	6532.097349	2922.013304	6817.577301
Zcchc7	2830.741157	4574.007741	6418.734013	4616.699206	3012.693803	2171.470047	3854.358617	1108.461339	1455.850861	563.4273274	6546.906778	6033.299235	3018.45054
Kpnb1	1723.503714	164.1738353	440.2650134	6501.101222	4564.68758	4254.451234	4448.653035	677.1353789	1473.400844	1610.739301	1894.467717	3456.09943	4232.562139
Tspo	11076.08687	7644.474092	5785.615161	5404.581577	5889.61741	8947.853786	8015.560226	9511.698141	9591.0657	8191.791436	1760.04367	7238.272494	9575.802434
Gnl2	7017.453733	4437.888929	7730.647626	3745.656236	3473.844291	2979.513057	2215.201076	7579.675866	7434.013246	8903.256532	8395.807022	11792.99645	8993.784095
Tmem40	7834.192165	6715.541125	5599.105199	7158.670078	6542.718864	6977.812328	3776.792359	11653.08908	13156.10542	6109.872224	14461.97695	11247.66641	10363.04586
Dnaja2	4923.633389	13021.68674	8201.363246	6481.382729	4701.628207	6042.857665	6294.273705	6801.168948	7117.315826	11776.18352	7067.515165	4280.653448	4538.757965
Ndel1	6005.811811	2032.430518	13072.19145	2457.095622	477.5365468	913.9967758	993.5325113	4675.679422	3886.523504	5928.691671	183.4090815	1221.37064	688.735383
Gypc	5459.153929	2577.944845	11781.84701	4688.71457	3903.393097	1809.364318	1980.220941	5456.836576	3809.94176	11507.17459	502.3813971	3538.086335	4991.074051
Sod2	6557.110253	4729.868978	6067.283268	5396.865646	4160.888294	7393.477104	5159.296841	8380.709792	6948.197808	7748.230511	1074.253192	977.7524074	1636.054372
Tln1	7864.819856	2886.550092	5227.354049	9266.834116	6293.416696	5204.54215	3684.397258	1429.139934	1989.529889	2401.194698	797.4307891	2980.106882	1946.3547
Eif4e2	7405.404488	8194.144718	6086.314896	6078.439623	5483.477259	4871.544599	4530.782015	5774.202375	7871.965094	4536.142365	13290.89288	8331.743562	7912.658351
Smyd3	5209.49184	3235.679261	5365.650552	2442.521084	2482.487784	2306.531991	1982.502301	4358.313623	3532.332938	1856.548282	6114.015778	6961.859499	5995.856064
Thumpd3	1571.29337	7639.278718	4652.598859	2526.539008	3920.949588	2389.199215	1687.066113	6255.882826	1907.36406	1323.50184	3234.151443	10531.33511	6327.4998
Wdr45b	5349.63673	3803.01416	5049.725513	2025.860766	3115.691881	2606.928384	1943.719172	9035.980722	4184.873215	6679.375728	706.2958417	6429.64736	3245.839934
Cntrl	1879.426506	3512.073186	4228.827924	4062.866766	4599.800561	2800.206683	4701.884054	1824.687704	1259.610142	5058.693592	1114.124731	7532.48836	1584.337651
Ddx17	4079.979713	2168.549331	123.0711997	8915.330556	5580.623174	6004.43487	12019.34796	2534.288478	622.2266694	1905.157698	2050.536315	1979.398141	1111.499057
Mfge8	10418.98368	1021.410634	7651.983561	2976.635031	1638.605798	682.2956824	250.9496584	2452.793711	2132.322932	5870.13942	906.7927258	4475.079538	3284.422249
Atf3	7118.617925	9721.584832	6544.342763	508.3941744	310.1646689	171.1560841	311.4057125	11296.6323	3064.86521	4831.113142	109.3619368	1705.796126	1716.502605
Fkbp4	11851.98838	4964.699907	7910.813713	2951.772584	1461.870458	1579.991879	1400.755366	1591.466908	4219.175454	3960.010304	4098.794256	1043.810428	3124.346684
Plxnc1	2094.748456	2527.030174	2725.329247	7005.208767	8410.729474	5493.295272	7129.251659	1187.30587	3630.453298	3121.49787	33.0364184	4664.820662	2277.998436
Arhgdia	14860.92702	3859.124205	7372.853005	3781.663918	3923.290453	1011.800252	1233.075367	952.7599558	5773.944401	6354.024065	5324.559297	6431.989843	10135.65646
Cops5	2103.101463	2589.374669	7838.493523	5059.079297	6358.960928	8461.165057	5161.578201	8672.235787	7660.567572	9819.102129	6388.559807	9614.01876	9203.113681
Csnk1d	8647.218149	3232.562036	5566.117042	1273.986076	1269.919493	675.3097197	1941.437812	7933.482414	1482.973562	6959.984632	7933.297164	137.2695043	2217.251811
Atf2	203.2564962	2735.884231	5223.547723	2866.897334	2138.380566	2180.784664	4098.464194	1.325118158	953.2831665	603.7510479	4.556747366	3721.737003	3717.036727
Tcf25	11556.84881	1306.117158	6975.72635	5666.923259	3505.445975	2894.517178	3547.515626	4433.845358	4842.997577	12993.62845	3968.926956	2832.061956	10461.5539
Gmnn	1495.188198	624.4840192	284.205657	2292.489076	3092.283227	6576.119478	4634.583919	2987.478888	4314.902634	3831.305826	5307.471495	6588.936204	7333.102713
Smc4	2850.231505	5667.114544	4551.096838	4477.812433	3746.555113	6088.266422	9772.207835	2688.664743	6800.618406	5057.036453	2776.198333	2855.01829	4600.32549
Iqgap2	3766.277906	2220.503077	1002.332451	8134.30679	4373.907047	3218.200113	5866.518606	1325.118158	4081.966496	1182.092628	2837.714422	1117.832891	1038.438927
Alkbh1	4130.097753	4427.49818	6302.00669	1504.606705	2099.756287	1865.252019	1238.778768	4460.347721	3556.264733	3635.763401	2018.639083	5026.031541	6494.963469
Atp6v1d	4223.83705	11359.16689	3881.183504	4693.858524	5961.013806	6958.018767	5759.294661	1056.781731	5273.769886	7546.611908	11800.83649	7927.899491	5504.136762
Tmem258	4413.171869	6248.996492	3444.724816	4713.577017	6033.580634	8131.660487	10322.01572	6656.731068	5505.908297	5682.33031	11764.38251	9541.870284	7663.104649
Psmd11	5274.45967	7056.357695	3409.199109	6798.59326	7139.639548	5521.239122	2997.707738	6380.443932	7567.233571	8739.199751	10105.72647	7979.902614	13982.39545
Zfx	1303.069044	1602.253507	7613.920303	5175.6756	3216.349095	2853.765729	4388.196981	3112.702554	3242.758219	1168.283135	888.5657364	1863.679481	25.44791046
Brms1	3345.843236	2374.286163	4181.883239	1694.933023	840.3706877	603.1214393	266.9191821	683.0984106	1436.705425	3664.487147	2588.232504	4439.473796	5235.702351
Lat	4659.12151	3259.577984	5153.765084	3599.910857	3519.491167	2999.306617	1985.924342	5421.058386	7552.076768	5186.84569	628.8311365	1723.1305	2421.655995
Napsa	5190.929603	6477.592971	8231.813852	5428.586699	6698.386415	6544.682646	2950.939847	13314.78726	5284.140331	11796.06919	9614.736942	9892.774238	11954.77161
Etnk1	881.7062619	3473.627415	2466.499095	6503.673199	4009.902474	3728.175384	9109.4726	462.4662373	2148.277462	1436.187305	629.9703234	933.2452303	2588.298763
Il15	235.7404111	5482.15921	2148.036506	3835.675441	5156.926532	3477.845057	3657.020931	1992.315151	2124.345667	3294.945106	9292.347066	7092.101554	7077.802708
Bckdk	5409.964001	3559.870632	4968.523897	2619.13019	1595.299787	1901.346159	1108.741218	4151.59519	4474.447934	7730.00198	304.1628867	479.2720234	2193.445701
Kif2a	575.4293499	2107.243912	2257.151178	4274.626229	5791.301063	5523.567777	5396.558336	3753.397184	900.6332176	1987.462278	813.3794048	796.9127192	522.0926145
B3gnt2	933.6805257	1498.346016	545.5733595	2057.581819	3755.918575	1560.198318	2581.359441	11.92606343	3391.933075	16.57139198	4650.160687	28.57829269	4007.635447
Orc3	4185.784464	3757.294864	5288.255261	5540.896373	4464.030366	4710.867459	6644.462547	7537.272085	2637.283806	1474.301507	10433.81228	12770.74886	7734.522978
Mrpl15	2184.775306	3715.731868	6907.212486	4997.351842	5090.211868	5797.184646	3668.427734	5344.864092	4357.979865	3025.383796	500.1030234	1566.652636	1876.578171
Nsmaf	3236.326037	1505.619541	3218.882821	3443.877569	1567.209402	1823.336243	3160.825016	299.4767038	3249.937758	1690.281982	18.22698946	154.1353819	84.55273474
Atp5l	4293.445439	6863.089762	7832.149647	8963.340798	11438.6389	17809.54737	17045.18521	9911.883824	7836.067402	10209.08222	9809.537892	10601.1411	10115.13396
Runx1	3356.980578	3085.013399	3471.369097	6653.705207	4611.504888	4200.892188	5684.009763	1272.775991	1236.476074	966.1121525	2408.240983	1584.455506	1531.800029
Tmbim1	3680.891615	445.7631352	5561.041941	2114.165319	1972.179121	1051.387374	696.9556422	1.325118158	2577.454319	1092.607111	3.417560525	8647.041775	4545.325168
Chtop	7785.002236	5560.089828	4233.903025	2962.917819	1941.74787	2136.540234	1763.49169	5745.712335	2477.738506	5978.405847	99.10925521	1271.03128	952.2443913
Tmem179b	1784.759096	980.8867124	3939.547166	4050.864206	4797.603689	5394.327468	6181.346359	997.1514142	2233.634198	2209.518931	904.5143522	3616.325267	2526.731238
Tmpo	1532.312672	2171.666556	886.873903	5954.127388	3194.110873	3695.574225	6881.724042	2548.864778	5067.158723	1090.949972	4024.747111	6243.185712	4146.367604
Aimp2	3069.265903	2618.468766	4686.855791	2908.048971	4551.81282	5807.66359	2196.950191	3571.193437	3221.219604	6075.0723	8594.025532	8692.485945	11390.81308
Farsb	5068.418838	4104.345883	5883.310856	5689.213729	5057.439752	4404.649431	3691.241339	2075.797595	7051.104526	8604.971476	15756.0932	7587.770959	7212.430363
Cse1l	3429.373303	5771.022035	5510.290931	4493.244297	6612.944827	3482.502365	1753.225568	2468.695129	2014.25941	7306.326725	7108.525891	5359.601122	2971.659221
Acadvl	4725.017452	4496.077123	6498.666854	2990.352243	2219.140423	854.6160936	773.38122	5209.03948	5584.883221	4258.29536	9971.302424	4511.153776	8878.037148
Trappc3	3248.391491	2360.778189	1319.526265	857.3257578	1282.794253	756.8126169	524.7129221	2617.770922	4069.202872	7722.268663	7900.260746	5665.060906	2553.000049
Dok2	6973.832476	3663.778123	3737.8119	2147.601023	928.1531412	621.750673	483.6484326	4695.556194	3305.778613	1873.672053	6894.358765	4264.724564	4700.475331
Romo1	3980.671744	7440.81541	3940.815941	4196.609585	4037.992859	8407.606011	8362.327026	4686.942926	5495.537853	8981.142074	2139.392888	6749.630538	6398.918129
Exoc7	4137.522648	3544.284508	5058.60694	1705.220932	1068.605067	728.8687665	955.8900625	3870.670141	1609.014349	4504.104341	3554.262945	3172.658986	7112.280522
Slc7a6	5872.163704	1471.330069	2505.831128	4743.583418	3801.565451	1625.400636	622.811425	646.6576613	2290.272779	4425.666419	4969.133003	6030.488255	4464.056034
Acadm	11212.51932	6668.782754	13882.93884	9640.628147	10656.78985	8323.774459	6976.400504	9834.364412	8522.909917	9787.616484	15825.5836	18224.0493	15463.29965
Tsr2	2849.303394	4441.006153	6210.654871	2660.281827	2936.615676	5343.097076	2347.519986	5194.463181	5951.039684	4166.600324	6699.557815	6792.263729	4263.756352
Tmem30a	4084.620272	5196.413611	380.6325764	3335.854524	3269.018567	1981.684729	4620.895756	471.7420644	153.1634878	941.2550646	460.231484	3013.370141	1258.440217
Papola	5306.943585	6265.62169	2200.056292	6816.597101	3321.688039	4216.02844	6518.987717	6121.383332	6610.759499	8464.667024	705.1566549	706.4928751	3028.301344
Cox14	7240.200578	9702.881483	8036.422463	7318.989995	8194.199422	12064.75744	10558.13654	18066.66097	8608.266653	8526.533554	1881.936662	3758.748234	3871.365991
Rsrc2	7075.92478	4833.776468	7827.074546	8992.489874	9333.030451	9802.46988	11918.96809	19398.40472	6590.01861	8500.019327	10187.74792	10396.87658	18584.36274
Gtf2h2	1352.258972	1487.955267	2835.712694	2623.416819	3274.87073	4310.338935	1688.206793	2744.982265	3194.096903	7119.622375	5512.525126	4844.723357	9624.235554
Ubap2l	1788.471544	2623.664141	5956.89982	6768.586858	4129.28661	3664.137393	4028.882698	3314.783073	4497.582002	3501.535126	9063.370511	5802.798907	6023.766675
H2-T22	4756.573255	5616.199873	3858.345549	2036.148675	2209.776962	2343.790458	2637.252774	12530.31731	4552.625131	4111.91473	16731.23714	3436.422572	6720.711061
Nol11	3486.916238	6528.507642	4326.523618	2687.716251	3837.848865	2709.389169	2201.512912	793.0832178	7085.406766	6150.748324	5169.629887	6671.860103	2333.819659
Pola2	3415.451625	3805.09231	2796.380661	1805.528046	1295.669013	731.1974207	903.4187703	871.2651891	2949.992594	2907.726913	1215.51236	4965.59548	5014.880161
Atad1	774.0452867	1404.829275	1259.893828	4413.513001	6658.591703	4422.114337	2905.312636	3722.256907	1242.060159	2858.565117	2596.206812	3246.212952	3952.635124
Trpm7	3043.278771	1543.026237	3490.400725	4320.921819	3616.637082	3745.64029	5163.859562	0	165.1293853	1082.111896	756.4200628	1.873986406	3052.107454
Gpat4	3787.624479	3886.140153	1796.585761	1786.666879	834.5185242	286.4244673	341.0633994	0	3626.464665	2700.584513	0	6662.021674	756.0492106
Fundc2	3633.557911	3832.108258	4815.002091	6337.352002	8118.121295	9526.524357	8402.250836	7339.829479	4837.413491	4014.143518	7591.541112	4130.734536	3249.944435
Slc6a15	3751.428116	0	117.9960987	1631.490917	1800.125512	1634.715253	2710.256311	1716.028015	3313.755878	3215.954804	99.10925521	1801.369433	43.50771788
Ssr2	5086.052963	8703.291423	3378.748503	9252.259579	9629.149928	12707.466	8271.072605	11507.98865	7779.42882	9277.217611	14942.7138	10339.72	19869.89266
Scaf11	1904.485526	246.260753	520.1978544	4568.688963	2372.467109	2623.228963	6148.266631	4050.88621	1534.825784	2.209518931	2362.673509	407.5920433	259.4045066
Plek	433.4282361	5988.18869	3128.799778	5143.097221	5078.50754	3300.867337	2410.257401	4590.209301	3582.589708	3896.486635	1670.04791	9431.305086	852.0945501
Srprb	4766.782485	924.7766674	2419.554411	1718.938144	2365.444512	759.1412711	871.4797228	5605.912369	4188.861847	2866.298433	2581.397383	1680.965806	4334.353781
Emc2	3126.808838	9226.985176	3472.637872	5013.641032	5328.980141	8019.885085	5376.026091	5373.354132	3994.216581	2992.241012	6823.729181	2955.276563	5342.419395
Hsd3b7	4980.248212	5851.030802	6222.073849	4651.849562	5135.858743	4871.544599	3643.332768	948.1220423	2972.328936	9541.807503	18575.58064	10843.35384	17661.67076
Nsa2	1025.563599	3500.643362	1110.178348	4686.142592	4691.094313	5429.257281	7328.870706	5436.959804	1640.923409	3404.316293	5694.795021	3944.741385	2276.356635
Fosl2	6358.494316	5179.788412	16548.63565	4038.861645	1885.5671	3533.732758	4732.682422	8075.270057	7034.35227	7514.573884	15114.73101	7231.713541	6670.636141
Ndufb6	3378.327151	7824.234051	3292.471786	4582.406176	6403.437371	10567.43279	7245.601047	5538.993902	7029.565911	6373.909736	8057.46853	13943.86435	9248.2632
Mllt3	7078.709115	3613.902527	9564.027869	7915.688722	7037.811902	7477.308655	12199.57544	5984.896162	6425.686951	3436.906697	5398.606442	4088.569842	1686.129293
Tspan14	6252.689564	1428.727997	3761.91863	3648.778425	3839.019298	3070.330571	3797.324604	1580.865963	1721.493785	1489.768139	1348.79722	156.4778649	4599.50459
Copg1	4928.273948	10319.0529	2989.2345	2661.139152	2526.964227	1779.091813	2530.028829	7233.157467	3438.998938	8264.705561	9925.73495	8123.731071	3387.855692
Pygl	4832.678427	6492.14002	4170.464262	2464.811554	2139.550999	1506.639271	1672.237269	5101.70491	2304.631856	3961.115063	3793.492182	1491.693179	9068.486026
Dld	5937.131534	2031.391444	3519.582556	3205.541009	3331.0515	3267.101851	2468.432095	1893.593848	6600.389054	5711.606436	15364.21293	3710.024588	6789.66669
Usp15	8632.36836	7280.797875	3310.234639	5082.227092	6183.396021	4496.631272	6192.753161	6445.374722	6252.580301	10772.50955	12266.76391	4768.35841	8770.499204
Ppp1r12a	4642.415497	2759.782953	2140.423855	5612.054411	6521.651075	4870.380272	7022.027714	1238.985478	3387.146716	398.2657873	3759.316577	1295.393103	2875.613882
Tgs1	2512.39879	2436.630657	1448.941341	4443.519403	4678.219553	2584.806169	3693.5227	8197.180928	2505.658934	566.189226	634.5270707	215.5084367	1024.483621
Arhgef6	3579.727423	2098.931313	3832.970044	4288.343441	5249.390717	3801.527991	6418.607854	3573.843673	5530.637819	634.1319332	1461.576718	287.1884167	3105.465976
Tmx3	3498.05358	0	3569.064791	3191.823796	4734.400323	3807.349627	5049.791535	0	918.1832006	5565.225807	6315.651849	126.0255858	4435.324522
Atp6v1c1	3156.508418	2613.273392	1918.388185	3398.439304	3815.610643	2675.623683	1819.385023	1511.959819	5140.549561	4203.609766	6118.572526	7039.161438	5826.750594
Plxdc2	3256.744498	2123.86911	7374.12178	4549.827797	3071.215438	2184.277645	6414.045133	8449.615937	2960.363038	5120.007743	1578.912962	269.8540425	2612.104873
Gapvd1	914.1901768	1003.74636	1731.878223	4564.402335	3335.733231	2948.076225	4033.445419	2555.490368	277.6088217	1493.634797	5967.060676	601.0811398	2792.702947
Tm9sf3	2945.827027	3018.512605	2743.0921	6482.240055	5259.924611	5971.833711	7634.573017	6441.399368	3391.933075	153.5615657	4053.226782	4220.217387	7232.952872
Prcp	1463.632395	2696.399384	1484.467048	3775.662638	3252.632509	3607.085365	2998.848418	7.288149871	1415.964536	731.9031459	691.4864128	9.838428632	3284.422249
Lamtor5	4446.583895	7707.857662	7528.912361	6580.832517	8486.8076	12573.56839	10989.31368	8055.393285	7134.865809	7128.460451	9868.775608	16663.01863	10792.37673
Spns3	2468.777533	3179.569216	428.8460361	144.8880531	433.0601037	360.9414019	329.6565967	318.028358	5561.749152	1885.824407	1834.090815	3629.443172	4931.148326
Mzt1	9510.362174	8994.232397	6692.789468	9229.111783	12001.61704	10467.30066	9135.708246	7407.410505	9935.683547	8042.648908	2424.189599	7420.049175	5807.869886
Casd1	808.3854254	2169.588406	286.7432075	2740.870448	3786.349826	2752.469271	3649.036169	2671.438207	2314.204574	5627.092337	60.3769026	24.36182328	458.0623882
Mtap	894.6998278	6105.604155	2825.562492	3655.637031	3206.985633	3272.923487	1787.445976	8554.96283	1210.948826	4542.218542	4942.931705	2577.668302	4744.80395
Exosc4	2431.653059	490.4433562	2909.301659	2325.067455	3233.905585	2891.024197	980.9850283	4938.715376	4401.854823	4233.990651	113.9186842	959.9495366	425.2263747
Ier3ip1	5155.661352	6333.161559	5157.57141	6227.614305	7200.502049	8033.857011	8348.638863	5221.628103	9110.834347	10861.44268	7804.569051	13329.19681	8107.211731
F11r	5775.640071	2373.247088	7638.027033	3970.275585	2498.873842	2233.179384	1332.31455	679.7856152	5017.69968	4556.028035	5133.175908	4553.31847	3415.766303
Esyt2	1108.165554	2257.909773	213.1542428	3808.241016	3467.992128	4256.779889	6904.537647	4200.624562	2038.988932	1431.768267	1226.904228	567.8178811	0
Ifi35	2129.088594	4100.189584	4170.464262	3121.523084	2975.239956	5091.602421	2573.374679	964.0234602	5641.521802	4687.494412	7665.588256	9622.920196	7564.596608
Enoph1	2949.539474	3757.294864	2267.30138	2153.602304	2208.606529	1564.855626	659.3131935	4189.361058	737.8970118	7437.240721	841.8590759	34.66874851	5141.298812
Zcchc10	1742.994063	3577.534905	2576.882542	1569.763463	2011.973833	3695.574225	1812.540942	6334.064797	3878.546239	2774.603397	5047.736895	4509.748286	7243.624576
Mob2	5112.968207	3437.259793	2239.388324	3072.655516	2768.073366	3709.54615	2033.832913	7917.580996	6480.730079	5509.435454	7064.097604	4495.224892	1598.292957
Gng11	3627.98924	7922.946167	2787.499234	3995.138032	2457.908697	5690.066552	6376.402684	8378.722115	5727.676264	3926.86752	3072.386912	3042.885427	1109.036356
Stk16	5492.565956	6327.966185	7517.493384	3410.441865	1807.148108	2071.337916	1906.076724	2081.098068	7471.506391	4935.512912	454.5355498	612.3250582	689.5562833
Cdc5l	4946.836185	4584.398491	10334.17445	3733.653675	4685.242149	3111.082019	2524.325428	2966.276997	6415.316506	5751.930157	13268.10914	5903.994173	8767.215602
Ssbp2	7846.257619	7766.045856	9542.45869	7768.228692	10598.26821	8969.976001	7409.859005	9396.412861	4945.904295	5613.282844	21522.657	6435.269319	9313.935227
Tgtp1	2600.569417	5460.338637	4071.499792	3137.812274	8800.483567	5298.852646	2905.312636	1148.214884	3249.937758	4372.637964	6923.977623	6578.160782	10340.06065
Lims1	1467.344842	1557.573286	2174.680786	6100.730093	5901.321738	5451.379496	6238.380372	2978.86562	2858.254047	2531.003935	405.5505156	5184.851889	1392.246972
Ttc5	1612.130291	4026.415265	6776.528635	1994.139713	2304.582011	1875.730963	950.1866612	6340.027829	3077.628834	2005.690809	5439.617168	4804.432649	6654.218134
Abce1	9542.846089	1214.678567	201.7352655	5168.816994	6883.314783	4728.332365	4309.490043	6375.806019	5418.158383	10738.262	16332.52175	4501.315348	9263.860306
Ythdf3	2078.970554	1805.912189	83.73916681	3100.947266	2507.066871	2406.664122	3563.485149	4864.508759	587.9244299	3543.515985	15.94861578	0	1141.051469
Dpy30	4229.405721	7674.607264	3744.155776	4681.855964	5453.046009	8589.241039	7683.622268	4899.62439	4744.877217	6713.623271	9863.079674	6283.944916	7748.478284
Scd2	3288.300301	3235.679261	749.8461755	2616.558213	4644.277004	2750.140617	2214.060395	4219.176216	292.7656252	1.104759465	393.0194603	2027.653291	407.9874676
Cpsf6	4567.238437	3346.860276	6321.038319	7116.661116	4909.96523	4810.99959	6274.882141	2686.014507	4742.484038	2113.957237	7277.125544	4158.375835	4989.43225
Eng	15473.48084	1049.465656	8102.398776	4908.189964	1621.049307	1392.535215	2414.820122	3540.715719	4957.072466	2399.537559	127.5889262	864.3762298	935.8263845
Fgfr1op2	9764.664822	3791.584336	2871.238401	7048.075055	4382.100076	2779.248795	5364.619289	7581.663543	3521.962494	2059.824023	3310.476961	225.3468653	1732.920612
Tmem87a	2316.567189	3911.077951	4260.547305	2754.58766	4417.213058	1699.91757	2904.171956	2919.235303	173.9043768	677.2175523	2449.251709	28.10979609	559.85403
H2afy	6190.50607	4773.510124	4523.183783	6765.157555	5524.442404	4729.496692	8577.915597	2031.406137	3261.903655	3004.393366	7296.49172	3649.120029	4129.128697
Ndufb11	5411.820224	9004.623146	5424.014214	5167.102342	6355.44963	6884.66616	6944.461456	9743.593818	6784.663876	4009.72448	7253.20262	13142.26667	7356.087922
9030624J02Rik	4911.567935	44.68022101	5143.614882	1574.907417	2180.516144	1389.042234	1120.148021	956.7353103	4837.413491	4611.266009	4808.507658	878.4311279	3639.051195
Itm2a	2952.32381	3391.540497	3246.795877	4849.891812	4362.20272	5818.142534	5620.131668	5192.475503	2358.079532	1932.224305	8918.693782	6506.480802	6286.454783
Serf2	6538.548016	7817.999602	5188.022016	7403.007919	8861.346068	10141.28907	8717.078589	10331.28372	8743.880158	10091.42534	12737.24807	11174.58094	12543.35715
Ccdc47	8601.740669	3399.853096	5275.567509	4330.352403	4499.143348	3345.111767	2348.660667	1492.083046	4100.314206	2080.814453	12863.69781	9089.771063	5788.168278
Adsl	9023.10345	12012.745	5223.547723	6649.418578	7566.847488	3866.730309	4239.908547	8907.44426	6888.368321	8559.123958	11395.28598	6994.654261	11853.80087
Nsun2	7011.885062	2105.165762	5959.437371	5684.069774	3520.6616	3236.829346	3561.203789	994.5011778	1652.09158	115.9997439	609.4649602	380.8877371	1003.140212
Chmp5	2171.78174	247.2998279	2347.234221	3492.745137	5279.821967	5038.043375	4815.952081	1265.487841	1362.516861	1016.378708	3825.389414	3631.317159	3359.945081
Cdc27	3738.43455	56.11004499	1015.020204	3699.360645	3105.157987	3504.62458	3667.287054	1511.959819	462.6813695	1004.226354	1478.66452	2021.562836	4.925402024
Cdca4	1969.453355	4825.463869	1398.190331	3425.016403	3312.324577	2341.461804	2105.69577	253.7601273	0	0	1068.557257	485.3624792	4420.548316
Asf1b	975.4455592	3274.125033	935.0873627	1191.682803	2646.348363	1839.636823	1237.638088	8717.289805	3195.692356	2500.07067	11612.87066	4263.787571	10372.89666
U2af1l4	2914.271223	5301.360176	5284.448936	1656.353364	2230.84475	2087.638496	1460.07074	4645.201704	2183.377428	2512.775404	6366.915257	6865.817696	6032.796579
Zcchc11	1588.927495	2318.176118	1630.376202	4923.621827	4837.398402	3441.750916	7505.676147	5568.146501	1120.008005	2046.56691	6535.51491	1035.377489	2573.522557
Matr3	6889.374297	10340.87348	10535.90971	13377.71113	11499.5014	10386.96209	11707.94225	6707.085558	7033.554543	8933.637417	4839.265703	13660.42391	10964.76581
Cdipt	6296.310822	3682.481471	4416.606661	2752.873008	1406.860121	1058.373337	365.017685	1787.584396	6127.33724	4205.819285	1476.386147	1243.858477	3061.958258
2700094K13Rik	3498.05358	4580.242191	3055.210813	4571.260941	5247.049851	9363.518562	6719.747444	7699.599059	5221.119937	4949.322405	1793.080089	7836.542654	4604.429992
Smarca5	380.5258604	1844.35796	2658.084158	4150.313994	4232.284689	4533.889739	4803.404598	2028.093341	2642.867892	700.4175011	2148.506383	697.5914397	188.8070776
Hspa9	11956.86502	7430.424661	18119.37941	7781.945904	5993.785922	5555.004608	4975.647318	6332.07712	8888.268654	6514.214188	3921.081108	441.7922953	1929.115793
Phip	3680.891615	1393.399451	3740.349451	6322.777464	3649.409198	4133.361216	9471.068245	1111.774135	1787.705085	3179.497742	5099.000303	2459.138661	718.2877951
Spag7	7139.036386	6994.0132	8175.987741	7957.697684	8587.464813	12439.67077	7988.183899	17374.28673	9240.06604	10834.92846	17971.81161	8120.920091	13993.06715
Cab39	713.7180162	192.2288578	1465.435419	4585.835479	3223.371691	4175.276991	4799.982557	2.650236317	3522.76022	1881.957749	18.22698946	255.7991444	829.930241
Vps25	4340.779144	5639.059521	3862.151875	8251.760419	10684.88023	11000.56247	7985.902539	7997.088086	5868.873855	5796.120535	7085.742154	14457.80512	5595.256699
Rnps1	3914.775803	1692.653024	10859.4474	1519.181243	4151.524832	3608.249692	2705.69359	5796.066825	4602.8819	5281.855004	2477.73138	4357.486891	5756.974065
Cfap97	378.6696367	70.65709369	219.498119	2192.181963	3494.91208	2264.616215	2141.056858	3788.512815	429.9745831	2643.689401	192.5225762	696.1859499	2146.654382
Mpv17	4048.42391	4569.851442	6860.267802	3327.281266	4945.078211	4139.182851	2238.014681	6611.014492	6485.516438	6389.928748	6205.150726	9058.850287	4308.90587
Acy1	2279.442715	700.3364874	2966.396545	1538.899735	506.7973646	457.5805515	216.7292504	1666.336084	5052.799646	3724.144158	3149.851617	3138.458734	3840.992678
Prkag1	4916.208494	2573.788545	8025.003485	1820.95991	2387.682734	1801.214028	1036.878361	6548.071379	3245.151399	3247.992828	192.5225762	3833.239194	10057.67093
Myadm	2089.179785	4159.416853	3264.55873	1592.911258	1282.794253	489.0173833	476.804351	7.95070895	149.1748553	667.2747171	7054.984109	3708.150601	5097.791095
Sf3b3	8221.214808	11765.44517	1705.233942	4578.119547	4816.330613	4370.883945	3753.978754	1255.549455	6489.505071	4154.44797	3135.042188	4644.675308	8306.690513
Tmem176a	12548.07227	13120.39885	12000.07636	7829.956146	10557.30307	10471.95796	9049.016546	15659.58384	11924.41571	10943.19488	16732.37633	18132.22397	13078.58417
Nrip1	1387.527223	455.1148093	262.6364777	5435.445305	3933.824347	2408.992776	5216.330854	345.1932802	1825.19823	1060.569087	1314.621615	3876.809378	3265.541542
Suclg1	4243.327399	7088.569017	2894.076356	9780.372245	7839.55831	9906.094992	8596.166481	6511.63063	8528.494003	12731.24808	11710.84073	7705.363605	14460.15944
Eif2b2	6145.028589	2430.396208	5214.666296	3190.109145	2915.547887	2046.887047	856.6508794	5164.648022	5016.104227	4705.722943	3408.44703	8458.237644	5640.406218
Arid1a	634.8285086	2097.892238	499.8974503	8033.142351	4430.087818	3472.023421	7083.624449	1454.317179	1021.887645	1299.749511	3047.324801	4193.044584	2461.059211
Pafah2	2762.988991	0	5120.776928	4200.896213	4049.697186	1908.332122	3082.118077	2.650236317	2042.179838	5253.683638	2608.737867	1.873986406	5289.060873
Plekhb2	4071.626706	2.078149814	4670.361712	2190.467311	2323.308935	1092.138823	2462.728693	20.53933145	3075.235654	5136.026755	6628.928231	3710.961581	4512.489154
Pja1	5311.584144	4632.195936	3308.965864	1138.528606	1142.342328	323.6829346	825.8525122	1.325118158	789.7492342	3955.038886	4503.205584	1437.347574	7374.14773
Ybx1	563.3638957	2784.720751	1436.253588	3961.702327	2872.241877	4504.781561	5188.954528	152.3885882	2501.670301	2984.507696	4625.098577	191.61511	3121.883983
Abhd16a	7155.742399	4628.039637	2212.744044	2103.87741	829.8367933	668.3237571	1236.497408	4657.127768	6286.084814	5075.264984	844.1374496	393.0686487	1360.231859
Hexa	10410.63067	5138.225416	6461.872372	3208.112986	2280.002924	2018.943197	3715.195625	6787.255207	5620.780913	5145.41721	2551.778525	593.5851941	2812.404556
Cd200r1	2588.503962	589.1554724	72.32018951	634.4210608	2069.325036	2431.114991	2240.296041	2201.68382	1197.387475	75.12364365	3882.348756	3998.618494	4.925402024
Zhx1	1748.562734	1119.083675	1348.708096	7644.773783	7362.021763	4668.951683	5827.735476	260.3857181	3182.928732	4868.674964	1226.904228	607.6400922	1388.963371
Rlim	4104.110621	3310.492654	6907.212486	12127.73017	5657.871733	6268.737122	4572.987184	5574.772092	1776.536914	2545.918188	3408.44703	8370.160283	4842.49109
Cuta	4183.000129	2562.358721	2160.724259	3205.541009	3952.551271	6040.52901	4089.338752	2747.632501	4180.086856	6263.986169	5193.55281	5633.671633	6641.083729
Hint2	2975.526606	5313.829075	5718.370073	1360.575978	701.0891949	2131.882926	1664.252507	5816.606156	3530.737485	2098.490605	160.6253447	476.9295404	200.2996823
Mcm2	4407.603198	2204.916953	3322.922392	2562.54669	1553.16421	1546.226393	1886.685159	0	1131.176176	13242.19933	5122.923226	7984.58758	7096.683416
Cln3	4226.621386	2214.268627	5196.903443	1281.702008	1360.042812	1142.204888	1290.10938	1390.048948	3182.928732	3945.648431	5986.426852	2790.365759	4046.217763
Rassf1	5313.440368	2634.05489	10062.65654	2854.037448	2579.633699	1662.659103	1439.538495	6919.104464	3724.585025	5166.40764	5763.146231	4238.488754	4063.45667
Fam111a	1072.897304	1127.396274	2.537550509	2722.866607	2191.050038	4731.825347	5361.197248	207.3809918	2364.461344	762.2840312	2.278373683	3439.702048	6144.439025
Tyms	1957.387901	3489.213538	3457.412569	3816.814274	4967.316433	8683.551534	6445.98418	2917.247626	4404.248002	3969.953139	6855.626412	6549.58249	5831.675996
Pcbp1	3019.147863	5715.951064	4618.341927	4445.234054	2413.432254	2797.878028	3915.955351	7006.562262	4550.231951	2676.279805	517.190826	1875.860393	1139.409668
Zfp950	1224.179536	712.8053863	2838.250245	4412.655676	6068.693615	3714.203459	5980.586632	1636.520926	2137.109291	7.733316258	2082.433546	1810.739365	4156.218408
Mndal	1835.805248	8172.324145	6404.777485	4974.204047	5788.960197	5777.391085	9079.814913	6790.568002	4285.386754	4365.457028	1989.020225	8446.056733	6416.157036
Immt	5730.16259	8532.883138	9302.660167	3645.349122	3716.123863	3139.02587	2224.326518	3263.766024	12000.99745	6227.529107	4562.4433	4770.232397	2850.165971
Gm29779	4304.582782	806.322128	1360.127073	2228.189645	2611.235382	1492.667346	704.9404041	1182.667956	2192.15242	8107.829717	6554.881086	4564.093892	8448.706271
Vdac1	2877.146749	4298.652891	3651.535183	4854.178441	5927.071257	6262.915487	3986.677528	5904.726514	3577.803349	6056.843769	7189.408157	1881.950848	3388.676592
Tceb2	9094.568063	10999.64697	8195.01937	6689.712888	7909.784273	11952.98204	12541.77952	18542.37839	10048.16298	12388.22027	9938.266005	12420.7819	11318.57385
Supt4a	5819.261328	9463.894255	9171.976316	6515.67576	6636.353481	8986.276581	8379.43723	5388.592991	6363.464284	4993.512784	7565.339814	10595.98764	7942.210763
Stard4	3183.423661	5006.262903	1542.83071	6112.732653	3293.597654	3998.299272	4189.718615	1873.054517	1424.739528	7729.4496	2230.527836	5289.795128	2197.550203
Smim20	5942.700205	3263.734283	6653.457435	5233.116426	4723.866429	8186.383861	4948.270992	8238.25959	5124.595031	6857.794382	6860.18316	1601.789881	4620.027098
Snx4	3932.409928	4466.983026	2182.293438	2887.473152	5215.448168	3602.428057	2024.707471	2212.284765	4144.98689	5734.254005	1425.122739	6741.666096	2061.280747
Mecom	4202.490478	3509.995036	1544.099485	4535.253259	2652.200527	4759.769197	4461.200518	3163.719603	1115.221646	428.6466726	2796.703696	2964.177998	1008.886515
Abt1	3072.050239	3604.550853	8659.391113	2946.62863	2516.430332	1690.602954	1468.055502	4902.274627	4945.904295	3935.705596	7061.81923	8872.38864	7731.239377
Ythdf2	7009.100726	8883.051382	4343.017697	2926.052811	2848.833223	3427.778991	2611.017128	842.1125896	3911.253026	2107.88106	1237.15691	4524.740178	1471.053404
Nelfcd	3059.984785	959.0661393	6649.651109	1748.944546	1463.040891	870.916673	192.7749649	5.300472633	5597.646845	6386.06209	873.7563074	1644.423071	8843.559334
Traip	1872.929723	1577.315709	3072.973667	3709.648554	4082.469302	4016.928505	955.8900625	698.3372694	2518.422558	2142.128603	206.1928183	3982.221113	727.3176988
Rps6kb1	7083.349674	1020.371559	4929.191864	3531.324797	1968.667823	2820.000243	2824.324337	4549.130638	3381.56263	5298.426396	1165.388139	1708.138609	3911.590107
Emc4	2582.00718	5286.813128	1873.981051	3541.612706	5115.961387	6699.538151	4325.459567	6677.2704	6519.020951	5595.606692	3428.952393	11738.65085	7855.195328
Il16	1787.543432	4143.83073	6976.995125	2309.635592	1776.716858	1661.494776	1497.713189	9631.621334	4156.155061	256.8565757	3188.583969	3735.791901	5178.239328
Nfat5	765.6922801	3762.490239	2154.380382	3106.091221	3206.985633	2350.776421	5574.504458	5771.552139	2137.109291	2492.889734	524.0259471	315.2982128	536.8688206
Tsn	12484.03256	9182.304955	8825.600671	10563.11066	10593.58648	12308.10181	9313.654368	10157.69324	11715.41137	10547.13862	15924.69286	16365.99178	12580.29767
Hes1	1862.720492	5829.210229	3130.068553	3824.530206	5234.175091	8962.990039	8665.747977	11814.09094	6276.512096	4624.523122	4964.576255	7007.303669	4016.66535
Mrps33	2480.842987	4091.876985	2901.689007	4073.154675	6102.636164	6649.472085	6719.747444	1951.899047	5075.933714	4693.570589	4533.963629	9598.089876	5206.149939
Riok1	1042.269613	4318.395314	10469.9334	2601.983675	2713.063028	1758.133926	2240.296041	4427.882326	5982.151017	8380.152925	705.1566549	3647.71454	3975.620333
Cmtm6	9494.584273	334.5821201	6605.243976	2241.049531	1756.819502	1344.797804	2080.600804	6036.57577	3054.494765	3487.725632	380.4884051	410.8715195	859.4826531
Vps41	4033.57412	2549.889822	4840.377596	5925.835638	3102.817121	3433.600627	3752.838074	6887.301628	4874.10891	11097.86121	6046.803755	0	8479.079584
Ndufv3	2955.108145	2943.699212	3041.254285	3155.816115	5417.933027	6204.699132	6350.167038	1173.392129	2090.841154	5307.816852	4852.935945	3715.646547	5121.597204
Ap2s1	5114.824431	2932.269388	5172.796713	4848.177161	5359.411392	8973.468983	6578.303091	8501.958104	5631.151358	9333.007964	786.0389206	2922.013304	3828.679173
Ss18	5000.666673	1448.470421	11156.34081	2989.494918	2728.278653	1421.643393	4266.144193	6804.481743	4215.984548	2810.50808	5097.861116	2038.89721	4905.700416
Dhrs4	2403.809703	2079.188889	4760.444755	1090.518364	2037.723353	844.1371497	1000.376593	3316.108191	5374.283425	4214.657361	4720.790271	4499.909858	8176.167359
Cdca7l	7601.236089	3508.955962	6373.058104	3694.216691	5426.126056	2130.718598	1278.702578	8419.138219	4832.627132	6196.595842	8995.019301	6955.769043	6813.4728
Naa20	4138.45076	10244.23951	5457.00237	3602.482834	3888.177472	7174.583609	4197.703377	5292.521924	9503.315785	7954.820531	5207.223053	5518.42147	2580.91066
Ccndbp1	4053.064469	7079.217343	7622.80173	5502.316714	4813.989747	3410.314085	3899.985828	1100.510631	3130.278783	6661.147197	5367.848397	5698.324165	3381.288489
Glrx	1823.739794	2995.652957	9055.248992	5360.857964	6354.279197	7376.012197	5191.235888	1229.709651	4096.325573	4276.523891	5392.910508	3788.732017	6660.785337
Zc3hc1	4533.82641	3578.57398	3570.333567	1481.45891	2240.208212	1712.725168	1149.805708	2123.501849	5480.381049	4972.522354	2384.318059	9552.177209	4097.934484
Bloc1s6	4501.342495	289.9018991	3538.614185	1928.982955	2263.616866	1200.421243	1076.802171	3169.682635	3586.57834	4899.055849	165.182092	3099.573516	5726.600753
Syngr2	8362.28781	9552.215622	4782.013935	6121.305911	8906.992944	7364.368926	2986.300935	3465.183984	7505.808631	7958.687189	2092.686228	8860.676225	9724.385396
Smarcc1	3823.820841	601.6243713	3827.894943	2539.398895	2494.192111	2422.964701	2999.989098	81.49476674	469.0631815	2745.879651	267.7089078	1310.384995	509.7791095
Sf3b5	4370.478723	9137.624734	4294.804237	3853.679281	5228.322928	7769.554758	7011.761592	6367.85531	4152.964155	5771.263447	661.8675549	1807.928385	3191.660511
Cops8	4037.286568	613.0541952	5804.64679	4166.603183	5083.189271	3682.766627	1874.137676	7581.663543	6534.975481	6354.024065	7287.378225	2397.765607	5958.094648
Mcm6	14161.13068	12077.16765	10689.43152	3975.419539	2755.198606	3411.478412	3505.310456	1798.185341	6649.848097	2385.175686	1722.450504	2135.40751	4904.058615
Cd84	1442.285822	3710.536494	4093.068971	5012.783706	6944.177285	5303.509954	6217.848127	3905.123213	1422.346348	3848.429598	7093.716462	533.1491326	3039.793949
Nmi	2505.902007	5169.397663	6439.034417	3289.558933	4185.467381	3837.622131	4698.462014	4844.631987	5214.738125	3446.297152	7115.361012	8738.867108	7592.50722
Pnrc2	6323.226065	8489.241992	6932.587991	8329.777063	11322.76606	8491.437562	6280.585542	5088.453728	4458.493404	5775.682485	8696.552348	7046.657384	6585.262506
Ndufs5	1542.521902	2587.296519	531.6168317	1336.570856	1724.047386	2059.694645	3852.077257	2966.276997	4741.686311	4324.028548	7335.224072	5376.935496	4363.085293
Dach1	1892.420072	2.078149814	2028.771632	4985.349282	2440.352206	3069.166243	4345.991812	1103.160867	307.1247022	937.3884064	5690.238273	0.936993203	497.4656044
Srebf2	9024.959674	3486.096314	3874.839628	1616.916379	1815.341137	671.8167384	1098.475096	5351.489682	3976.666598	4322.371409	898.8184179	1109.868449	2293.595542
Commd10	2904.061993	4952.231008	1048.00836	2365.361766	2872.241877	3784.063085	1615.203256	2591.268559	4901.231611	4298.61908	6325.904531	443.1977851	5713.466348
Gpr108	3766.277906	2019.96162	2495.680926	1011.644394	507.9677973	472.7168038	626.2334658	0	4736.102226	2295.690169	5558.0926	979.6263938	3343.527074
Fkbp2	1960.172237	3352.055651	531.6168317	1400.870288	2539.838987	3602.428057	2366.911551	3353.874059	4176.89595	5369.683382	8311.507196	5622.896212	5076.447686
Atp6ap2	5697.678675	11176.2897	9215.114674	6668.279744	9775.454017	7336.425076	7348.26227	10418.74152	11648.40234	6178.36731	7474.204867	8729.965673	9157.964163
Snapin	3827.533288	2175.822856	8739.323954	3568.189804	1415.05315	1096.796131	2012.159988	10781.16134	2697.91102	4920.046279	1778.27066	716.7998004	394.8530622
Cops2	3564.877634	7256.899152	4553.634389	6676.853002	6346.086168	5514.25316	4955.115073	2710.529193	2138.704744	3497.668468	4001.963374	7471.115305	4954.133536
Fundc1	4901.358704	8234.668639	7386.809532	6080.154275	9738.00017	8517.052758	5847.127041	9943.68666	8437.553182	7045.603491	11042.13805	10320.51164	9234.307894
Iqcb1	4659.12151	6242.762042	4660.21151	3175.534607	3047.806784	2509.124907	2665.76978	6050.489511	4439.347968	4468.752038	3212.506893	6544.897523	2789.419346
Ndufa1	2352.763551	5121.600218	2484.261949	2803.455228	4315.385412	7862.700926	5938.381462	7203.342309	5812.235273	5022.78891	7972.029517	7185.800874	6460.485654
Hars	6920.001988	9824.453247	5171.527938	3639.347842	2834.78803	2424.129028	2340.675905	2.650236317	4159.345967	5766.84441	6909.168194	3780.767574	3596.364378
Prpf31	4011.299436	0	3320.384841	2073.871008	1930.043543	960.56986	679.8454382	2179.156811	5529.042366	3570.030213	8347.961175	4070.766971	5000.924855
Cnn2	2599.641305	1897.350781	3451.068693	5596.622547	7864.137397	4206.713823	3349.03726	5392.568345	3461.33528	6836.803952	3226.177135	5725.028471	6612.352217
Wdr1	6808.628565	3580.65213	3475.175422	5648.062093	5793.641928	2978.348729	2191.24679	404.1610383	2513.636199	3400.449635	5578.597963	4533.641613	5303.837079
Preb	12434.84263	2619.507841	5784.346386	2133.883811	1541.459883	1230.693748	968.4375454	8784.870831	3814.728119	4123.514705	2228.249462	131.647545	3685.021614
Mtfr1l	3944.475382	8483.007542	10258.04793	6296.200366	5283.333265	3690.916916	4041.430181	8110.385688	5332.801647	6345.18599	3210.228519	5064.448263	10345.80695
Nolc1	8675.061505	3581.691205	3777.143933	3521.894213	3812.099345	2141.197542	1635.735501	5468.762639	4605.27508	8452.51467	4782.306361	2424.001416	9303.263523
Nosip	2815.891367	1343.523855	9517.083185	2444.235736	2421.625283	1233.022402	1210.261762	4419.931617	5261.006262	9146.303614	896.5400443	6079.680398	2598.149568
Rsl24d1	4370.478723	7170.655935	1778.822907	5474.88229	5901.321738	3846.936748	3436.86964	2684.689389	5234.681288	4998.484201	12234.86668	9892.305741	5695.40654
Rhoh	5437.807356	6835.034739	1966.601645	5447.447865	6358.960928	5265.08716	3290.862566	3730.207616	4674.677285	7834.401749	16990.97174	6068.43648	11299.69314
LOC108167440	1509.109876	2697.438459	403.470531	8923.903813	5927.071257	3614.071328	2762.727603	3968.066325	1309.866912	621.4271993	4217.269687	7.495945625	1340.530251
Atp6v0b	5346.852394	4976.129731	4213.602621	1967.562614	1931.213976	2056.201664	2484.401618	3184.921494	3869.771248	5833.682357	4584.08785	7144.104677	3308.228359
Slc25a36	765.6922801	2004.375496	1726.803122	7259.834517	5158.096965	4873.873253	5233.441058	4028.359201	2255.97054	2578.508592	871.4779338	892.4860259	997.3939098
Ubl4a	4415.956204	2973.832384	7077.22837	1615.201728	1693.616135	1569.512935	1383.645162	2242.762483	7146.831706	146.3806292	3902.854119	4343.900489	2953.599414
Mcts1	1929.544546	2853.299695	5128.389579	4356.072176	4163.229159	6489.959272	4339.14773	1892.26873	5048.811013	2956.33633	6145.91301	5846.837587	3807.335764
Pim2	8285.254526	2202.838803	2418.285635	1278.272705	1961.645227	579.8348973	1148.665027	2438.87997	3964.700701	5489.549784	45.56747366	114.7816674	405.5247666
Acd	2856.728288	5704.52124	2734.210674	2898.618387	2901.502695	2517.275197	1205.699041	4630.625404	4655.531849	7614.554616	3250.100059	5347.42021	6195.334846
Polr2j	3590.864765	4432.693554	2850.937997	3872.540448	5455.386874	7243.278908	5250.551262	6118.070537	3404.696699	5106.198249	7019.669317	7510.469019	5574.734191
Top2b	3092.4687	4033.68879	347.6444198	4864.46635	5497.522452	4592.106094	7225.068802	3307.494923	2902.926731	1677.577248	1233.739349	4418.391449	1929.936693
Zfp36l2	2293.364393	2391.950436	2645.396406	19467.29598	10382.90859	14942.97404	28734.87657	1639.833721	2383.60678	5915.986937	4595.479719	3219.508646	2947.032211
Myd88	6122.753905	4248.777295	0	3232.975433	1375.258437	605.4500936	938.7798585	1.325118158	1189.41021	3087.250326	3508.695472	1151.09615	3929.649915
Trappc6a	7303.312184	8114.13595	4520.646232	3292.988236	2878.094041	4568.819552	3145.996172	7035.714862	5644.712708	4633.361198	1110.70717	3390.978402	2012.847627
Tpp1	3886.004335	3495.447988	7881.631882	3466.168039	3136.75967	1659.166122	2382.881075	4869.809232	7859.20147	1463.806292	2172.429307	8359.853358	6272.499477
Dst	483.5462763	2215.307702	3405.392783	3761.0881	2007.292102	2121.403982	3441.432361	1.325118158	7.977264992	2833.708029	345.173613	2067.475503	640.3022631
Bola2	1551.803021	2745.235905	1124.134876	2925.195486	4190.149112	5872.865907	4844.469088	1951.236488	1532.432605	4812.332231	2781.894267	5421.91117	4045.396862
Cnot6l	4149.588102	293.0191238	898.2928803	8950.480912	4850.273162	4969.348076	9106.05056	586.3647851	1542.005323	671.693755	1716.75457	2334.050069	343.9572413
Sbno1	3855.376644	2076.071665	3161.787935	3387.294069	3456.287801	3430.107645	4547.892219	1217.783588	1312.260091	4534.485226	617.4392681	716.7998004	340.67364
Cuedc2	6218.349426	5329.415199	2559.119689	4009.712569	4080.128437	4039.05072	3661.583652	3133.904444	4506.356994	7512.916745	14435.77566	9473.938276	11069.02015
Psmf1	3889.716783	6316.536361	1630.376202	1734.370008	3092.283227	3491.816982	2121.665294	8191.217896	3791.594051	4153.34321	10445.20415	3019.460597	1772.323828
Gng2	1681.738681	3905.882576	4793.432912	3226.974152	3861.257519	2382.213253	3685.537938	970.649051	1341.775972	941.2550646	1012.737102	6606.270578	1378.291666
Sec61g	4170.934675	7972.821763	2550.238262	4258.337039	6074.545779	8533.353338	9549.775183	4983.106834	4986.588346	5089.626857	6761.073904	8093.278792	5626.450912
Cdc40	1082.178422	5559.050753	2694.878641	2240.192205	3723.146459	3665.30172	4007.209773	6037.238329	1244.453339	2356.45194	5512.525126	4285.806911	3971.515832
Psat1	2281.298939	7748.381583	1304.300962	3496.17444	6435.039055	3644.343832	2293.908014	2789.373723	2584.633857	5222.197993	9742.325869	2130.254047	7289.594995
Lypla1	5520.409311	0	3355.910548	5993.564373	7927.340763	4721.346403	3107.213043	4265.555352	12443.73566	5130.502957	4130.691487	2474.130553	6096.826805
Pafah1b2	5488.853508	5214.077884	4916.504112	4192.322956	2414.602686	2114.418019	2838.012501	3111.377436	1518.871254	4475.932974	93.413321	3306.649014	1276.500024
Ormdl1	5341.283723	2981.105909	1261.162603	1966.705288	7841.899175	4245.136618	3730.024468	7820.184811	5242.658553	65.73318819	4344.858614	11269.68575	4887.640608
Vma21	4177.431458	527.8500529	1967.87042	4199.181562	4971.998164	5541.032683	4534.204055	3390.314808	1672.832469	2757.479626	4916.730408	1081.758653	6049.214585
Ccnb1	1594.496166	0	7.612651528	2128.739857	3380.209674	4275.409122	4431.542831	1779.633687	1041.830808	2312.813941	2017.499896	2.810979609	9697.295684
Cpt1a	3785.768255	13.50797379	2606.064373	5382.291108	5196.721244	1759.298253	4352.835893	2479.296074	1620.980246	723.0650701	771.2294917	1896.005746	3841.813579
Lsm7	2269.233485	5430.205465	2807.799638	3472.169319	3810.928913	6892.81645	4834.202965	4474.261462	4578.950105	7846.001724	9743.465055	6960.454009	5256.22486
Rab31	5745.940492	471.7400079	1702.696392	6497.671919	5641.485675	5921.767646	4212.532221	1354.933317	1313.855544	723.6174499	3064.412604	738.8191406	110.8215455
Siva1	2571.797949	5419.814716	2420.823186	3270.697766	4219.409929	8314.459842	3841.811134	2102.299958	4536.670601	5967.358253	2431.02472	4382.317211	4058.531268
Lrrfip1	6089.341878	5844.796353	5242.579352	4728.151554	4713.332534	3806.1853	3383.257667	3150.468421	2149.872915	2460.851709	13535.81805	9109.44792	6854.517816
Rnf13	2980.167165	4157.338704	4886.053506	4486.385691	8279.64101	5731.982328	6248.646494	8618.568502	5517.874195	7997.90615	5159.377205	8617.526489	2960.166616
Hcls1	5966.831113	175.6036593	4515.571131	2246.193486	886.0175635	221.2221496	1043.722443	2940.437193	2285.48642	4557.685175	1267.914955	112.907681	3010.241537
Rfc3	3505.478475	2877.198418	2267.30138	3755.086819	4130.457043	5458.365459	2688.583386	5418.408149	2771.301858	6796.480231	6687.02676	7091.164561	7863.404331
Pbrm1	2567.15739	2103.087612	7418.528914	5778.375608	2655.711825	4082.130823	8378.29655	453.8529692	3462.133006	3703.153728	8734.145514	636.2183849	3313.153761
Ccar1	7307.024631	3457.002216	10787.12721	3116.37913	5540.828462	3559.347954	4815.952081	2420.990875	5418.956109	1839.97689	12327.14081	4866.742697	4076.591075
Iqgap1	2712.870951	516.4202289	1408.340533	5570.045449	5868.549622	4940.239898	5580.207859	4928.77699	4071.596052	2968.488684	5136.593468	3390.509905	887.3932646
Tram1	3663.25749	595.3899218	4839.108821	5341.996797	5021.156338	3593.11344	5199.22065	986.5504689	3846.637179	1241.749639	4016.772803	2668.088146	1592.546654
Grn	6851.321711	1144.021473	15189.77735	2845.46419	2338.52456	1830.322206	2662.34774	5915.990018	9124.395698	1888.033926	4464.473232	3106.600965	5174.134826
Serpina3f	4040.999015	7.27352435	2611.139474	468.9571895	1412.712284	1067.687953	460.8348273	1876.367312	3715.810033	3045.821846	10681.01583	2357.943396	5345.702996
Zfr	8321.450888	4841.049993	11004.08778	7048.075055	4774.195035	5602.74202	8499.208658	5602.599573	9481.777169	9445.14105	9678.531405	8558.964413	6413.694335
Cryzl1	3383.895822	5074.841847	1780.091682	3467.025365	4048.526753	4709.703132	3354.740661	1955.211843	5197.188142	6151.300704	9883.585037	6880.809587	11760.21823
Mrpl35	2914.271223	8531.844063	3980.147974	2418.515963	3929.142617	6106.895655	5180.969766	4177.434994	7382.95875	5009.531796	6660.825462	11061.20476	3654.648302
Bscl2	5137.099115	3819.639359	4978.674099	4730.723532	3663.454391	1957.23386	1316.345026	3283.642796	4761.629474	6115.396021	6671.078144	6606.270578	6745.338072
Aldh6a1	3556.524627	498.7559555	3221.420371	1127.383372	2926.081782	1127.068636	1487.447066	3724.244584	4955.477013	2840.888965	1264.497394	29.9837825	1161.573977
Dpm2	2825.172485	3109.951197	1281.463007	4656.136191	6028.898903	5492.130945	4778.309632	4425.894649	2880.590389	5395.645229	7057.262483	4677.47007	7022.802386
Traf3ip3	3768.13413	4165.651303	4689.393341	1496.890773	1436.120939	1023.443524	1576.420127	4575.633001	2847.085876	2615.518034	1679.161404	7376.478991	5170.030324
Ncoa2	2362.04467	2.078149814	1462.897869	3941.983835	1855.13585	2091.131477	4202.266098	2110.250667	761.8288067	2468.585026	5474.93196	535.9601122	6866.010421
Kbtbd4	404.6567686	1620.956855	3023.491432	1675.214531	2694.336105	917.4897572	548.6672077	3274.366969	3034.551603	3029.250454	0	0.468496602	3078.376265
Arid2	917.9026242	2265.183298	1908.237983	4068.010721	3627.170977	1914.153757	5008.727046	3341.947995	279.2042747	3938.467494	1462.715904	386.5096963	2449.566606
BC002163	30.6276912	1458.86117	763.8027033	2573.691925	2990.455581	3803.856645	1812.540942	1942.62322	47.86358995	91.1426559	111.6403105	40.29070773	1760.831223
Mki67	188.4067065	2539.499073	583.6366171	3001.497478	3704.419536	4715.524767	10715.55041	2248.062956	1873.859547	988.7597216	2335.333025	2838.620909	835.6765434
Adss	8898.736462	2660.031762	3997.910827	6723.148593	6451.425112	5376.862562	6376.402684	5866.298087	4860.54756	5385.702394	1165.388139	1524.019445	2181.132196
Kpna3	755.4830497	49.87559555	4084.187545	2530.825637	4741.422919	2101.610421	2978.316173	952.0973968	1267.587407	4026.848252	4880.276429	437.5758258	1159.932177
Lrrc58	2205.193767	1203.248743	1847.336771	6417.940623	4267.397671	5954.368805	7032.293837	3141.192594	2084.459342	5365.816724	4486.117782	1157.186606	2754.941532
Elp2	5525.04987	2014.766245	3350.835447	4465.809873	2557.395477	2029.422141	2256.265565	3.975354475	2896.544919	4695.227728	5910.101334	1551.660744	4400.025808
Amz2	1925.832098	1322.742357	1272.58158	2935.483395	1705.320462	2332.147187	2616.720529	6110.119828	5067.956449	4394.180774	8568.963422	3.279476211	6662.427137
Gfi1b	4771.423045	1009.98081	2214.012819	3909.405456	5421.444325	3375.384272	2345.238626	515.4709636	210.5997958	869.998079	1614.227754	3614.919777	1914.339587
Cirh1a	4826.181644	3514.151336	1126.672426	5169.67432	5195.550812	3516.267851	1471.477543	4455.709807	5437.303818	6513.109428	10580.76738	8246.945677	5866.974711
Fam63a	5973.327896	15.58612361	5908.686361	1799.526766	1289.816849	1131.725944	873.7610834	10223.28659	4491.20019	955.0645579	456.8139234	3254.645891	2718.821917
Cwc15	3444.223092	3256.460759	5061.144491	5825.528524	5057.439752	6403.799066	6410.623092	5835.820369	4959.465645	2821.003295	11493.25604	3028.362032	5083.014889
Itga6	757.3392734	0	800.5971857	4356.072176	3058.340678	4745.797272	7150.924584	15.23885882	2034.202573	2845.860383	1503.726631	1013.358149	1018.737319
Nusap1	2131.87293	2162.314882	2999.384702	1675.214531	3504.275542	4608.406674	5202.642691	46.37913554	1619.384793	1225.178247	642.5013786	3707.213608	3693.230617
Casp1	2170.853628	5674.388068	1771.210255	3419.872448	4294.317623	4968.183748	4704.165415	3799.11376	6045.171411	3297.707004	11052.39074	7940.548899	6133.76732
Itih5	2408.450263	1942.031002	3665.491711	6432.515161	5032.860665	5245.293599	8814.036412	27.82748133	2705.888285	514.2655312	2278.373683	1365.199097	3456.81132
Tmem234	8724.251433	5551.777229	5592.761322	3557.901895	3096.964958	4434.921935	4020.897936	6423.510273	5290.522143	6836.251572	693.7647865	1048.963891	1860.160164
Fndc3a	2931.905349	4269.558794	4047.393062	3553.615266	2761.050769	1085.15286	3160.825016	683.0984106	317.4951467	760.626892	4396.122021	320.9201721	3008.599736
Ech1	8275.045296	8969.294599	9519.620735	7475.880608	9310.79223	12849.51391	7085.905809	9612.407121	10008.27666	14081.26415	30132.63114	10789.94523	14159.70992
Cdkn2aipnl	6225.774321	4731.947127	5448.120943	2310.492917	911.7670832	1272.609524	1957.407336	2179.81937	3310.564972	1772.586562	70.62958417	620.2895004	210.1504863
Acp1	6205.35586	4838.971843	897.024105	3879.399054	6156.476069	9687.201497	4712.150177	4318.560078	3669.541896	8508.857403	6174.392681	3440.639042	6585.262506
Qk	2859.512624	3677.286097	973.1506203	3752.514842	4050.867619	3455.722842	9086.658995	1409.92572	473.8495405	1045.654834	1696.249207	2120.884115	14.77620607
Zfp141	836.228781	3771.841913	7781.398637	2523.109705	1989.735612	1726.697094	2437.633727	4410.65579	1204.567014	1981.386101	72.90795786	4379.974728	5078.089486
Mrpl41	1655.751549	3687.676846	1705.233942	1875.828758	3135.589237	4040.215047	3388.961069	4469.623548	1439.098605	1558.815606	5366.70921	1421.887186	4313.831272
Rbp1	1833.949025	6061.963009	6158.635086	6571.401934	7395.964312	9618.506198	7692.747711	6238.656289	4343.620788	2955.23157	5308.610681	3104.258482	5410.554123
Atp5k	1675.241898	3698.067595	2854.744323	2181.036728	2574.951968	5067.151552	5137.623916	4187.37338	3419.853502	5699.454082	8512.00408	7421.454665	4830.998485
Chchd3	3710.591195	3627.410501	6537.998887	5031.644873	6374.176553	4873.873253	2634.971413	3541.378278	3773.246341	4983.017569	865.7819995	9867.006925	10006.77511
Calu	1877.570282	3492.330763	5648.587434	5540.039047	5414.421729	4501.28858	2730.788556	3865.369668	5623.174093	3555.66834	8033.545606	3059.751305	4082.337377
Pdlim1	8150.678307	2016.844395	5899.804934	6254.191403	9052.1266	7541.346646	4793.138476	7648.58201	5820.212538	4405.228368	7574.453309	6316.739679	9195.725578
Eif5b	5115.752543	5415.658416	2763.392505	3534.7541	2414.602686	2619.735982	4109.870997	5124.894477	2297.452318	7024.060681	1431.95786	1470.610832	1137.767867
Trafd1	3123.096391	218.2057305	2942.289815	1437.735296	1285.135119	776.6061777	935.3578177	4667.066154	3131.874236	1285.387638	2803.538817	3613.045791	2766.434137
D16Ertd472e	4382.544177	11654.26416	5876.966979	2547.972152	3113.351016	3094.78144	3041.053588	7865.901388	4957.870192	8267.46746	2983.530338	1784.972052	330.0019356
Tacc3	1532.312672	3195.15534	3367.329526	1297.133872	1258.215166	1122.411327	1230.794006	3443.319534	3992.621128	5289.588321	43.28909998	2586.569737	4262.935452
Surf4	13619.11335	9338.166191	6805.710466	2559.117387	3360.312318	1315.689626	1405.318087	5883.524623	2442.638541	4431.190216	4393.843648	3227.004591	3770.395249
Zfp62	735.9927007	3249.187235	3969.997772	4302.917979	3368.505347	2190.099281	3694.66338	2.650236317	2232.836471	1620.129756	58.09852892	3560.574172	1836.354055
Dram2	2028.852514	2405.45841	2550.238262	2418.515963	6037.091932	5573.633842	4235.345826	390.2472976	2080.47071	7805.678003	10309.64092	4539.263572	2907.628995
Tfpi	2630.268996	1428.727997	2225.431797	4957.057532	4085.9806	3543.047374	4242.189907	1583.516199	4172.907317	1176.568831	2755.69297	3301.964048	1355.306457
Acyp1	2696.164938	4312.160865	5826.215969	3635.061213	5505.715481	4744.632945	7168.034788	4735.309739	3409.483058	2253.709309	7500.406164	6140.11646	3245.019033
1700017B05Rik	8799.428494	6087.939881	6791.753938	1046.79475	612.1363088	525.1115234	784.7880227	2600.544386	705.1902253	3313.173637	455.6747366	2124.632088	1988.220617
Fosb	3447.93554	1944.109151	8762.161908	8104.300389	3312.324577	3384.698888	6505.299554	4771.087929	2763.324593	5189.055209	4263.976348	2727.118718	2004.638624
Pik3r1	6102.335444	7282.876024	11276.87446	8123.161555	6671.466462	5836.771767	9327.342531	11189.96029	5960.612402	8840.285242	7569.896562	6994.654261	4293.308764
Uchl3	4338.92292	6193.925522	5564.848267	2206.756501	2794.993318	4117.060636	3452.839164	5532.368311	3983.04841	4570.389909	1689.414086	5583.074001	4105.322587
Aurkaip1	3591.792877	7801.374403	4410.262785	4752.156676	6078.057077	7091.916384	5938.381462	671.8349063	5114.224586	9225.293916	3931.33379	5506.240558	6828.249006
Snx3	8911.730028	10337.75625	10009.36798	2896.04641	2526.964227	4164.798047	2920.14148	4730.671825	6739.193465	3410.94485	832.7455811	380.8877371	2225.460814
Ppic	9578.11434	7779.55383	8533.782363	6260.192684	8574.590053	8258.572142	5052.072896	9974.826937	9456.249921	7187.012702	1918.390641	12203.39948	5397.419718
Ubxn4	8213.789913	9992.783382	3929.396964	2647.42194	1934.725274	2136.540234	2652.081617	6139.934987	2911.701722	1328.473257	539.9745629	381.3562337	158.4337651
Psap	5813.692657	3451.806842	5791.959037	2876.327918	2790.311587	777.7705048	960.4527836	2617.108363	942.1149955	3770.544056	1451.324036	1471.547825	3566.811966
Kcnq1ot1	2135.585377	2636.13304	2550.238262	9384.287745	5489.329423	5350.083038	18792.70737	1293.315323	1463.828126	1613.501199	7795.455556	3954.579814	2300.983645
Nr1d2	3173.214431	436.411461	1890.475129	4158.029925	3780.497662	1602.114094	3207.592907	2258.001342	969.2376965	1.104759465	2660.001275	12.18091164	9.02990371
Bet1	2272.01782	2699.516609	4795.970462	3544.184683	4023.947666	6645.979104	6765.374655	2132.115117	4623.622789	6377.776394	5231.145976	5280.893693	3306.586559
Mprip	1096.1001	1323.781432	3543.689286	4248.04913	3915.097424	3047.044029	4004.928412	5172.598731	1730.268777	2.209518931	786.0389206	1441.095546	1668.890386
Ash1l	4005.730764	4890.925588	1107.640797	3713.935183	3339.244529	2055.037337	6028.495203	2238.124569	2387.595412	895.4075467	922.7413416	102.1322591	1380.754367
Prim2	578.2136854	3218.014988	0	1092.233015	1605.833682	1683.616991	1892.38856	3.975354475	2482.524865	5995.529619	3890.323064	2752.417534	7417.655448
Tor1aip2	5417.388895	8573.407059	3061.554689	5750.083858	5401.546969	5926.424954	4471.466641	12921.88972	4236.725437	5785.072941	13432.15205	7266.38229	6636.979227
Pank4	3314.287433	1487.955267	1408.340533	963.6341518	1487.619978	174.6490654	804.1795872	6030.612739	3480.480716	3739.610791	778.0646127	6550.519483	4045.396862
Ms4a6b	1425.579809	5460.338637	1735.684548	1307.421781	2620.598844	2766.441197	2933.829643	1.325118158	1163.882962	1.104759465	6098.067163	6698.564409	3162.929
Bbx	5162.158135	2383.637837	9123.762856	3925.694645	2890.9688	1746.490654	3546.374945	4101.2407	5655.880879	4293.647662	1071.974818	52.00312277	2233.669818
Tra2a	1003.288915	1793.44329	1835.917793	5606.910456	5669.57606	6397.977431	5844.84568	3709.005725	2031.011667	2849.727041	3190.862343	1537.605846	1124.633462
Gtf2f1	4479.06781	3304.258205	2123.929776	1997.569016	1541.459883	1992.163673	1431.553733	4031.671997	5115.820039	4145.057514	1760.04367	7676.316816	7813.32941
Gbp8	1074.753528	3927.703149	2989.2345	1727.511402	1413.882717	1633.550925	881.7458452	6349.966215	0	102.1902506	1.139186842	5088.810086	1360.231859
Cdk7	1081.250311	2853.299695	2321.858716	2837.748258	4569.36931	5881.016197	3555.500388	8118.998956	4837.413491	8094.572603	5625.304623	3736.260397	4828.535784
Rabepk	4040.999015	2729.649781	2589.570295	3411.29919	4269.738536	4255.615561	2048.661757	7347.117629	3500.423878	4573.704187	8697.691535	1929.269005	5728.242554
Wdyhv1	2119.807476	1035.957682	167.4783336	2779.450107	2426.307013	4359.240674	2863.107466	32.46539488	4038.889265	2638.165603	4222.965621	3949.426351	2472.551816
Gspt1	2270.161596	2243.362725	780.2967816	4922.764501	3448.094772	3102.931729	5170.703644	418.074779	989.180859	2033.862176	3890.323064	959.0125433	3860.694286
Psmd13	5022.941357	2244.4018	2193.712415	1068.227894	2047.086815	739.3477104	500.7586366	2770.822069	3520.367041	882.7028129	7620.020783	1955.973311	9304.905323
Arl1	1535.097008	3804.053235	4683.049465	2789.738016	4100.025793	2265.780542	1140.680266	6601.738665	3387.146716	4731.132411	912.48866	1429.383131	2217.251811
Pcmtd1	1971.309579	1684.340425	3180.819563	3800.525084	3312.324577	1579.991879	3147.136853	2175.844016	374.9314546	207.6947795	814.5185917	54.81410238	1526.874627
Ssr1	6657.346333	8466.382344	9627.466632	6349.354563	6342.57487	5033.386066	4836.484326	4825.417774	4169.716411	1000.359696	2090.407854	4892.51001	6147.722626
H2afv	5673.547767	6157.5579	5909.955136	1014.216372	779.5081867	1589.306496	1562.731964	3785.200019	3114.324253	2125.557211	292.7710183	2088.089353	550.003226
Fyttd1	4455.865014	6934.785931	1117.790999	4068.010721	3314.665442	2977.184402	2547.139033	6560.660002	1857.10729	2759.689145	887.4265495	1156.249613	1723.890708
Mkln1	4601.578575	4659.211884	6647.113559	4687.857244	5996.126787	4241.643636	2515.199985	13949.51885	6010.071445	1973.652785	8033.545606	5651.006008	3406.7364
Rpp14	4698.102208	5626.590622	5370.725653	4400.653115	6056.989288	3981.998692	2759.305562	5395.218582	1775.739187	1197.559261	2613.294614	1709.075602	5708.540946
Zfp68	5410.892112	4591.672015	5377.069529	4026.001759	5950.479911	5765.747814	3552.078347	1968.463024	7072.643142	7656.535475	7789.759622	8670.935101	6761.756078
Arid4a	4074.411042	941.4018659	2566.73234	3887.972312	3215.178662	1908.332122	4146.372765	3926.987662	714.7629433	4748.256182	4995.3343	75.42795285	863.5871548
Exosc2	2786.191788	4993.794004	2849.669222	2457.095622	2667.416152	1805.871337	1866.152914	1543.762654	6377.823361	6126.443616	18713.42225	6768.838899	16618.30643
Gcsh	1571.29337	6040.142435	758.7276023	3174.677281	1935.895707	3466.201786	1847.90203	9303.65459	5067.158723	6916.346633	420.3599445	630.1279291	1346.276553
Psmd6	6836.471921	6411.092177	1450.210116	5218.541888	4959.123404	6840.42173	4236.486506	5087.791169	5105.449595	630.8176548	2067.624117	5879.632349	6764.218779
Mesdc2	6163.590826	11638.67804	7098.79755	4601.267342	6954.711179	4858.737001	3261.204879	5925.928404	5986.937376	5625.435198	13511.89513	7664.604401	13182.01762
Lonp2	7426.751061	5847.913578	1127.941201	2697.146834	2900.332262	2722.196767	2081.741485	2605.182299	5180.435886	7346.098065	5132.036721	3386.293436	4148.830305
Fignl1	953.1708747	0	0	2067.012402	1472.404353	1350.619439	999.2359126	3.312795396	1307.473732	3417.021027	3278.57973	0.936993203	4167.711012
Mrpl2	5467.506935	3484.018164	864.0359484	2169.034167	2143.062297	2402.006813	1546.76244	4472.273784	4185.670941	7934.382481	1321.456736	6964.670478	3168.675302
Slc44a2	3936.122375	1110.771076	4741.413127	2693.717531	2093.904123	1885.04558	2071.475362	3.975354475	500.9722415	3396.030597	3775.265193	3040.542944	69.77652867
Bnip3	5308.799808	6322.77081	4964.717571	2138.17044	3422.345252	3376.548599	3662.724333	8728.553309	5919.92835	4508.523378	4718.511898	14087.69281	5411.375023
Prkcd	6050.36118	3133.84992	4549.828063	635.2783866	622.6702032	1306.37501	1158.93115	5.300472633	2592.611122	1347.806548	3475.659053	0	4.925402024
Ly6a	6645.280879	6831.917515	3820.282292	3521.036887	8868.368664	8132.824814	7178.300911	3407.541344	8730.318807	9340.74128	8903.884353	13813.6223	17522.1177
Hist1h2bc	1273.369465	3871.593104	4953.298594	1504.606705	1779.057723	2768.769851	1257.029653	6988.010608	2774.492764	4203.609766	35.31479209	180.3711916	479.405797
Vill	3598.28966	3757.294864	4438.175841	372.9367047	967.9478534	541.4121029	222.4326518	2017.492396	4578.152379	2424.394647	3278.57973	4808.180622	4722.63964
Nceh1	4333.354249	5827.13208	7799.16149	8268.049609	7057.709258	5595.756057	7826.207302	5850.396669	1653.687033	7664.268791	6500.200118	9970.076177	2773.82224
Mbip	3712.447418	1547.182537	3915.440436	2358.50316	3372.016645	2413.650084	3216.718349	5609.887723	4100.314206	2002.928911	5390.632134	7598.54638	3727.708432
Eprs	7210.500998	7939.571366	5748.820679	8000.563972	8805.165298	6404.963394	6284.007583	4903.599745	10428.67852	16808.91527	4805.090097	6975.914397	8508.631996
Phf5a	3934.266152	5319.02445	6480.904001	4589.264782	5231.834226	6594.748711	3530.405422	2330.882841	6884.379688	5992.76772	4497.50965	3646.30905	10119.23846
Flna	1174.989608	3605.589928	326.0752404	5787.806191	4712.162101	3565.169589	2869.951548	799.7088086	2849.479055	2533.765834	2117.748338	5306.192509	1552.322538
Glrx3	7265.259598	8231.551415	8634.015608	8626.411775	9921.758106	10100.53762	7594.649208	8731.866104	11571.8206	17865.06532	1711.058636	4922.493792	8403.556753
U2af1	5840.607901	4843.128142	4193.302217	3923.122668	6402.266939	10098.20896	7390.46744	7699.599059	6290.073446	4391.971255	8133.794048	6064.688507	6095.185004
Mrps28	2841.878499	5512.292383	4186.95834	2062.725773	2718.915192	3322.989552	2571.093318	6318.163379	4014.159744	5232.140828	925.0197153	6829.743457	5044.432573
Pten	460.3434799	2392.989511	271.5179045	3686.500759	2397.046196	2639.529542	6296.555066	1261.512487	704.3924988	1943.824279	4702.563282	4.684966015	2778.747642
Commd8	2919.839895	468.6227831	4359.511775	4627.844441	5041.053694	4310.338935	4632.302558	8733.853782	3017.00162	2139.366705	11927.28623	3805.597894	2503.746029
Rap2c	0	1405.868349	0	3737.940304	1967.49739	1545.062066	2937.251684	3259.79067	3256.31957	2.209518931	5083.051687	2349.978953	252.8373039
Bnip3l	7368.280014	9512.730775	7948.87697	10771.44082	10450.79369	8735.946254	10056.23722	16342.01969	8176.696617	7635.545045	9479.173708	6637.659851	9952.595689
Slamf1	2053.911534	1258.319713	995.9885749	1355.432023	3896.370501	2758.290907	1408.740128	0	835.2196447	2700.032134	3778.682753	5168.923005	3.283601349
Ccnc	3282.73163	4468.022101	15.22530306	1662.354644	2786.800289	2993.484982	1742.959446	4076.726014	4411.427541	1489.215759	8261.382975	892.9545225	2526.731238
Zfp959	5.568671128	0	1278.925457	1007.357765	3594.398861	1844.294131	2656.644338	964.0234602	1.595452998	3218.164323	2012.943149	7056.027316	1366.799062
Haus1	1181.486391	3158.787718	947.7751152	2819.744418	2493.021678	4162.469393	3456.261204	1686.212856	1530.837152	1384.26361	3230.733883	4131.203032	4794.87887
Lxn	2608.922423	6426.678301	3404.124008	2682.572296	4636.083975	5116.053291	5162.718882	10466.44577	6737.598012	4618.446945	6936.508678	5558.243681	6451.455751
Slc25a11	6999.819607	7331.712545	12329.95792	3535.611425	3457.458233	3964.533786	2676.035903	4859.208287	6940.220543	4181.514577	1763.461231	2202.87102	3043.898451
Stk26	5396.042323	3815.483059	5081.444895	4702.431782	2570.270237	2405.499795	2585.922162	6369.842987	5474.796964	5970.120151	3623.753343	8561.306897	9445.279281
Wdr74	5234.55086	5520.604982	2838.250245	2950.915258	3099.305823	1702.246225	887.4492466	3887.234118	4239.118617	12049.05911	4430.297627	6214.138923	8123.629738
Dclre1b	3922.200698	3899.648127	1141.897729	728.7268942	873.1428037	635.7225982	394.6753719	2036.04405	1834.770948	3323.668852	2797.842883	4424.013408	2397.028985
Prpf39	342.4732744	1001.668211	1805.467187	3800.525084	3501.934676	3966.86244	2587.062842	1449.016706	6262.153019	5881.739394	2214.57922	703.6818955	1237.096808
Snx10	6503.279765	7246.508403	11493.83503	5399.437623	6171.691694	4367.390963	5216.330854	203.4056373	7313.556545	8787.256788	9798.146024	11219.55661	6128.841918
Gnb1	2722.15207	2365.973564	2710.103944	6724.863244	7369.044359	5270.908795	4754.355347	6939.643795	3528.344306	2125.004832	2137.114515	3652.868002	3676.812611
Plac8	2195.912648	4831.698318	2352.309322	3452.450827	7834.876579	3680.437973	3638.770047	815.6102265	2646.058798	3486.620873	5214.058174	11356.82612	6695.263151
Rbbp4	7189.154426	7016.872848	4284.654035	3671.926221	3300.62025	2860.751692	2220.904477	5918.640254	5738.844435	7970.839543	6417.039478	6141.52195	7204.22136
Hdac3	2969.957935	4323.590689	5903.61126	3233.832759	2429.818312	1684.781318	1252.466932	2782.085573	4552.625131	5012.846074	886.2873627	2476.941532	3782.708754
Scamp2	2317.495301	1312.351608	4420.412987	3449.021524	3602.59189	2393.856524	1948.281893	4192.011294	5005.733782	5300.635915	7013.973383	2857.829269	5477.04705
Snrpb2	4069.770482	5909.218997	5653.662535	3523.608865	4761.320275	5358.233328	4488.576845	4073.413219	5005.733782	6706.442335	9694.480021	8170.580731	10873.64587
Parp2	4448.440119	4061.743812	9473.944826	2476.814114	4804.626286	5964.847749	4188.577935	54.99240357	3151.019672	5451.435582	7923.044483	4680.281049	9324.606931
Lpar6	1920.263427	4575.046816	5325.049744	2877.185243	4851.443594	4737.646982	4066.525147	0	1731.86423	3453.478089	3342.374193	1712.823575	3941.96342
Mrpl51	1340.193518	1935.796552	1536.486833	4350.070895	5692.984715	7076.780132	5321.273439	3663.289149	2407.538575	4223.495436	4622.820203	4396.840605	5633.839015
Snx2	5825.758111	7736.951759	7436.291767	4138.311433	5611.054425	6651.800739	4732.682422	6894.589778	8914.593628	6011.548631	19382.12492	12054.88605	11011.55712
Gins4	5961.262442	5778.295559	4183.152014	2379.078978	1961.645227	2950.404879	1426.991012	4951.966558	2993.867551	1344.492269	182.2698946	1096.282048	498.2865047
Isy1	6287.029703	2010.609945	6549.417864	4885.042168	4803.455853	4389.513178	2746.758079	10879.22008	3513.187502	7653.773577	4294.734392	3107.069461	3993.680141
Trmt112	3704.094412	7495.88638	7962.833498	6156.456267	7689.742923	11547.79621	8438.752604	8659.647165	6799.022953	9112.608451	3071.247725	8972.178416	5726.600753
Tmem175	3041.422548	4828.581094	256.2926014	2042.149955	3081.749333	2470.702113	1188.588837	1126.350435	3250.735484	809.7886882	11.39186842	5546.531266	3103.003275
Heatr5a	1876.64217	2085.423339	176.3597604	4202.610865	3175.38395	2029.422141	3998.084331	5108.993059	307.9224287	1372.111256	594.6555313	1822.45178	1109.036356
LOC102631912	1470.129178	3471.549265	1937.419814	2398.79747	3118.032747	5021.742795	6367.277242	4938.052817	3832.278102	2550.337226	7607.489728	5941.473901	4796.520671
Pdha1	6262.898795	4957.426382	1558.056013	2714.293349	3081.749333	1220.214804	2102.273729	3091.500663	4363.563951	5638.139932	1977.628357	2353.726926	5321.075986
Gpn3	1706.797701	3160.865868	1783.898008	1724.939425	1282.794253	1356.441075	1422.428291	4484.199848	3522.76022	3006.602885	3941.586472	3399.879837	6698.546752
Cnpy2	2519.823685	7320.282721	6963.038597	6275.624547	8303.049664	10555.78952	7364.231794	6171.737822	8645.759798	13120.12341	5124.062413	9114.601383	10937.67609
BC026585	3604.786443	5800.116132	5542.010312	3016.929342	4521.381569	2601.106748	1736.115364	4645.201704	7150.820339	2475.765962	45.56747366	2338.735035	2750.01613
Mphosph6	4111.535516	5736.732563	2424.629512	2262.482675	1804.807243	4937.911244	3958.160521	9365.272584	5811.437547	4456.047304	3562.237253	6394.510114	5653.540623
Bzw2	11111.35512	5222.390484	2.537550509	6345.067934	6167.009963	5340.768421	4156.638888	3555.292019	8339.432823	4537.799504	17991.17779	5436.903061	8213.928775
Nif3l1	1536.953231	4277.871393	2343.427895	1108.522205	1619.878874	2442.758262	1495.431828	6650.105478	7602.333537	362.9134844	2387.73562	5462.201877	5927.721336
Pigs	1119.302897	0	3683.254564	2566.833319	2398.216628	1711.560841	1179.463395	2587.293204	5980.555564	3892.067597	2145.088823	626.8484529	3741.663737
Ifrd1	7240.200578	6385.115305	12635.73276	2699.718811	1422.075746	2492.824328	3739.14991	7667.133664	2206.511497	1668.186793	4458.777298	1653.793003	1245.305812
Gramd1a	12342.03144	1940.991927	340.0317682	2765.732895	1067.434634	416.8291029	954.7493822	4030.346879	1762.975563	1801.862688	3040.48968	331.2270973	356.2707464
Cnih1	1561.084139	787.6187796	3348.297897	3834.818115	4569.36931	5942.725534	4625.458477	4040.947824	5853.717051	2847.517522	920.4629679	561.7274252	3121.063082
Mrps25	3248.391491	3112.029347	173.8222099	2477.67144	2828.935867	3417.300047	2484.401618	1000.46421	4389.091199	408.2086225	7632.551838	4811.928594	4858.909096
Erap1	4294.373551	1590.823683	1240.862199	3522.751539	3768.793335	2130.718598	1918.624207	492.9439549	3754.100905	5030.522226	4205.877819	4818.01905	6489.217166
Dhodh	6659.202557	1003.74636	471.9843947	1646.065455	2118.48321	735.8547291	995.8138718	11.26350435	2035.000299	2011.766987	7299.90928	6320.019155	7677.880855
Ociad1	8926.579818	9073.20209	7004.908181	12005.13259	14040.51082	10180.87619	7490.847304	7797.657803	9947.649445	6949.489417	4155.753598	7346.026712	3630.021291
Tmsb10	8161.815649	9723.662981	10645.02439	9044.786745	9743.852333	9213.320366	9499.585251	13793.15491	8468.664515	11346.98447	18192.81386	18986.76177	14268.06876
Chrnb1	4892.077586	2189.330829	3046.329386	1529.469152	1995.587775	1418.150411	1360.831557	5747.700012	3448.571656	3758.391701	1608.53182	5201.24927	2883.001985
Crebrf	4264.673972	3742.747816	1182.498537	5066.795229	2511.748601	2506.796253	3276.033723	5026.835734	5367.103887	1238.435361	1255.383899	1397.993859	304.5540251
Rab32	4985.816883	4043.040464	1783.898008	4459.808592	4661.833495	3400.999468	2669.191821	3388.98969	1699.157443	2947.498254	198.2185104	1643.486078	4789.953468
Eif4ebp1	6872.668283	13332.37013	6869.149229	1496.033447	902.4036215	881.395617	906.8408111	10871.26937	5233.883561	4495.818645	223.2806209	279.6924711	642.7649641
Nob1	7327.443092	5067.568322	5987.350427	3954.843721	4833.887104	2928.282664	1291.250061	7439.8759	5992.521462	3794.848764	7048.148988	5021.346575	9472.368992
Uqcc2	1597.280502	5131.990967	2857.281873	1871.542129	1683.082241	2955.062187	2277.93849	988.5381461	3607.319229	3837.934383	5552.396666	4833.947935	5801.302684
Psmb7	2703.589832	6262.504466	2791.30556	7613.910055	9187.896795	11599.0266	8772.971922	6612.33961	6325.971139	5588.978136	9140.835216	6824.589995	8096.540027
Adipor1	4849.38444	3859.124205	4124.788353	2572.834599	1883.226235	1485.681383	2852.841344	7007.224821	4587.725097	3167.897767	740.471447	2240.350749	188.8070776
Nisch	4800.194512	4402.560382	4376.005853	5211.683282	4812.819315	2213.385823	3318.238892	3789.837933	3528.344306	1435.634925	1319.178362	2308.751252	277.464314
Sdpr	810.2416491	0	4018.211231	5099.373608	2600.701488	2759.455234	2881.358351	2469.357688	1246.048792	1142.321287	0	79.17592566	1350.381055
Copa	5682.828886	1854.748709	5286.986486	4551.542448	3547.581552	3106.424711	3806.450046	1912.808062	2930.049432	1939.405242	4431.436813	2277.36198	5865.33291
Cops7a	5882.372935	2298.433695	3253.139753	5950.698085	3362.653184	2711.717823	3367.288144	6268.471448	2097.222966	9959.406581	7501.545351	2849.396331	6534.366685
Vps52	3497.125468	0	3604.590498	1271.414099	841.5411204	110.6110748	837.2593149	0	1.595452998	1699.672438	2904.926446	1350.207206	3730.992033
Tomm5	3516.615817	5616.199873	4591.697646	6079.296949	7299.988829	10170.39724	8535.710427	4064.137392	7286.433844	6233.605284	11934.12135	8001.921954	6885.712029
1700123O20Rik	2411.234598	4787.018097	2759.586179	3951.414418	4350.498393	4491.973963	3679.834537	1075.995945	2226.454659	1910.129116	6050.221315	6213.20193	1188.663688
Slc31a1	2872.50619	6726.970949	5035.768986	2185.323357	1171.603145	2185.441972	1291.250061	3577.819028	4477.63884	2247.080753	6509.313612	5564.334136	3453.527719
Rab11a	13138.35141	16056.82454	7455.323396	3875.112425	2620.598844	4438.414917	4898.08106	6709.073236	3015.406167	3066.259896	25.06211051	2607.652084	2526.731238
Polr1d	3705.022524	4249.81637	4897.472483	5077.083138	6767.441945	12169.54688	8004.153423	7270.923335	4226.354993	4591.380338	7032.200373	5690.828219	5493.465057
Rab4b	4205.274813	4709.087479	4572.666018	1737.799311	1210.227425	744.0050188	475.6636707	9632.946452	4008.575658	3687.687096	557.0623655	1340.368777	1742.771416
S100a10	5543.612108	11903.64214	13022.70921	12772.43914	13169.70888	15048.92781	13226.18768	14396.08367	11773.6454	9698.683347	25010.84711	15539.09528	14045.60477
Slmo2	3624.276792	3900.687202	2500.756027	1382.009122	2358.421916	1987.506365	456.2721062	6080.30467	3693.473691	2602.260921	8738.702261	4594.546171	7001.458977
Vapa	2501.261448	806.322128	399.6642052	3566.475153	3029.079861	4498.959926	3680.975217	610.879471	2070.100265	776.6459042	2985.808712	1966.280237	1168.14118
Pfdn1	3728.22532	7701.623212	4434.369515	2569.405296	3663.454391	5331.453805	4282.113717	6747.501662	4926.758859	3056.869441	6946.76136	12209.02144	5247.194956
Coa3	5392.329875	5840.640053	6973.188799	3425.873728	5077.337108	5163.790702	4085.916711	3818.990532	6147.280403	6655.07102	7691.789554	4286.743904	7278.923291
Tra2b	15932.89621	25537.34399	18690.32828	19012.05601	17884.21185	18741.00905	19926.54356	15888.82928	20558.20961	20274.54571	18211.04085	32885.18195	26890.23235
Dnpep	3939.834823	6646.962181	1372.814826	2015.572857	2576.122401	1314.525299	2115.961893	10627.44763	1700.752896	2292.928271	4279.924964	8284.893902	8695.797273
Herc1	2197.768872	936.2064914	3296.278112	4899.616706	3968.937329	2809.5213	3813.294128	46.37913554	997.158124	2700.032134	1007.041168	62.310048	0
Lgals8	6004.883699	1782.013466	4402.650134	2703.148114	3195.281306	3482.502365	1852.464751	6977.409663	6616.343584	3964.429342	7574.453309	3872.592908	4288.383362
Ppil4	3405.242395	184.9553335	9259.521808	3903.404175	4701.628207	3807.349627	5269.942827	1967.800465	5591.265033	3674.429982	7744.192149	4034.692732	2642.478186
Arglu1	1046.910172	3123.459171	2480.455623	4486.385691	3615.46665	4122.882272	4794.279156	2304.380477	1862.691376	894.3027873	3688.686993	4493.819402	1290.45533
G6pdx	3653.976372	2.078149814	1327.138916	2071.299031	2179.345711	2507.96058	1716.7238	0	918.9809271	3030.355214	4443.967869	4204.288502	4332.71198
Zmym2	1413.514355	1543.026237	3501.819703	3318.708009	3256.143807	2171.470047	4010.631814	0.662559079	205.8134368	187.8091091	41.01072629	1095.345054	1448.068195
Kmt2e	5005.307232	6951.411129	3745.424552	5814.38329	2833.617597	2683.773972	6917.08513	10445.24388	3774.841794	3705.363247	1381.833639	2620.301492	783.1389218
Llph	4750.076472	8810.316138	5228.622824	7120.947745	7899.250378	8602.048637	7290.087577	10408.80313	7517.774528	6257.909992	10878.09515	8388.900147	6015.557672
Usp22	1186.12695	1291.57011	3343.222796	4453.807312	4111.73012	3275.252141	2761.586923	3.975354475	340.6292152	715.3317539	1372.720144	31.8577689	1218.216101
Esd	4482.780258	5722.185514	7644.370909	7252.975911	9189.067228	13961.44629	9180.194777	8653.684133	7394.924647	10865.86172	12660.92256	9689.91521	7508.775385
Ppt1	3383.895822	7140.522762	15312.84855	5517.748577	8417.75207	8044.335955	2884.780391	18383.36421	9033.454877	3054.659922	8542.762124	6765.090926	7774.747094
Mtfr1	3640.982806	1553.416986	3775.875158	2696.289508	3020.886832	1619.579	1348.284074	6933.018204	7516.976802	4164.390805	4899.642605	2395.89162	9280.278313
Pf4	1138.793246	3.117224722	842.4667691	2906.334319	7522.371045	12086.87966	6394.653568	10023.85631	1940.868573	557.3511503	1652.960107	1815.892828	0
Rrp1b	2776.910669	6581.500462	6218.267523	2468.240857	1408.030553	1082.824206	1554.747202	4252.966729	2915.690355	877.1790156	2339.889772	0.936993203	972.7668997
Samd9l	966.1644406	4379.700734	2373.878501	5051.363365	5204.914273	3040.058066	3795.043243	7912.280523	4943.511115	4727.818132	1589.165644	3646.777546	1888.891676
Ywhab	10364.22508	5035.357	2655.546608	3359.002319	3853.06449	5775.062431	6002.259557	844.1002669	2861.444953	4502.999581	5922.632389	2596.876662	2571.880757
Gtpbp4	5609.508049	1761.231968	4428.025639	6590.2631	7304.67056	6048.6793	4077.931949	5754.325603	2859.8495	6308.176548	10785.82102	7418.643685	6224.887258
Magt1	979.1580066	4736.103427	6498.666854	3207.25566	2525.793794	2407.828449	3480.21549	4245.678579	3.988632496	0	6898.915512	5315.562441	3868.90329
Rangrf	1686.37924	5815.702256	2626.364777	3892.258941	5605.202261	5381.51987	2954.361888	4910.887895	3336.889946	6056.843769	6901.193886	4209.441965	3116.958581
Tpd52	5391.401763	3471.549265	7834.687197	3557.901895	3945.528675	3496.47429	2535.73223	2392.500835	4818.268055	8069.715515	4811.925219	2075.439945	1891.354377
Txndc9	4825.253532	5484.23736	4350.630348	4348.356244	6419.823429	8167.754627	7189.707713	4602.797923	5601.635477	10083.13964	18479.88894	8096.089771	4036.366958
Cdc20	1544.378126	4639.469461	3735.27435	677.2873487	110.020675	742.8406917	1363.112917	2018.817514	4483.222925	2666.88935	4.556747366	37.47972812	277.464314
Wee1	2964.389264	2621.585991	1522.530306	2485.387372	1628.071903	1658.001795	2880.21767	2721.130138	15.95452998	1.104759465	2.278373683	0.936993203	128.0604526
Timm21	1347.618413	3716.770943	4256.740979	3761.0881	6568.468384	6363.047618	5072.605141	2665.475176	2835.119978	4087.057642	16421.37832	2304.066286	4918.834821
Uba2	5041.503594	4579.203116	7271.350984	2179.322076	2222.651721	1675.466701	3270.330321	2927.186012	6479.134626	3650.125274	2436.720654	1160.934579	690.3771837
Rnf14	4584.872562	2582.101144	4978.674099	4126.308872	3546.41112	1435.615318	2685.161345	1.325118158	2719.449636	1533.406138	915.9062206	1293.05062	3380.467589
Cfdp1	4445.655784	6648.001256	3487.863175	5840.960388	7154.855173	8621.842198	6124.312346	7896.379106	6072.294112	5461.378417	12139.17498	10788.53974	11389.17128
Slc39a11	9739.605802	4345.411262	475.7907205	695.2911896	566.489433	433.1296823	912.5442124	547.2737994	5272.174433	3827.991548	2211.161659	1724.067494	5110.1046
Rbbp9	1314.206386	2794.072425	120.5336492	1177.965591	2881.605339	1649.851505	2321.28434	0	66.21129943	4999.588961	4.556747366	1084.569633	2655.612591
Hddc2	2052.055311	2092.696863	2654.277833	3058.080978	3491.400782	4738.811309	5135.342555	2833.102623	4661.913661	4400.809331	5906.683773	6963.733485	2062.922548
Shmt1	3549.099732	2224.659376	5.075101018	1003.071137	1252.363003	1014.128907	371.8617666	2.650236317	2838.310884	2781.231954	11309.84696	441.3237986	4855.625495
Thoc7	3783.912031	7992.564186	5521.709908	5456.021123	4981.361625	9166.747282	7024.309075	9471.282037	6224.659873	5517.16877	7805.708238	6996.059751	6768.323281
Hsd17b12	5501.847074	6992.974125	3235.376899	4440.947426	6183.396021	5417.61401	4504.546368	10596.30735	6747.968457	4590.275579	3038.211306	15841.74408	7825.642915
Mrpl30	2293.364393	3392.579572	4015.673681	6131.59382	6282.882802	8825.599441	7417.843767	3225.337597	3554.66928	4448.313988	5692.516647	7289.338623	3718.678528
Krit1	2574.582285	2829.400972	1648.139056	1640.9215	2892.139233	1740.669019	3922.799433	3069.636214	4137.009625	5746.406359	5676.568031	4238.957251	1579.412249
Ddx46	2763.917103	2059.446466	2258.419953	4590.979433	3666.965689	3502.295926	3706.070183	531.3723815	1455.053135	3029.802834	1019.572223	631.0649223	820.079437
Babam1	3695.741405	3528.698385	3246.795877	1655.496038	1148.194491	1387.877907	1064.254688	651.2955748	4597.297815	8147.601058	271.1264683	1895.068753	2024.340232
Fen1	3956.540836	3475.705565	2241.925875	652.4249017	998.3791039	1598.621112	392.3940113	1.325118158	2630.901994	4588.06606	2239.64133	2404.793056	8142.510446
Slc25a12	3431.229526	1353.914604	4906.35391	3768.804031	3326.36977	2034.079449	1250.185571	4010.470106	4850.974842	2446.489836	8550.736432	3770.460649	2187.699399
Bud31	2953.251921	4239.425621	4464.820121	4140.026085	4577.562339	5840.264749	4543.329498	5970.982421	3300.194527	3234.735715	6044.525381	7004.024193	4706.221634
Hmgn1	13337.89546	14014.00327	9103.462452	1636.634872	1453.677429	1981.684729	3687.819298	6175.713177	2695.517841	3132.545464	293.9102051	885.9270735	1867.548267
Sec11a	4640.559273	7867.875197	8151.881011	8283.481472	10529.21268	10240.25687	9544.071782	8133.575256	10393.57856	10784.10952	18059.529	8891.597001	10046.17833
Socs2	3303.150091	3839.381782	1834.649018	2051.580538	1185.648338	1130.561617	787.0693832	3493.674024	5596.849118	2459.74695	107.0835631	594.990684	483.5102987
Tomm7	2397.31292	4741.298802	2049.072036	5183.391532	7129.105653	10119.16685	10300.3428	4834.693601	3687.091879	4288.676245	5646.949173	6308.775236	4926.222924
Rmnd5b	4796.482065	3590.003804	4592.966422	1685.50244	1170.432713	989.6780375	1588.96761	3351.223822	4094.73012	4088.162402	2113.191591	1437.81607	720.7504961
Comt	11317.39596	2766.017403	7395.690959	6075.01032	6219.679435	5564.319225	4375.649498	6852.185997	6802.213859	5406.692824	6987.772086	10534.14609	14168.73982
Suz12	1273.369465	245.2216781	7.612651528	4764.159236	2332.672396	2696.581571	3864.62474	0	1481.378109	74.01888418	3303.64184	1548.849765	1404.560477
Ppp2ca	1140.649469	640.0701428	2550.238262	2730.582539	2395.875763	3523.253814	3897.704467	2289.141619	1011.517201	224.8185512	3639.701959	1067.235258	323.4347329
Pef1	3307.79065	1771.622717	2914.37676	3467.88269	4368.054884	4508.274543	1797.712098	2232.161538	2043.775291	3031.459973	4446.246242	0.936993203	6163.319732
Add1	4337.066697	2769.134628	3072.973667	6533.6796	3103.987554	2116.746673	4210.25086	1140.926734	2161.838813	1864.281598	1414.870057	1438.284567	4002.710045
Bag5	513.2458556	2786.798901	7904.469836	2825.745698	2139.550999	3373.055617	1497.713189	7325.253179	2093.234334	5268.597891	3704.635609	4570.184348	3427.258908
2310035C23Rik	817.6665439	3119.302871	35.52570713	2776.87813	1561.357239	1478.695421	3582.876714	651.9581339	6.381811994	1268.263866	1316.899989	7.027449023	1.641800675
Tspan3	5973.327896	4993.794004	4350.630348	1850.966311	1209.056992	2441.593935	1242.200809	5788.778675	3210.849159	2876.241268	1506.005004	38.88521793	285.6733174
Plekho2	3624.276792	1835.006286	3336.87892	1688.931743	784.1899175	256.1519627	782.5066621	908.3684975	3158.996937	603.1986681	5089.886808	4885.014064	2468.447314
Cat	7618.870214	9670.670161	7196.493244	5429.444024	5644.996973	4126.375253	5682.869083	10164.31883	6387.396079	5325.493003	1450.184849	8750.579524	8900.201457
Pno1	2422.371941	3523.50301	1412.146858	2459.667599	2990.455581	4046.036683	1081.364892	3300.869332	5947.051051	7593.564186	1513.979312	6119.034113	1759.189423
Akr1b3	8110.769497	8571.328909	9047.636341	6031.286706	7098.674403	5539.868356	2632.690053	9387.137034	8155.955728	10580.83378	15702.55142	7735.347388	13109.77839
Pin1	4824.32542	6171.065874	6782.872511	2589.123789	3054.82938	3254.294253	1387.067203	8850.46418	4959.465645	7060.517744	6050.221315	12572.5748	7280.565091
Aldh18a1	8714.970315	465.5055584	0	1694.933023	531.3764516	739.3477104	1108.741218	0	2432.268096	5245.950322	1824.97732	4627.340933	8850.126536
Prps2	95.59552102	2.078149814	521.4666296	2727.153236	1677.230077	3065.673262	1606.077814	0	772.9969777	3594.334921	2068.763304	377.1397642	4757.938355
Csad	3966.750067	1144.021473	6143.409783	1349.430743	746.7360707	697.4319347	1243.341489	2945.737666	5158.89727	4310.219054	120.7538052	801.1291886	2983.151826
Birc3	2561.588719	1977.359548	4184.42079	1388.867728	805.2577063	657.8448132	782.5066621	13551.98341	2995.463004	2033.309796	2934.545304	3717.98903	159.2546654
Rsu1	8259.267394	9854.58642	9579.253172	8575.829556	11377.7764	10267.03639	5321.273439	10435.96806	8899.436825	5452.540342	15931.52798	6094.672289	10807.15294
Ndufa5	2743.498642	2739.001455	1442.597465	4204.325516	3965.426031	7474.980001	6853.207035	1865.766367	2193.747873	3426.411482	5767.702979	4525.677171	4322.040276
Smarce1	5230.838413	2757.704804	2262.226279	3249.264622	3923.290453	2977.184402	1701.894956	4358.976182	3983.846137	6588.233072	7212.191894	4049.216127	6515.485977
Phf6	4513.407949	1985.672148	3177.013238	4258.337039	5970.377268	3643.179505	2832.309099	1286.027173	2417.909019	2966.279165	9251.33634	11439.75002	5838.243199
Fkbp8	10108.06621	111.1810151	6982.070226	1424.87541	804.0872736	973.3774581	847.5254373	3541.378278	2266.340984	5608.863806	1070.835631	2029.058781	5326.001388
Ginm1	3187.136109	3984.852269	2401.791557	1962.41866	1721.70652	1908.332122	1555.887882	6946.931945	2204.118317	4245.038246	534.2786287	618.8840106	693.660785
Ccdc69	4620.140812	5058.216648	5979.737775	2282.201167	2744.664711	2904.996122	2498.089781	4614.061427	6243.007583	6877.680052	1831.812441	3957.390793	3969.053131
Pwp1	3487.84435	678.5159144	6532.923786	3830.531486	5502.204182	4177.605646	1406.458767	4867.821555	4279.802668	8896.627975	2601.902746	7175.493949	5300.553478
Ccng1	2865.081295	1387.165001	974.4193955	3877.684403	4087.151033	3206.556842	3288.581205	465.1164736	1766.964196	2895.574559	4439.411121	644.1828271	848.8109488
Smek1	715.5742399	0	3608.396824	2770.019524	2845.321925	2462.551823	4058.540385	716.2263646	1388.841835	267.9041704	4311.822195	282.9719473	1489.934112
Stx7	4073.48293	3663.778123	1531.411732	2047.29391	5405.058267	2591.792131	3269.189641	4925.464195	2250.386454	1.104759465	762.115997	6191.651086	3736.738335
Gtf2a2	4934.770731	7869.953347	3358.448099	6070.723691	6648.057808	10152.93234	6876.02064	3306.169805	6847.684269	8886.68514	3942.725658	6875.656124	5483.614253
Ltn1	3025.644646	88.32136711	386.9764527	2251.33744	1707.661328	2620.900309	2687.442706	327.3041851	1608.216622	55.23797327	0	1.405489805	2325.610656
Gsk3b	2111.454469	1627.191305	978.2257213	4596.980714	4894.749605	4019.25716	4073.369228	2710.529193	1489.355374	1832.795953	5457.844158	2960.898522	1950.459201
Stx12	3283.659742	2860.573219	5535.666436	2926.910137	1646.798827	1748.819309	2573.374679	2969.589793	6301.241617	4144.505135	5169.629887	4825.046499	1306.052437
Drg2	5819.261328	2657.953613	3182.088339	1991.567735	2610.064949	1390.206561	1325.470469	2.650236317	4185.670941	1532.301379	7686.09362	1412.98575	6384.141923
Dph6	1365.252538	1510.814915	2576.882542	4280.627509	7092.822239	3336.961477	3305.691409	5138.808218	1647.305221	2819.898536	3957.535087	2086.215367	5217.642544
Gosr2	7142.748833	3043.450403	2073.178766	2383.365607	2203.924798	859.273402	825.8525122	62.94311252	2776.885944	4218.524019	2617.851362	3836.51867	5694.58564
Ganab	7231.847571	31.17224722	1913.313084	2555.688084	2069.325036	2735.004365	3126.604608	587.0273441	1853.118658	4171.019362	3774.126006	506.4448263	5041.148971
1110051M20Rik	1275.225688	3332.313227	2566.73234	1311.708409	2260.105568	2581.313187	1152.087068	9132.051788	3062.47203	2146.547641	4971.411376	3799.507438	4203.009727
Dhx15	3642.839029	1203.248743	1370.277275	4354.357524	5266.947207	4530.396758	5430.778744	1313.192095	973.226329	4213.000221	5960.225555	606.2346024	4890.103309
Crlf3	8920.083035	7778.514755	9508.201758	3515.892933	2596.019757	2540.561739	4344.851131	7659.182955	4538.266054	2298.452068	3150.990804	423.9894244	1241.20131
Zfp51	1155.499259	5298.242952	3863.42065	1993.282387	3679.840449	1945.590589	2099.992369	1722.653606	2366.056797	4733.894309	2371.787004	6616.109007	7888.031341
Tpp2	337.8327151	5808.428731	534.1543822	3982.278145	4245.159449	2354.269402	3182.497941	3243.226693	1004.337662	757.3126136	1517.396873	1750.303303	618.137954
Gucy1a3	12.06545411	363.6762175	0	3068.368887	2415.773119	2145.854851	2014.441349	11.92606343	483.4222585	0	4857.492692	2474.130553	1228.066905
Nras	3973.24685	816.7128771	2108.704473	4190.608304	4503.825079	3324.153879	4514.812491	4007.157311	1889.01635	4979.150911	1926.364949	1102.841	2003.817723
Atp6v0e	7960.415377	11551.39574	11671.46357	8966.770101	12456.91536	16348.31685	14615.53624	19011.47022	11882.93393	10667.5574	16531.87944	11498.78059	12745.29864
Rpl7l1	7852.754402	7148.835361	7386.809532	6471.952146	7686.231624	6420.099646	4431.542831	12974.23189	9991.524402	7119.069995	23976.46545	7847.318076	13717.24464
Sesn1	4254.464742	4909.628936	9542.45869	2205.899175	1274.601224	1063.030645	2369.192911	5917.977695	3580.994255	1378.187433	2157.619878	468.9650981	3126.809385
Atad2	748.0581548	2650.680088	2250.807302	2304.491637	2110.290181	3007.456907	5088.574664	1.325118158	3203.669621	57.4474922	639.0838181	641.3718475	3462.557623
Sugt1	2414.947046	3268.929658	4540.946636	4633.845721	4404.338298	5919.438992	5495.797519	2547.539659	4341.227609	2.761898664	8791.104856	5752.66977	5462.270844
Mis18bp1	1644.614206	3554.675257	0	577.8375608	2377.14884	4220.685748	3650.17685	2658.187026	433.1654891	1079.349998	2.278373683	2837.683916	377.6141552
Tnfrsf18	2220.043556	6109.760454	3593.171521	1247.408978	2106.778883	3574.484206	2565.389917	4016.433138	4449.718412	8137.105843	3776.40438	5872.136404	4192.338023
Cbfa2t3	2083.611114	2024.117919	3281.052808	7016.354002	4655.981331	2528.918468	6771.078056	2070.497122	1204.567014	286.6850813	410.1072629	352.777941	1871.652769
Rock1	2432.581171	2053.212017	2763.392505	4345.784266	4950.930375	6202.370478	6005.681598	1966.475347	2059.729821	3270.088018	579.8461023	3385.356443	3313.153761
Osgep	5985.39335	4524.132146	2796.380661	1557.760902	684.7031369	1101.453439	1372.238359	3422.117644	3107.144714	2767.974841	604.9082128	114.3131708	723.2131972
Heg1	1180.558279	454.0757344	388.2452279	2555.688084	3053.658947	1663.82343	3707.210863	0.662559079	2058.932094	143.0663508	812.240218	7288.870127	2753.299731
Rchy1	7350.645888	105.9856405	4359.511775	3100.947266	3841.360163	5672.601646	5050.932216	4136.356331	6082.664556	5970.120151	1930.921696	6700.438395	6535.187585
Mib1	2206.121878	1784.091616	324.8064652	4981.062653	3441.072175	3414.971393	4363.102016	1758.431796	2647.654251	208.2471592	2505.071864	1485.134227	428.5099761
Nrros	13118.86106	5009.380128	7422.33524	7139.808911	9175.022035	4819.149879	3347.896579	3748.096711	6027.621428	6795.927852	853.2509443	6851.762797	5669.95863
Stx5a	6910.720869	4216.565973	4285.92281	2102.162758	1763.842098	972.213131	1412.162169	2066.521768	3308.969519	2959.098228	7992.53488	4017.826855	4262.114551
Cog4	1893.348183	3328.156928	525.2729554	1344.286788	997.2086712	511.1395982	639.9216289	3074.936686	140.3998639	2506.699227	7563.061441	2758.976486	1843.742158
Anapc1	3218.691912	3197.233489	2961.321444	4530.109304	3892.859202	2794.385047	4457.778478	0	0	1994.090835	4446.246242	4867.67969	2677.7769
Tars2	1531.38456	2.078149814	5421.476663	1186.538849	2153.596191	628.7366356	1190.870197	0	1664.855204	3728.563196	4921.287155	2867.199201	5500.85316
Sar1b	3817.324058	5916.492522	4173.001812	4190.608304	4874.852248	8342.403693	5008.727046	1866.428926	6759.136628	10222.33933	10563.67958	5691.765212	5375.255409
Hnrnpa0	1053.406955	2708.868283	342.5693187	3974.562213	4751.956814	5959.026113	10226.19858	543.961004	1761.38011	728.5888675	1258.80146	1799.963943	559.85403
Cdc23	3415.451625	3439.337943	7856.256377	2234.190925	1897.271427	1024.607851	1541.059039	3013.318692	5541.80599	3482.754215	2294.322299	10058.15354	4616.743497
Pes1	3816.395946	720.0789107	2906.764108	1916.980395	2509.407736	755.6482898	980.9850283	34.45307212	1956.823103	18.78091091	4390.426087	2042.176686	3813.902967
Cdk5rap3	4192.281247	3203.467939	1943.76369	1663.21197	1488.790411	1415.821757	327.3752362	2002.916096	1597.048451	11410.50814	5086.469247	10788.07124	6045.930984
Fubp1	8109.841386	2351.426515	2788.76801	4744.440744	3808.588047	6318.803188	7993.887301	1094.547599	3386.348989	2186.318982	3146.434056	2528.944655	4878.610705
Rpl34	1707.725812	1845.397035	2220.356696	3849.392653	3624.830111	6156.961721	5896.176292	3617.572572	1826.793683	2417.76609	3931.33379	4157.438842	3416.587204
Ncoa7	20.4184608	4.156299629	1218.024244	2417.658637	3827.314971	2661.651757	2702.271549	17.88909514	331.0564972	957.8264565	7878.616196	1770.917154	33.65691383
Mapre2	4904.14304	4258.12897	7767.442109	3779.091941	3206.985633	1079.331224	1939.156451	1284.702055	3361.619468	1503.577632	582.124476	2702.756894	2315.759851
Stk4	2081.75489	1653.168177	4217.408946	6682.854282	3607.273621	3455.722842	5117.091671	488.9686004	2256.768266	2502.280189	768.951118	4188.359618	3910.769207
Prpf8	1806.105669	5644.254896	3608.396824	7733.935661	3634.193573	4275.409122	5958.913707	3352.548941	3174.15374	5816.006206	10370.01782	4346.242972	3076.734464
Lbr	4840.103322	3199.311639	2765.930055	6652.847881	3980.641656	4739.975636	6091.232618	3781.224665	4042.080171	1593.615529	2843.410356	6807.724117	8817.290523
Stt3b	890.0592686	2218.424927	2581.957643	3665.92494	1422.075746	2489.331346	3609.11236	3357.186854	477.838173	2088.547769	293.9102051	1190.918361	489.256601
Pus3	560.5795602	3782.232662	2765.930055	2858.324077	3331.0515	4892.502487	1004.939314	4437.158153	2053.348009	4174.33364	1663.212789	5612.589286	2332.998759
LOC108167344	92.81118546	1439.118746	6.343876273	3392.438024	3709.101267	3064.508935	1484.025025	1.325118158	1201.376108	1134.587971	4.556747366	4.216469414	2089.191358
Gtf2b	3731.937767	1753.958443	7910.813713	4555.829077	7465.019842	7848.729001	5522.033165	7042.340453	4581.343285	5971.77729	9325.383485	6654.057232	7582.656416
Usp7	761.0517208	1776.818091	90.08304308	4068.010721	3816.781076	3900.495795	5133.061195	4309.94681	3184.524185	2068.662099	8131.515675	87.60886449	1989.862418
Rsrc1	2700.805497	2583.140219	4608.191725	2814.600463	2631.132738	2574.327225	3894.282426	2014.84216	1310.664638	1200.321159	4283.342524	4228.181829	4112.71069
Cdk2	5949.196988	4276.832318	6776.528635	2467.383531	2285.855088	2114.418019	1153.227748	2685.351948	8166.326172	5362.502445	1492.334762	2684.954023	2117.10197
Bhlhb9	927.1837428	27.01594759	928.7434864	2089.302872	1850.454119	1655.67314	2487.823659	3281.655119	3402.303519	782.1697015	3538.31433	4541.606055	4883.536107
Smarca2	1575.933929	3515.190411	2070.641216	4223.186683	2515.2599	3274.087814	5135.342555	1376.135207	796.9287727	3872.181926	1369.302583	878.4311279	1146.797771
Stard7	2211.69055	0	2035.115508	2749.443705	3136.75967	3695.574225	3261.204879	1246.273628	859.9491661	1115.25468	137.8416078	0	1557.24794
Egfl7	7764.583776	3987.969494	4449.594818	1894.689925	1747.45604	2057.365991	1502.27591	4553.768551	4552.625131	1028.531062	3023.401877	2109.1717	2795.986549
Wac	2641.406338	3651.309224	4094.337747	4476.097782	2563.247641	2686.102627	3987.818208	3367.12524	1131.973902	4542.770922	1494.613136	419.772955	2114.639269
Vps28	9893.67237	9338.166191	11342.85078	10106.15603	10830.01389	13380.44707	10676.76729	10090.77478	12328.06532	11281.80366	21219.6333	23182.14884	20689.1512
Ccdc115	7877.813422	4210.331524	6492.322978	4246.334479	2940.126974	2669.802047	2411.398081	3362.487327	3581.791981	9223.084397	3019.984317	4314.8537	4824.431282
Trmt11	2150.435167	4990.676779	4417.875437	2058.439145	2537.498121	3329.975515	3597.705557	184.8539831	4651.543217	3673.325223	4788.002295	1.873986406	7457.879564
Traf7	5460.082041	572.5302739	2145.498956	1525.182523	2524.623361	1355.276748	1762.35101	0	1794.086897	528.0750245	382.7667787	3421.430681	3776.141552
Brcc3	3937.978599	7076.100118	5000.243278	3855.393933	5127.665714	5979.984001	4653.975483	4702.844344	3783.616786	6928.498987	9869.914795	7759.240715	5596.8985
Rbck1	9504.793503	3713.653718	4369.661977	1507.178682	971.4591516	1304.046355	1046.003803	2682.701712	3363.214921	7026.2702	2161.037438	892.0175293	1490.755013
Snx1	6958.982686	2686.008635	3949.697368	3083.800751	1614.026711	1894.360197	2283.641892	2151.32933	2665.204234	7130.66997	6168.696747	5354.447659	6957.130359
AI987944	333.1921558	4.156299629	0	2014.715531	2965.876494	3466.201786	3520.139299	3611.609541	815.2764822	1759.329449	2724.934925	2276.893483	2558.746351
Glmp	4350.988374	2013.72717	2802.724537	2427.08922	2498.873842	1651.015832	696.9556422	1866.428926	4646.756858	1309.692346	5514.8035	6043.137663	6048.393685
Bid	1639.045535	4276.832318	4107.025499	2698.00416	1976.860852	1851.280094	1090.490334	4250.316493	3085.606099	4814.54175	3351.487688	6006.126432	4540.399766
Wbscr27	2000.081047	2269.339597	1097.490595	2330.21141	2622.939709	1198.092589	2434.211687	0	9.57271799	2651.422717	0	0	957.1697933
Pex19	5491.637844	2053.212017	5561.041941	2363.647114	1988.565179	1175.970374	1168.056592	3011.331015	4609.263712	1363.27318	4896.225045	1598.978901	6109.96121
Lyrm2	1573.149594	357.4417681	4023.286332	1436.020644	3064.192842	2769.934178	4943.708271	2778.772778	1329.810074	1408.015939	2133.696954	385.5727031	1102.469153
Mbnl2	4532.898298	7266.250826	4386.156055	3991.708728	2474.294755	3489.488328	6099.21738	3661.301472	1660.068845	4309.666675	2411.658543	244.555226	637.8395621
Gusb	4456.793126	916.4640681	7988.209003	3655.637031	2195.731769	2337.968823	1807.978221	5739.086744	7430.82234	5601.13049	2994.922206	2480.221009	2895.31549
Timm17b	1597.280502	4397.365007	4417.875437	3231.260781	4403.167865	4836.614786	3672.990455	847.4130623	5740.439888	6437.433405	6010.349776	5031.185004	6838.09981
Spcs3	9061.156037	2881.354718	6950.350845	4440.947426	4773.024602	3891.181178	2523.184747	1335.719104	6767.911619	1695.805779	1778.27066	2599.219145	2497.178826
Mbtd1	288.6427868	2859.534145	0	3636.775865	2474.294755	2909.65343	6937.617375	56.31752173	206.6111633	438.037128	1765.739604	1288.834151	1154.185874
Erbb2ip	1239.957438	2461.568455	2740.55455	6060.435782	4289.635892	4183.427281	7651.683221	30.47771764	3364.012647	714.7793741	3000.618141	2728.055711	3931.291715
Mier1	1330.9124	174.5645844	2054.147137	3083.800751	3649.409198	2850.272748	4543.329498	3405.553667	23.13406848	2447.594596	1369.302583	140.5489805	871.7961582
LOC105244208	2239.533905	3866.39773	2902.957783	9889.252617	11631.7603	13244.2208	10776.00647	3932.288135	3841.85082	3692.658513	6273.501936	4084.821869	4226.815837
Fgfr1op	3845.167414	5980.915166	2348.502996	3575.04841	1969.838256	2082.981187	2106.83645	612.2045892	925.3627391	394.9515089	4611.428334	2229.10683	1522.770126
Vps4b	7792.427131	7483.417482	6867.880453	3964.274304	3389.573136	4011.10687	5096.559426	3687.803835	3915.241658	3349.630699	1396.643068	2065.601516	1704.1891
Btf3l4	3394.105052	2665.227137	3569.064791	3731.939024	5716.393369	4701.552842	4535.344736	2786.723487	7058.284065	4675.894437	6087.814481	6469.938067	2332.998759
Ubr5	179.1255879	2793.033351	2014.815104	3190.966471	2511.748601	1462.394841	3967.285963	860.6642438	231.3406848	440.7990267	689.2080391	138.2064975	2643.299086
St6galnac4	5261.466104	1047.387506	3476.444198	2526.539008	1417.394015	1893.195869	565.7774117	5262.044207	3163.783296	2206.757032	702.8782812	1184.827905	712.5414928
Trim33	1528.600225	208.8540563	24.10672984	2708.292069	1597.640653	1793.063739	3410.633994	0	201.0270778	2220.014146	488.711155	0.936993203	1713.219004
Pds5a	2126.304259	2268.300522	739.6959734	5523.749858	3486.719051	2788.563412	4041.430181	4521.303156	938.126363	235.3137661	3967.787769	1677.68633	2861.658576
Fabp5	7785.002236	5965.329042	7369.046679	3881.971031	4846.761863	7968.654693	4114.433718	5664.217568	3162.187843	7057.755845	7479.900801	8278.803446	6605.785014
Gtf3c3	130.8637715	0	2850.937997	1832.105144	1956.963496	1464.723496	2438.774408	491.6188367	286.3838132	774.988765	4954.323574	230.500328	3576.66277
Kpna1	8938.645272	2373.247088	6461.872372	2066.155076	815.7916008	1306.37501	562.3553709	1195.256579	3272.2741	4248.904904	4844.961637	1836.975175	2376.506476
Rpn1	6735.307729	3854.967906	6449.184619	2184.466031	2214.458692	2137.704561	1823.947745	9228.785414	4590.916003	7650.459298	1932.060883	1036.782979	1516.202923
Parn	3163.933312	770.9935811	3624.890902	2923.480834	2226.16302	1475.202439	1294.672101	1745.843174	1447.873596	3328.640269	5953.390434	6496.173877	3902.560203
Srek1	3092.4687	1915.015054	5585.148671	5648.919418	3947.86954	4480.330692	8543.695189	2072.4848	2358.079532	672.2461347	1679.161404	3962.544256	2995.465331
Slc19a1	2912.415	1321.703282	1706.502717	1643.493478	2050.598113	873.2453272	815.5863898	5803.354974	4137.807351	2113.957237	2.278373683	8763.228932	4528.907161
Nudt16l1	4785.344722	7532.254002	6790.485163	4622.700486	4849.102729	5291.866683	2117.102573	4454.384689	4600.488721	8338.172065	7229.279696	6469.001074	7734.522978
Nfs1	4175.575234	1916.054129	5380.875855	2053.29519	1992.076477	1670.809393	1719.00516	4209.23783	4.786358995	7411.278874	312.1371946	739.2876372	1888.891676
Taf7	2713.799063	7860.601673	4433.10074	5286.270623	5766.721976	7076.780132	7472.596419	2326.244927	5496.335579	4319.60951	5045.458521	7058.369799	5804.586285
Commd4	3518.472041	3949.523722	3581.752544	4555.829077	6650.398674	6684.401898	6879.442681	2960.313966	6095.42818	3724.144158	5194.691997	4694.804444	6851.234215
Mtf2	3811.755387	5538.269255	4053.736939	8553.539086	6979.290266	5943.889861	6788.18826	5020.210143	5229.894929	4579.780364	8082.53064	3280.881701	5088.761191
Pdcl	2904.061993	440.5677606	3911.63411	2614.843561	3871.791414	2099.281767	2611.017128	669.18467	1814.827786	1435.082546	3228.455509	710.7093445	5516.450267
Oaz2	5017.372686	6428.756451	9730.237428	3022.930622	801.7464082	869.7523459	1187.448156	7439.8759	1977.563991	3577.763529	845.2766364	252.0511716	1653.293279
Gstk1	564.2920076	3183.725516	147.1779295	1322.853644	1534.437286	3008.621234	2639.534134	1202.544729	0	6.628556793	2181.542801	0.936993203	1379.933467
Slc2a1	3150.939746	1355.992754	2042.72816	1294.561894	1505.176469	774.2775235	329.6565967	4713.445289	3998.205214	1000.912076	5359.874089	0	2837.031566
Impa1	5507.415745	4682.071532	3548.764387	4296.059373	5481.136394	5471.173057	3360.444062	3031.207787	1520.466707	3760.60122	6159.583252	1438.753063	5077.268586
Grwd1	8988.763312	2.078149814	1583.431518	1723.224773	1472.404353	549.5623926	741.4421726	735.4405779	3446.976203	3689.344235	1756.62611	4887.356547	8263.182795
G3bp2	2645.118786	1820.459237	1296.68831	5471.452986	6646.887376	3279.909449	4718.994258	2994.104479	2022.236675	2208.966551	4205.877819	2037.023223	5358.837402
Mrpl13	2725.864517	6786.198219	2625.096002	4930.480433	5326.639276	6645.979104	5940.662823	1332.406308	6019.644163	4767.037093	9402.84819	8900.498436	7794.448703
Emb	12447.83619	7354.572193	7075.959595	4277.198206	5328.980141	5667.944337	4772.606231	27480.30037	12204.41771	5902.729824	4938.374958	3660.363948	6037.721981
Rbm26	308.1331357	2814.853924	1480.660722	4141.740736	4102.366658	3697.902879	6053.590169	821.5732582	779.3787897	566.7416058	1022.989784	4307.357755	946.4980889
Dhrs11	10585.1157	11025.62384	9017.185735	360.0768183	201.3144266	90.81751403	67.30013566	11684.89192	6429.675583	7927.201544	635.6662576	1239.642008	1146.797771
Fbxl5	3668.826161	5676.466218	2008.471228	4332.067054	3964.255598	2187.770627	2170.714545	4279.469092	3107.144714	4436.714013	1286.141944	611.8565616	46.79131923
Lsm5	1470.129178	3338.547677	1739.490874	1695.790349	1677.230077	2711.717823	2949.799167	4535.216897	2911.701722	2463.613608	4834.708955	5333.833809	3826.216472
Ncor1	2875.290526	4784.939948	3173.206912	6553.398093	3803.906316	4280.066431	7100.734653	624.1306526	2094.03206	832.4362572	3266.048675	1307.105518	4328.607479
Higd2a	3200.129675	2714.063658	4491.464401	4489.814994	5579.452742	6602.899001	5431.919424	7090.044706	5395.822041	3771.096435	10514.69455	9046.669376	5606.749304
Copb2	3804.330492	7314.048272	4331.598719	2538.541569	5104.25706	3028.414795	3050.17903	2436.892293	6720.845756	3474.468519	12263.34635	3933.497467	5506.599463
Ctdsp2	2622.844101	2675.617886	24.10672984	3054.651675	3411.811358	2669.802047	4338.00705	979.9248781	547.2403784	1151.159363	1056.026202	1452.339465	1208.365296
Xlr3b	1352.258972	4045.118614	940.1624637	2109.87869	3583.864966	817.3576263	306.8429914	5639.702882	2378.022694	1279.863841	1578.912962	3364.742592	3092.331571
Dmtf1	191.191042	76.89154313	4063.887141	2957.773865	3031.420726	1788.40643	1768.054412	5742.399539	1687.989272	2307.290144	1789.662528	1652.85601	3314.795562
Eci1	4063.273699	3260.617059	1673.514561	2093.589501	1149.364924	1868.745	1332.31455	5583.38536	3924.01665	3484.963734	686.9296654	2103.081244	385.8231585
F2r	10266.77334	5336.688723	2089.672844	2858.324077	4049.697186	1661.494776	2401.131959	1007.752359	5042.429201	1828.929295	922.7413416	62.310048	277.464314
Kat5	4173.71901	840.6115999	2163.261809	582.9815153	510.3086627	394.7068879	183.6495227	2212.284765	2444.233994	3985.972151	1989.020225	2007.039441	2135.982678
Ptpn2	4549.604311	4863.909641	8107.473877	4753.871327	6152.964771	7154.790048	6491.611391	3485.723316	6676.173072	9630.74064	5664.036976	4097.00278	6030.333878
Gbas	1949.963007	7028.302672	2599.720497	3606.769463	2440.352206	2942.254589	3062.726513	4131.718418	1608.216622	729.1412472	1070.835631	961.3550264	99.32894081
Cul2	3073.906462	1737.333245	3718.780271	570.9789547	699.9187622	505.3179627	1590.10829	2568.078991	2203.320591	2902.203116	516.0516392	485.8309758	4847.416492
Haus3	2359.260334	7590.442197	5185.484466	4641.561653	5029.349367	6075.458823	5068.04242	6234.018376	7631.051691	6588.233072	3598.691232	1329.124859	4317.114874
Gabarapl2	2531.889139	3582.73028	3104.693048	4747.870047	5336.002737	6035.871702	4888.955618	5758.300957	2910.903996	3508.716062	1698.527581	4388.407667	1970.98171
Gbp2	2554.163824	2928.113088	4252.934653	1562.904857	3391.914001	3087.795477	2835.73114	474.3923007	6686.543516	4397.495052	6492.22581	2630.608418	5237.344152
Gdi2	8907.089469	9078.397464	12060.97757	12666.13075	15718.91133	13159.22492	11433.0383	11995.63213	8267.637438	8355.848217	19995.00744	11243.91844	12593.43207
Ccdc50	1523.031553	1614.722406	1785.166783	3286.12963	3009.182504	3006.29258	4065.384466	2018.154955	623.0243959	71.25698552	7895.703998	1205.441756	1180.454685
Dusp11	1635.333088	187.0334833	131.9526265	4473.525804	3840.18973	3249.636944	4462.341199	25.17724501	1293.912382	1537.272796	0	576.7193165	1132.021565
Mrpl24	1966.66902	3730.278917	1304.300962	2717.722652	3642.386602	4804.013627	2615.579849	4233.752516	1786.109632	1522.358543	4192.207577	5714.253049	5018.984662
Nadk2	638.540956	609.9369705	1483.198273	4264.338319	3136.75967	3176.284337	4959.677794	5285.233775	1250.835151	4585.304161	746.1673812	1300.078069	321.7929322
Vav1	7294.959177	1293.648259	6667.413963	2597.697046	2077.518065	916.3254301	1963.110737	26.50236317	1952.83447	6666.670994	7000.303141	1901.627706	6673.919742
Pon3	480.7619407	1952.421751	3849.464123	2498.247258	4949.759942	3305.524645	3546.374945	7286.824753	748.2674562	2168.090451	2412.79773	5008.697167	4466.518735
Grb10	2522.608021	990.2383866	1139.360179	3547.613986	2448.545235	2406.664122	3962.723242	371.0330843	2892.556286	1085.978555	673.2594233	3247.618442	1246.947612
[truncated: 33,977 more rows]
